# Supplementary material for: Understanding indirect assortative mating and its intergenerational consequences for educational attainment
Source: Nat Commun. 2025 Jun 6;16:5264. doi: 10.1038/s41467-025-60483-0 (PMC12144155; doi:10.1038/s41467-025-60483-0)
Supplement: Supplementary file 4 — Source Data [file 41467_2025_60483_MOESM4_ESM.zip]

Archive with 76 entries (70 files):
- Source Data/
- Source Data/.Rhistory
- Source Data/Fig1.pdf
- Source Data/fig2.pdf
- Source Data/Fig2.R
- Source Data/fig2.svg
- Source Data/fig3.pdf
- Source Data/fig4.pdf
- Source Data/Fig4.R
- Source Data/fig4.svg
- Source Data/fig5.pdf
- Source Data/fig6.pdf
- Source Data/Fig6.R
- Source Data/fig6.svg
- Source Data/fig7.pdf
- Source Data/Fig7.R
- Source Data/fig7.svg
- Source Data/iAM-COTS-equations.docx
- Source Data/MiscFunctions.R
- Source Data/result_files/
- Source Data/result_files/correlations_mx.csv
- Source Data/result_files/implied_cors_dAM_ACE.csv
- Source Data/result_files/implied_cors_dAM_COTS.csv
- Source Data/result_files/implied_cors_iAM_ACE.csv
- Source Data/result_files/implied_cors_iAM_COTS.csv
- Source Data/result_files/intergen_cormatrices.rds
- Source Data/result_files/intergen_dAM_results.rds
- Source Data/result_files/intergen_iAM_results.rds
- Source Data/result_files/intergen_modelcomparison.rds
- Source Data/result_files/mods_vcov.rds
- Source Data/result_files/singlegen_results.rds
- Source Data/Scripts/
- Source Data/Scripts/03_analysis/
- Source Data/Scripts/03_analysis/running_iAM_ACE.R
- Source Data/Scripts/03_analysis/running_iAM_COTS.R
- Source Data/Scripts/09_functions/
- Source Data/Scripts/09_functions/cots.cors.R
- Source Data/Scripts/09_functions/iam.ace.fun_pathspec.R
- Source Data/Scripts/09_functions/iam.ace.fun_varspec.R
- Source Data/Scripts/09_functions/iam.cots.extrafun.R
- Source Data/Scripts/09_functions/iam.cots.fun.R
- Source Data/Simulations/
- Source Data/Simulations/.Rhistory
- Source Data/Simulations/acesim_fig.pdf
- Source Data/Simulations/acesim_fig.svg
- Source Data/Simulations/acesim_results.csv
- Source Data/Simulations/acesim_vars.csv
- Source Data/Simulations/cotssim_fig.pdf
- Source Data/Simulations/cotssim_fig.svg
- Source Data/Simulations/cotssim_PO.csv
- Source Data/Simulations/cotssim_results.csv
- Source Data/Simulations/cotssim_vars.csv
- Source Data/Simulations/datasim_iamace.R
- Source Data/Simulations/datasim_iamcots.R
- Source Data/Simulations/iam.ace.fun.R
- Source Data/Simulations/iam.cots.fun.R
- Source Data/Simulations/plotsim_ace.R
- Source Data/Simulations/plotsim_cots.R
- Source Data/Simulations/runsim_iamace.R
- Source Data/Simulations/runsim_iamcots.R
- Source Data/supfig11.pdf
- Source Data/supfig11.R
- Source Data/supfig11.svg
- Source Data/supfig12.pdf
- Source Data/supfig12.R
- Source Data/supfig12.svg
- Source Data/supfig13.pdf
- Source Data/supfig13.R
- Source Data/supfig13.svg
- Source Data/Table COTS Equations.R
- Source Data/Table_ACEfit.docx
- Source Data/Table_Correlations.docx
- Source Data/Table_cors.R
- Source Data/Table_COTSfit.docx
- Source Data/Table_sup.R
- all_data.xlsx
