# Supplementary material for: Understanding indirect assortative mating and its intergenerational consequences for educational attainment
Source: Nat Commun. 2025 Jun 6;16:5264. doi: 10.1038/s41467-025-60483-0 (PMC12144155; doi:10.1038/s41467-025-60483-0)
Supplement: Supplementary file 4 — Source Data [file 41467_2025_60483_MOESM4_ESM.zip › Source Data/Fig2.R]

library(tidyverse)

source("MiscFunctions.R")


intergen_cors <- read_csv("result_files/correlations_mx.csv")
order_y <- c(unique(intergen_cors$Relation)[2],unique(intergen_cors$Relation)[1],unique(intergen_cors$Relation)[-(1:2)])
intergen_cors <- intergen_cors %>% 
  mutate(Cor_Lab = numformat(Correlation)) %>% 
  mutate(Generation = factor(Generation, levels = unique(Generation)),
         Relation = factor(Relation, levels = rev(order_y)),
         Zygosity = factor(Zygosity, levels = c("Monozygotic", "Full Sibling", "Dizygotic")))


ggplot(intergen_cors, aes(x=Correlation, xmin = lbound, xmax=ubound, y = Relation, fill = Zygosity, shape = Zygosity, label=numformat(Correlation))) +
 # geom_rect(xmin=.75,xmax=2, ymin=-Inf, ymax=Inf, fill="gray95", color="black", linewidth=1) +
  #
  geom_vline(xintercept = 0, linewidth=1) +
  geom_errorbar(width=.5, linewidth=1, position = position_dodge(width=.75)) + 
  geom_point(size=5, position = position_dodge(width=.75), stroke=1) +
  #geom_text(size = 3, position = position_dodge(width=.75), family = "Open Sans") +
  geom_text(aes(x = 1.125, label=paste0("italic(n) == ",N,"*' |'* ~ italic(r) == '",Cor_Lab," '('",numformat(lbound),",",numformat(ubound),"')"), 
                color = Zygosity), family = "Open Sans SemiBold", 
            position = position_dodge(width=.8), hjust=1, parse = T, size=4.25) +
  facet_grid(Generation~., scales = "free", space="free",  switch = "y", axes="all") +
  
  coord_cartesian(xlim=c(0,1.1)) +
  scale_x_continuous(labels=function(x) numformat(x), breaks=seq(0,.7,.1)) +
  scale_shape_manual(values = c("Monozygotic" = 24, "Dizygotic" = 23, "Full Sibling" = 22)) +
  scale_fill_manual(values = clrs.drk[c(1,2,6)]) +
  scale_color_manual(values = clrs.drk[c(1,2,6)], guide="none") +
  labs(x="", y="", fill = "Zygosity:", shape = "Zygosity:") +
  custom_theme(base_size = 15, base_family = "Open Sans") +
  theme(legend.position = "bottom",
        legend.key = element_rect(color = "transparent", fill ="transparent"),
        strip.background = element_rect(color="transparent", linetype = "dashed", fill = "transparent"),
        strip.placement = "outside",
        strip.clip = "off",
        strip.text.y = element_text(face="bold"),
        panel.grid.major.x = element_line(linetype = "dashed", color = "lightgrey"),
        panel.background = element_rect(fill="gray95", color="black", linewidth = 1)
  )

ggsave("fig2.svg", device=svg,       height=8, width=11)
ggsave("fig2.pdf", device=cairo_pdf, height=8, width=11)
