# Supplementary material for: Understanding indirect assortative mating and its intergenerational consequences for educational attainment
Source: Nat Commun. 2025 Jun 6;16:5264. doi: 10.1038/s41467-025-60483-0 (PMC12144155; doi:10.1038/s41467-025-60483-0)
Supplement: Supplementary file 4 — Source Data [file 41467_2025_60483_MOESM4_ESM.zip › Source Data/Fig4.R]

library(tidyverse)
library(cowplot)
library(ggpattern)

source("MiscFunctions.R")
intergen_results <- readRDS("result_files/intergen_iAM_results.rds")

dt_focal <- filter(intergen_results$Variance, grepl("V*1", parameter) & !grepl("P", parameter) & !grepl("_s", parameter) & !grepl("var1", parameter)) %>% 
  mutate(parameter = factor(parameter, levels = c("VA1","VrGE1","VC1","VT1","VE1")))

dt_sorting <- filter(intergen_results$Variance, grepl("V*1_s", parameter)) %>% 
  mutate(parameter = factor(parameter, levels = c("VA1_s","VrGE1_s","VC1_s","VT1_s","VE1_s")))


singlegen_results <- readRDS("result_files/singlegen_results.rds")


(p1 <- ggplot(filter(singlegen_results$estimates, grepl("_p", parameter) & !grepl("r_", parameter) & !grepl("Q_", parameter)) %>% 
                mutate(parameter = factor(parameter, levels = c("VA_p","VC_p","VT_p","VE_p"))),
              aes(y=estimate, ymin = lbound, ymax=ubound, x=parameter, fill=parameter)) +
    geom_col(color="black", linewidth=1) +
    geom_errorbar(width=.2, linewidth=1) +
    geom_point(size=3, shape=19) +
    geom_text(aes(label = sprintf("%.1f%%", estimate*100), color=parameter, y=ubound),  nudge_y = .025, family ="Open Sans SemiBold",size=5) +
    
    custom_theme(base_size = 15, base_family = "Open Sans") +
    theme( panel.background = element_rect(fill="gray95", color="black", linewidth = 1),
           text = element_text(size=5*.pt),
           axis.text = element_text(size=5*.pt),
           axis.text.y = element_text(hjust=1.3),
           plot.margin = unit(c(1,1,1,1), "lines")) +
    coord_cartesian(ylim= c(0,.71)) +
    scale_y_continuous(expand=c(0,0), labels=function(x) paste0(round(x*100),"%"), breaks=seq(0,1,.1)) +
    scale_x_discrete(labels = c(VA_p = expression(V[A]),
                                VC_p = expression(V[C]),
                                VT_p = expression(V[T]),
                                VE_p = expression(V[E]))) +
    scale_fill_manual(values = clrs.drk[c(1,2,5,6)], guide="none") +
    scale_color_manual(values = clrs.drk[c(1,2,5,6)], guide="none") +
    labs(y="Variance Explained", x="", title="Focal Phenotype (iAM-ACE)")
  
  
)

(p2 <- ggplot(filter(singlegen_results$estimates, grepl("_s", parameter) & !grepl("_hom", parameter) & !grepl("r_", parameter) & !grepl("Q_", parameter)) %>% 
                mutate(parameter = factor(parameter, levels = c("VA_s","VC_s","VT_s","VE_s"))),
              aes(y=estimate, ymin = lbound, ymax=ubound, x=parameter, fill=parameter)) +
    geom_col(color="black", linewidth=1) +
    geom_errorbar(width=.2, linewidth=1) +
    geom_point(size=3, shape=19) +
    geom_text(aes(label = sprintf("%.1f%%", estimate*100), color=parameter, y=ubound),  nudge_y = .025, family ="Open Sans SemiBold",size=5) +
    
    custom_theme(base_size = 15, base_family = "Open Sans") +
    theme( panel.background = element_rect(fill="gray95", color="black", linewidth = 1),
           text = element_text(size=5*.pt),
           axis.text = element_text(size=5*.pt),
           axis.text.y = element_text(hjust=1.3),
           plot.margin = unit(c(1,1,1,1), "lines")) +
    coord_cartesian(ylim= c(0,.71)) +
    scale_y_continuous(expand=c(0,0), labels=function(x) paste0(round(x*100),"%"), breaks=seq(0,1,.1)) +
    scale_x_discrete(labels = c(VA_s = expression(V[A]),
                                VC_s = expression(V[C]),
                                VT_s = expression(V[T]),
                                VE_s = expression(V[E]))) +
    scale_fill_manual(values = clrs.drk[c(1,2,5,6)], guide="none") +
    scale_color_manual(values = clrs.drk[c(1,2,5,6)], guide="none") +
    labs(y="Variance Explained", x="", title="Sorting Factor (iAM-ACE)")
)


(p3 <- ggplot(dt_focal,
              aes(y=estimate, ymin = lbound, ymax=ubound, x=parameter, fill=parameter)) +
    geom_col(color="black", linewidth=1) +
    geom_errorbar(width=.2, linewidth=1) +
    geom_point(size=3, shape=19) +
    geom_text(aes(label = sprintf("%.1f%%", estimate*100), color=parameter, y=ubound),  nudge_y = .025, family ="Open Sans SemiBold",size=5) +
    
    custom_theme(base_size = 15, base_family = "Open Sans") +
    theme( panel.background = element_rect(fill="gray95", color="black", linewidth = 1),
           text = element_text(size=5*.pt),
           axis.text = element_text(size=5*.pt),
           axis.text.y = element_text(hjust=1.3),
           plot.margin = unit(c(1,1,1,1), "lines")) +
    coord_cartesian(ylim= c(0,.71)) +
    scale_y_continuous(expand=c(0,0), labels=function(x) paste0(round(x*100),"%"), breaks=seq(0,1,.1)) +
    scale_x_discrete(labels = c(VA1 = expression(V[A]),
                               VC1 = expression(V[C]),
                               VT1 = expression(V[T]),
                               VE1 = expression(V[E]),
                               VrGE1 = expression(V[rAC]))) +
     scale_fill_manual(values = clrs.drk[c(1,4,2,5,6)], guide="none") +
    scale_color_manual(values = clrs.drk[c(1,4,2,5,6)], guide="none") +
    labs(y="Variance Explained", x="", title="Focal Phenotype (iAM-COTS)")
  
  
  )

(p4 <- ggplot(dt_sorting,
              aes(y=estimate, ymin = lbound, ymax=ubound, x=parameter, fill=parameter)) +
    geom_col(color="black", linewidth=1) +
    geom_errorbar(width=.2, linewidth=1) +
    geom_point(size=3, shape=19) +
    geom_text(aes(label = sprintf("%.1f%%", estimate*100), color=parameter, y=ubound),  nudge_y = .025, family ="Open Sans SemiBold",size=5) +
    
    custom_theme(base_size = 15, base_family = "Open Sans") +
    theme( panel.background = element_rect(fill="gray95", color="black", linewidth = 1),
           text = element_text(size=5*.pt),
           axis.text = element_text(size=5*.pt),
           axis.text.y = element_text(hjust=1.3),
           plot.margin = unit(c(1,1,1,1), "lines")) +
    coord_cartesian(ylim= c(0,.71)) +
    scale_y_continuous(expand=c(0,0),labels=function(x) paste0(round(x*100),"%"), breaks=seq(0,1,.1)) +
    scale_x_discrete(labels = c(VA1_s = expression(V[A]),
                                VC1_s = expression(V[C]),
                                VT1_s = expression(V[T]),
                                VE1_s = expression(V[E]),
                                VrGE1_s = expression(V[rAC]))) +
    scale_fill_manual(values = clrs.drk[c(1,4,2,5,6)], guide="none") +
    scale_color_manual(values = clrs.drk[c(1,4,2,5,6)], guide="none") +
    labs(y="Variance Explained", x="", title="Sorting Factor (iAM-COTS)")
)


(p5 <- plot_grid(p1, p2, p3,p4, ncol=2, labels = c("a", "b", "c", "d"), 
                 label_size = 20, 
                 label_fontfamily = "Open Sans", 
                 align = "hv" ))
#(p5 <- add_sub(p4, "Standardised Variance Components", fontfamily = "Open Sans", size = 5*.pt, vjust=-2))
#ggdraw(p5)
ggsave("fig4.svg",p5,device=svg, height=10, width=10)
ggsave("fig4.pdf",p5,device=cairo_pdf, height=10, width=10)
