# Supplementary material for: Understanding indirect assortative mating and its intergenerational consequences for educational attainment
Source: Nat Commun. 2025 Jun 6;16:5264. doi: 10.1038/s41467-025-60483-0 (PMC12144155; doi:10.1038/s41467-025-60483-0)
Supplement: Supplementary file 4 — Source Data [file 41467_2025_60483_MOESM4_ESM.zip › Source Data/Fig6.R]

library(tidyverse)
library(cowplot)
library(ggpattern)


source("MiscFunctions.R")
intergen_results <- readRDS("result_files/intergen_iAM_results.rds")


(p7 <- ggplot(filter(intergen_results$PO_cor, type != "total", parameter != "Parent Offspring Correlation"),
              aes(x=estimate, xmin = lbound, xmax=ubound, y=parameter)) +
    geom_vline(xintercept = 0, linewidth=1) +
    geom_col_pattern(mapping = aes(fill=parameter, pattern=type), pattern_fill="gray25", pattern_color="gray25", pattern_spacing = 0.05,
                     color="black", linewidth=1) +
    
    geom_errorbar(data=filter(intergen_results$PO_cor, type == "total", parameter != "Parent Offspring Correlation"), 
                  width=.2, linewidth=1) +
    geom_point(data=filter(intergen_results$PO_cor, type == "total", parameter != "Parent Offspring Correlation"), 
               size=3, shape=19) +
    geom_text(data=filter(intergen_results$PO_cor, type == "total", parameter != "Parent Offspring Correlation"), 
              mapping=aes(label = numformat(estimate,3), color=parameter, x=ubound),  nudge_x = .02, family ="Open Sans SemiBold",size=5) +
    
    custom_theme(base_size = 15, base_family = "Open Sans") +
    theme( panel.background = element_rect(fill="gray95", color="black", linewidth = 1),
           legend.key.spacing.y = unit(.5,"cm"),
           legend.key = element_rect(fill="transparent", color="black", linewidth=.5),
           text = element_text(size=5*.pt),
           axis.text = element_text(size=5*.pt),
           plot.margin = unit(c(1,1,1,1), "lines")) +
    guides(pattern = guide_legend(override.aes = list(pattern_spacing= .02, fill = "transparent", color="transparent")),
           default.unit = "cm") +
    scale_x_continuous(expand = c(0,0), limits=c(-.1,.42), labels=function(x) numformat(x), breaks=seq(-1,1,.05)) +
    scale_y_discrete(labels = function(x) paste0(x," Transmission")) +
    scale_fill_manual(values = c(clrs.drk[2],clrs.drk[1],clrs.drk[c(6,4)]), guide="none") +
    scale_color_manual(values = c(clrs.drk[2],clrs.drk[1],clrs.drk[c(6,4)]), guide="none") +
    scale_pattern_manual(values = c("raw" = "none", "AMinf" = "stripe"), labels = c("raw" = "Via index parent", "AMinf" = "Via Co-parent")) +
    labs(x="Parent-Offspring Correlation", y="", title="Indirect assortment", pattern= "Pathway") 
  
  
)


intergen_results2 <- readRDS("result_files/intergen_dAM_results.rds")


(p8 <- ggplot(filter(intergen_results2$PO_cor, type != "total", parameter != "Parent Offspring Correlation"),
              aes(x=estimate, xmin = lbound, xmax=ubound, y=parameter)) +
    geom_vline(xintercept = 0, linewidth=1) +
    geom_col_pattern(mapping = aes(fill=parameter, pattern=type), pattern_fill="gray25", pattern_color="gray25", pattern_spacing = 0.05,
                     color="black", linewidth=1) +
    
    geom_errorbar(data=filter(intergen_results2$PO_cor, type == "total", parameter != "Parent Offspring Correlation"), 
                  width=.2, linewidth=1) +
    geom_point(data=filter(intergen_results2$PO_cor, type == "total", parameter != "Parent Offspring Correlation"), 
               size=3, shape=19) +
    geom_text(data=filter(intergen_results2$PO_cor, type == "total", parameter != "Parent Offspring Correlation"), 
              mapping=aes(label = numformat(estimate,3), color=parameter, x=pmax(ubound,0.005)),  nudge_x = .02, family ="Open Sans SemiBold",size=5) +
    
    custom_theme(base_size = 15, base_family = "Open Sans") +
    theme( panel.background = element_rect(fill="gray95", color="black", linewidth = 1),
           legend.key.spacing.y = unit(.5,"cm"),
           legend.key = element_rect(fill="transparent", color="black", linewidth=.5),
           text = element_text(size=5*.pt),
           axis.text = element_text(size=5*.pt),
           plot.margin = unit(c(1,1,1,1), "lines")) +
    guides(pattern = guide_legend(override.aes = list(pattern_spacing= .02, fill = "transparent", color="transparent")),
           default.unit = "cm") +
    scale_x_continuous(expand = c(0,0), limits=c(-.1,.42), labels=function(x) numformat(x), breaks=seq(-1,1,.05)) +
    scale_y_discrete(labels = function(x) paste0(x," Transmission")) +
    scale_fill_manual(values = c(clrs.drk[2],clrs.drk[1],clrs.drk[c(6,4)]), guide="none") +
    scale_color_manual(values = c(clrs.drk[2],clrs.drk[1],clrs.drk[c(6,4)]), guide="none") +
    scale_pattern_manual(values = c("raw" = "none", "AMinf" = "stripe"), labels = c("raw" = "Via index parent", "AMinf" = "Via Co-parent")) +
    labs(x="Parent-Offspring Correlation", y="", title="Direct assortment", pattern= "Pathway") 
  
  
)


(p9 <- plot_grid(p7 + theme(legend.position = "none"), 
                 p8 + theme(legend.position = "none"),
                 ncol=1, labels = c("a", "b", "c", "d"), label_size = 20, label_fontfamily = "Open Sans", align="hv" ) )

p_leg <- get_plot_component((p7 + theme(legend.position = "bottom")), 'guide-box-bottom', return_all = TRUE)
(p10 <- plot_grid(p9,p_leg , ncol=1, rel_heights = c(1,.1)) )


ggsave("fig6.svg",plot = p10, device=svg, width=10, height=7)
ggsave("fig6.pdf",plot = p10, device=cairo_pdf, width=10, height=7)
