# Supplementary material for: Understanding indirect assortative mating and its intergenerational consequences for educational attainment
Source: Nat Commun. 2025 Jun 6;16:5264. doi: 10.1038/s41467-025-60483-0 (PMC12144155; doi:10.1038/s41467-025-60483-0)
Supplement: Supplementary file 4 — Source Data [file 41467_2025_60483_MOESM4_ESM.zip › Source Data/Fig7.R]

library(tidyverse)
library(cowplot)
library(ggpattern)

source("MiscFunctions.R")
intergen_results <- readRDS("result_files/intergen_iAM_results.rds")


dt_offspring <- filter(intergen_results$Variance, (grepl("V*2", parameter) | grepl("A1P", parameter)| grepl("VF", parameter)) &  !grepl("v", parameter)) %>% 
  mutate(par = factor(c("VA", "VA", "VC", "VE", "VC" ,"VrGE"), levels = c("VA","VrGE","VC","VE")), level = c("par","new","new","new","par","par")) %>% 
  mutate(parameter = factor(parameter, levels = c("VA1P", "VA2", "VF", "VC2", "VE2", "VrGE2")))
dt_offspring2 <- dt_offspring %>% 
  group_by(par) %>% 
  summarise(across(where(is.numeric), sum))

(p3 <- ggplot(dt_offspring2,
              aes(y=estimate, ymin = lbound, ymax=ubound, x=par)) +
    geom_col_pattern(data = dt_offspring, mapping = aes(fill=parameter, pattern=level), 
                     pattern_fill="gray25", pattern_color="gray25", pattern_spacing = 0.05,
                     color="black", linewidth=1) +
    
    geom_errorbar(width=.2, linewidth=1) +
    geom_point(size=3, shape=19) +
    geom_text(aes(label = paste0(numformat(round(estimate*100,1),1),"%"), color=par, y=ubound),  nudge_y = .02, family ="Open Sans SemiBold",size=5) +
    
    custom_theme(base_size = 15, base_family = "Open Sans") +
    theme( panel.background = element_rect(fill="gray95", color="black", linewidth = 1),
           legend.key.spacing.y = unit(.5,"cm"),
           legend.key = element_rect(fill="transparent", color="black", linewidth=.5),
           text = element_text(size=5*.pt),
           axis.text = element_text(size=5*.pt),
           plot.margin = unit(c(1,1,1,1), "lines")) +
    guides(pattern = guide_legend(override.aes = list(pattern_spacing= .02, fill = "transparent", color="transparent")),
           default.unit = "cm") +
    scale_y_continuous(expand = c(0,0), limits=c(0,.65), labels=function(x) paste0(round(x*100),"%"), breaks=seq(0,1,.1)) +
    scale_x_discrete(labels = c(VA = expression(V[A]),                              VF = expression(V[F]),
                                VC = expression(V[C]),
                                VE = expression(V[E]),
                                VrGE = expression(V[rAC]))) +
    scale_fill_manual(values = c(clrs.drk[1],clrs.drk[1],clrs.drk[2],clrs.drk[2],clrs.drk[c(6,4)]), guide="none") +
    scale_color_manual(values = c(clrs.drk[1],clrs.drk[4],clrs.drk[c(2,6)]), guide="none") +
    scale_pattern_manual(values = c("new" = "none", "par" = "circle"), labels = c("new" = "Unique to \nOffspring Phenotype", "par" = "Associated with \nParent Phenotype")) +
    labs(y="Variance Explained", x="", title="Offspring Educational Attainment", pattern= "Source")
  
  
)
ggsave("fig7.svg",device=svg, height=5, width=10)
ggsave("fig7.pdf",device=cairo_pdf, height=5, width=10)
