# Supplementary material for: Understanding indirect assortative mating and its intergenerational consequences for educational attainment
Source: Nat Commun. 2025 Jun 6;16:5264. doi: 10.1038/s41467-025-60483-0 (PMC12144155; doi:10.1038/s41467-025-60483-0)
Supplement: Supplementary file 4 — Source Data [file 41467_2025_60483_MOESM4_ESM.zip › Source Data/MiscFunctions.R]

library(extrafont)
library(tidyverse)


# import fonts - only once
# font_import()
# load fonts - every session
loadfonts(device = "win", quiet = TRUE)

# ALTERNATIVE FONT LOAD:

#library(showtext)
#font_add("Open Sans SemiBold", "[...path here...]",
#         italic = "[...path here...]")
#font_add("Open Sans", "[...path here...]", 
#         bold = "[...path here...]",
#         italic = "[...path here...]")
#showtext_auto()


clrs.drk <- c("#d90b56","#3b90c5", "#6ec132", "#bc644c", "#6d35b3", "#e8a830")


# Custom ggplot theme with transparent background and option for foreground
custom_theme <- function(Color = "black", BG = "transparent", ...) {
  theme_classic(...) +
    theme(panel.grid.major.y = element_blank(),
          panel.grid.minor.y = element_blank(),
          panel.background = element_rect(fill = BG), # transparent panel bg
          plot.background = element_rect(fill = BG, color = NA), # transparent plot bg
          legend.background = element_rect(fill = BG), # transparent legend bg
          legend.box.background = element_rect(fill = BG, color = BG),
          legend.title = element_text(hjust = .5),
          # legend.margin = margin(r = 10, l = 5, t = 5, b = 5),
          text = element_text(color = Color),
          axis.text = element_text(color = Color),
          title = element_text(color = Color),
          axis.ticks = element_line(color = Color),
          line = element_line(color = Color),
          axis.line = element_line(color = Color),
          rect = element_rect(fill = Color, colour = Color))
}

numformat <- function(value, nsmall=2) {
  
  sapply(value, function(x) {
    if (is.na(x)) {
      return(NA)
    }
    
    if (x==0) {
      return("0")
    }  else if (x %% 1 == 0) {
      # If x is an integer, return it without decimals
      formatted_value <- format(round(x), nsmall = 0, big.mark = ",")
    } else {
      # If x is not an integer, format it as needed
      formatted_value <- format(round(x, nsmall), nsmall = nsmall, big.mark = ",")
    }
    
    # Remove leading zero for numbers between 0 and 1
    sub("^(-?)0", "\\1", formatted_value)
  })
}


show_cor <- function(x, y) {
  corr_value <- numformat(cor(x, y))
  paste0("italic(r) == '", corr_value, "'")
}

get_lower_tri<-function(cormat){
  cormat[upper.tri(cormat)] <- NA
  return(cormat)
}
# Get upper triangle of the correlation matrix
get_upper_tri <- function(cormat){
  cormat[lower.tri(cormat)]<- NA
  return(cormat)
}
