# Supplementary material for: Understanding indirect assortative mating and its intergenerational consequences for educational attainment
Source: Nat Commun. 2025 Jun 6;16:5264. doi: 10.1038/s41467-025-60483-0 (PMC12144155; doi:10.1038/s41467-025-60483-0)
Supplement: Supplementary file 4 — Source Data [file 41467_2025_60483_MOESM4_ESM.zip › Source Data/result_files/correlations_mx.csv]

Zyg	Parameter	Correlation	SE	lbound	ubound	Relation	Zygosity	Generation	N
MZ	Partners	0.5040930227834441	0.013076404608904713	0.48473047588752705	0.5229617472717971	Partners	Monozygotic	Parent Generation	3685
DZ	Partners	0.45965827078280963	0.011467666684787142	0.44174894795348607	0.4772013827893191	Partners	Dizygotic	Parent Generation	4983
FS	Partners	0.46543132940081877	0.0012690065073156197	0.4634806627504049	0.4673774850052415	Partners	Full Sibling	Parent Generation	412526
MZ	Siblings/Twins	0.7055425032639706	0.009618729038793761	0.6959481837182064	0.7148849717202931	Siblings/Twins	Monozygotic	Parent Generation	2447
DZ	Siblings/Twins	0.4496489927860539	0.013472448632083415	0.4283341347297394	0.4704637531427522	Siblings/Twins	Dizygotic	Parent Generation	3360
FS	Siblings/Twins	0.40697969422884567	0.001801943428864026	0.40402869218251997	0.4099222252513387	Siblings/Twins	Full Sibling	Parent Generation	206263
MZ	Siblings-in-law	0.4621395317261533	0.013630448445131295	0.4408724781999105	0.4828879791771058	Siblings-in-law	Monozygotic	Parent Generation	3685
DZ	Siblings-in-law	0.3103808813470857	0.01341319901236621	0.2864342349184127	0.33393998330056507	Siblings-in-law	Dizygotic	Parent Generation	4983
FS	Siblings-in-law	0.2920516041965987	0.0015569250429714185	0.28925788260897467	0.2948403507016542	Siblings-in-law	Full Sibling	Parent Generation	412526
MZ	Co-Siblings-in-law	0.37129510624023965	0.023108203653094062	0.3316074421544735	0.4096709191171239	Co-Siblings-in-law	Monozygotic	Parent Generation	1238
DZ	Co-Siblings-in-law	0.2735039499653097	0.02157469145269663	0.23394757556040055	0.31215635636222533	Co-Siblings-in-law	Dizygotic	Parent Generation	1623
FS	Co-Siblings-in-law	0.24878309343462873	0.0020635774107852106	0.24498508380004078	0.25257346758402793	Co-Siblings-in-law	Full Sibling	Parent Generation	206263
MZ	Parent-Offspring	0.3413109316910039	0.0114754556061415	0.32128923302145046	0.3610276265189747	Parent-Offspring	Monozygotic	Intergenerational	11618
DZ	Parent-Offspring	0.3333839429947896	0.009465191424367119	0.316793701808297	0.34977025582230126	Parent-Offspring	Dizygotic	Intergenerational	15956
FS	Parent-Offspring	0.34108531074200593	0.0010401976835497126	0.33928249610975814	0.34288561980990856	Parent-Offspring	Full Sibling	Intergenerational	1372646
MZ	Avuncular	0.33973125440067614	0.012686958877199991	0.31755244705277275	0.36153855461267725	Avuncular	Monozygotic	Intergenerational	5809
DZ	Avuncular	0.2228058377554874	0.01205257820754174	0.2002413373133642	0.24513409997043334	Avuncular	Dizygotic	Intergenerational	7978
FS	Avuncular	0.22836265269823672	0.0013444953187525216	0.22586341451252887	0.23085888475340602	Avuncular	Full Sibling	Intergenerational	686323
MZ	Avuncular-in-law	0.24665078617242886	0.016380493889309376	0.21626862706647526	0.27655570984956873	Avuncular-in-law	Monozygotic	Intergenerational	4123
DZ	Avuncular-in-law	0.18320642161840808	0.014509289173197912	0.15558678426007455	0.21053983259635603	Avuncular-in-law	Dizygotic	Intergenerational	5363
FS	Avuncular-in-law	0.17837804243644279	0.0014035252128089361	0.17571341159867257	0.18104005953291008	Avuncular-in-law	Full Sibling	Intergenerational	686323
MZ	Siblings (Offspring)	0.369937706846287	0.018204397868761834	0.3387421605962836	0.4003207989641497	Siblings (Offspring)	Monozygotic	Offspring Generation	2124
DZ	Siblings (Offspring)	0.3546218718075637	0.01558687629291859	0.32762996333017386	0.38103538733931774	Siblings (Offspring)	Dizygotic	Offspring Generation	2995
FS	Siblings (Offspring)	0.35628389054979237	0.0016426779305821868	0.35346977158995596	0.35909156084546623	Siblings (Offspring)	Full Sibling	Offspring Generation	273797
MZ	Cousins (Offspring)	0.2156626518359312	0.019343580569771868	0.1792328553251597	0.25150183425324074	Cousins (Offspring)	Monozygotic	Offspring Generation	3508
DZ	Cousins (Offspring)	0.16119478448514157	0.017160659170832412	0.12826835441859005	0.19376624050438288	Cousins (Offspring)	Dizygotic	Offspring Generation	4509
FS	Cousins (Offspring)	0.16782084525797486	0.0015985085489564255	0.16477447213928914	0.1708640165903574	Cousins (Offspring)	Full Sibling	Offspring Generation	574265
