# Supplementary material for: Understanding indirect assortative mating and its intergenerational consequences for educational attainment
Source: Nat Commun. 2025 Jun 6;16:5264. doi: 10.1038/s41467-025-60483-0 (PMC12144155; doi:10.1038/s41467-025-60483-0)
Supplement: Supplementary file 4 — Source Data [file 41467_2025_60483_MOESM4_ESM.zip › Source Data/result_files/implied_cors_dAM_COTS.csv]

Relation	Implied	Imp_LB	Imp_UB	Observed	Obs_LB	Obs_UB
Partners	0.4657546458103753	0.46388558177239514	0.467619563469316	0.4657838923297687	0.46385454354524047	0.46770882283324655
Monozygotic Twins	0.6807417507673043	0.6716001691451365	0.6896761019129622	0.6814094080587645	0.6722555614681471	0.6903549298327865
Dizygotic Twins	0.44102488196972994	0.42385757668842744	0.45787541659314335	0.4328433856477912	0.4133000485400577	0.4519881498239692
Full Siblings	0.4065355770675692	0.4036223290354526	0.40944058167962305	0.4075454429828946	0.40459831494196774	0.4104841058216753
sib-in-law (MZ)	0.3170586330169606	0.3098069154728388	0.3242734656965067	0.42733193261117647	0.4117526927131474	0.4426614587974789
sib-in-law (DZ)	0.20540938769537412	0.19589445817603365	0.2148856436111641	0.3007759036544174	0.2806597868887281	0.320627899687045
sib-in-law (FS)	0.1893458337064222	0.18742319120740022	0.19126702539320328	0.29253973155170243	0.28975112024592475	0.2953233761261968
co-in-law (MZ)	0.14767153132193628	0.14377457414555778	0.1515639087380143	0.3372462657765393	0.30039178785251935	0.37309524700058255
co-in-law (DZ)	0.09567037661218505	0.09100633181876258	0.10033022444155505	0.2623234996095236	0.22629254019865294	0.29763756635471783
co-in-law (FS)	0.08818870171360489	0.08694923349344968	0.08942789690469725	0.24923284128571005	0.24543547721929393	0.253022556866441
Parent-Offspring	0.3365001857931719	0.33473499329602435	0.338263016680211	0.3410376943864761	0.3392524086961166	0.34282052339882685
avuncular (MZ)	0.3141020289928777	0.3060565719400152	0.3221026233767406	0.332018242908158	0.31632437127627716	0.34753042903893683
avuncular (DZ)	0.20474216270141243	0.20160369294375108	0.207876428205079	0.2168184672225227	0.1975427990401652	0.23592653913685704
avuncular (FS)	0.202322501311336	0.19997043059369787	0.20467224020455788	0.2285715834788698	0.22607797597020043	0.23106219534296868
avuncular-in-law (MZ)	0.14629447926189804	0.14211771694838785	0.150466032134017	0.23511314273461528	0.20919721248725698	0.26069903019307533
avuncular-in-law (DZ)	0.09535961347144657	0.09370890132517891	0.09700980133382014	0.1813615636036745	0.15653796547657334	0.20595617779026018
avuncular-in-law (FS)	0.0942326449377305	0.09292569452358354	0.09553927062715915	0.17856837283972815	0.17590771356539775	0.18122642319382978
Offspring Siblings	0.3532632753641586	0.3504761615454658	0.35604413238631194	0.356426607075331	0.3536395736691814	0.35920731195205224
cousins (MZ)	0.18620267627217668	0.18143185806296208	0.19096472996588545	0.2156232738321697	0.1832433672033281	0.2475358337809785
cousins (DZ)	0.13631223294589334	0.1334776373788017	0.13914459827735004	0.1631893890297873	0.1321782184216802	0.1938814146602945
cousins (FS)	0.13614247709667474	0.1333159645896171	0.13896677492807974	0.16790229524381403	0.16485962939145193	0.17094176545546994
