# Supplementary material for: Understanding indirect assortative mating and its intergenerational consequences for educational attainment
Source: Nat Commun. 2025 Jun 6;16:5264. doi: 10.1038/s41467-025-60483-0 (PMC12144155; doi:10.1038/s41467-025-60483-0)
Supplement: Supplementary file 4 — Source Data [file 41467_2025_60483_MOESM4_ESM.zip › Source Data/Scripts/03_analysis/running_iAM_ACE.R]

source("../09_functions/iam.ace.fun_pathspec.R")
source("../09_functions/iam.cots.extrafun.R")
library(OpenMx)
library(tidyverse)
mxOption(key="Default optimizer", value="NPSOL")
#mxOption(key="Default optimizer", value="SLSQP")
mxOption(key="Default optimizer")


# Imports data
famdata <- vroom::vroom("../01_data/famdata.csv")
colnames(famdata)[9] <- "fam.type"

selVars <-  c("FAM1_Spouse", "FAM1_Sib", "FAM2_Sib", "FAM2_Spouse")
fit_iamACE <- iam.ace.fun(fsData = subset(famdata, grepl("FS",fam.type), selVars), 
                          mzData = subset(famdata, grepl("MZ",fam.type), selVars), 
                          dzData = subset(famdata, grepl("DZ",fam.type), selVars), 
                          selVars = selVars,
                          ap.free = T, 
                          cp.free = T, 
                          tp.free = T, tp.val=.2,
                          
                          as.free = F,
                          cs.free = T, 
                          ts.free = T, 
                          es.free = T)
fit_iamACE <- mxTryHard(fit_iamACE)


##########################
# Compare models with direct assortative mating


fit_iamACE_direct <- mxTryHard(omxSetParameters(fit_iamACE, 
                                                labels = c("c_s", "t_s", "e_s"), 
                                                newlabels = c("c1", "t1", "e1"), 
                                                values=c(fit_iamACE$c$values, fit_iamACE$t$values, fit_iamACE$e$values),  
                                                name = "directAM"))


fit_iamACE_direct2 <- mxTryHard(omxSetParameters(fit_iamACE, 
                                                labels = c("c_s", "t_s", "e_s"), 
                                                newlabels = c("c1", "t1", "e_s"), 
                                                values=c(fit_iamACE$c$values, fit_iamACE$t$values, fit_iamACE$e$values),  
                                                name = "directAM_error"))


fit_noassort <- mxTryHard(omxSetParameters(fit_iamACE_direct, labels = "mu1", values=0, free=F, name = "no_assortment"))


(assortment_pvals <- as.data.frame(mxCompare(fit_iamACE, list(fit_iamACE_direct2, fit_iamACE_direct, fit_noassort))))


# Test stratification
fit_iamACE_strat <- mxTryHard(omxSetParameters(fit_iamACE, 
                                                labels = c("q1"), free=T,
                                                name = "stratification"))


(strat_pvals <-  as.data.frame(mxCompare(fit_iamACE_strat, fit_iamACE)))


############## 
# Fetch results


resultsP <- mx.WaldCI(fit_iamACE, "resultsP")
resultsS <- mx.WaldCI(fit_iamACE, "resultsS")
resultsCov <- mx.WaldCI(fit_iamACE, "resultsCov")

results <- as.data.frame(rbind(resultsP,resultsS,resultsCov))


results_singlegen <- list(
  Model_Comparison = rbind(assortment_pvals, strat_pvals),
  estimates = results,
  samplesize = unlist(fit_iamACE$output$data))
saveRDS(results_singlegen, "../08_result_files/singlegen_results.rds")


# Compare correlations

source("../09_functions/cots.cors.R")
observed_correlations <- cots.cors(famdata, equalize.means = T, equalize.variance = T, equalize.covariance = T)

observed_correlations_output <- mx.WaldCI(observed_correlations, "observed_correlations",T) %>%
  select(-type,-SE) %>% 
  rename(Observed = estimate, Obs_LB =lbound, Obs_UB = ubound, Relation = parameter) %>% 
  .[1:10,]

implied_iAM <- mx.WaldCI(fit_iamACE, "implied_correlations", T) %>%
  select(-type,-SE) %>% 
  rename(Implied = estimate, Imp_LB =lbound, Imp_UB = ubound, Relation = parameter) %>% 
  left_join(observed_correlations_output, by = "Relation")


implied_dAM <- mx.WaldCI(fit_iamACE_direct, "implied_correlations", T) %>%
  select(-type,-SE) %>% 
  rename(Implied = estimate, Imp_LB =lbound, Imp_UB = ubound, Relation = parameter)%>% 
  left_join(observed_correlations_output, by = "Relation")


write_csv(implied_iAM, "../08_result_files/implied_cors_iAM_ACE.csv")
write_csv(implied_dAM, "../08_result_files/implied_cors_dAM_ACE.csv")
