# Supplementary material for: Understanding indirect assortative mating and its intergenerational consequences for educational attainment
Source: Nat Commun. 2025 Jun 6;16:5264. doi: 10.1038/s41467-025-60483-0 (PMC12144155; doi:10.1038/s41467-025-60483-0)
Supplement: Supplementary file 4 — Source Data [file 41467_2025_60483_MOESM4_ESM.zip › Source Data/Scripts/03_analysis/running_iAM_COTS.R]

source("../09_functions/iam.cots.fun.R")
source("../09_functions/iam.cots.extrafun.R")
library(OpenMx)
library(tidyverse)
mxOption(key="Default optimizer", value="NPSOL")
#mxOption(key="Default optimizer", value="SLSQP")
mxOption(key="Default optimizer")


# Imports data
famdata <- vroom::vroom("../01_data/famdata.csv")
colnames(famdata)[9] <- "fam.type"


# Runs main model
fit <- iam.cots.fun(famdata,
                    t1.free = T, t1s.free = T,# Include twin-specific environment
                    parental_rGE = T,# Estimate parental rGE
                    indirect.assortment = T, 
                    e1s.free=T, a1s.free = F)


#summary(fit)
iamcots.plot(fit, incl.sort = T)


##########################
# Run submodels to test each free parameter

fit_noa1p <- omxSetParameters(fit, labels = "est_a1p", values=0, free=F, name="No a1p") %>% mxTryHard()
fit_noc1p <- omxSetParameters(fit, labels = "est_c1p", values=0, free=F, name="No c1p") %>% mxTryHard()
fit_nop   <- omxSetParameters(fit, labels = "est_p", values=0, free=F, name="No p") %>% mxTryHard()
fit_noa2  <- omxSetParameters(fit, labels = "est_a2", values=0, free=F, name="No a2") %>% mxTryHard()
fit_noc2  <- omxSetParameters(fit, labels = "est_c2", values=0, free=F, name="No c2") %>% mxTryHard()


##########################
# Run submodels to test assortment type


fit_direct <- iam.cots.fun(famdata, 
                           t1.free = T, # Include twin-specific environment
                           parental_rGE = T, # Estimate parental rGE
                           indirect.assortment = F, name="Direct Assortment")
fit_direct <- mxRun(fit_direct)
iamcots.plot(fit_direct, incl.sort = T)


fit_direct_noise <- iam.cots.fun(famdata, 
                           t1.free = T, # Include twin-specific environment
                           parental_rGE = T, # Estimate parental rGE
                           indirect.assortment = T, name = "Direct Assortment (noisy)",
                           a1s.free = F, c1s.free = F, t1s.free = F, e1s.free = T)
fit_direct_noise <- mxRun(fit_direct_noise)

iamcots.plot(fit_direct_noise, incl.sort = T)


##########################
# Compare models....


(intergen_mod_pvalues <- as.data.frame(mxCompare(fit, list(fit_noa1p, fit_noc1p, fit_nop))))


intergen_mod_assortment_pvals <- as.data.frame( mxCompare(fit,list(fit_direct,fit_direct_noise)))


intergen_model_comps <- list(parameters = intergen_mod_pvalues, 
                             assortment_type = intergen_mod_assortment_pvals)

saveRDS(intergen_model_comps, "../08_result_files/intergen_modelcomparison.rds")


###########################
# Get observed and implied correlations

source("../09_functions/cots.cors.R")
observed_correlations <- cots.cors(famdata, equalize.means = T, equalize.variance = T, equalize.covariance = T)

observed_correlations_output <- mx.WaldCI(observed_correlations, "observed_correlations",T) %>%
  select(-type,-SE) %>% 
  rename(Observed = estimate, Obs_LB =lbound, Obs_UB = ubound, Relation = parameter)

implied_iAM <- mx.WaldCI(fit, "implied_correlations", T) %>%
  select(-type,-SE) %>% 
  rename(Implied = estimate, Imp_LB =lbound, Imp_UB = ubound, Relation = parameter) %>% 
  left_join(observed_correlations_output, by = "Relation")


implied_dAM <- mx.WaldCI(fit_direct, "implied_correlations", T) %>%
  select(-type,-SE) %>% 
  rename(Implied = estimate, Imp_LB =lbound, Imp_UB = ubound, Relation = parameter)%>% 
  left_join(observed_correlations_output, by = "Relation")


write_csv(implied_iAM, "../08_result_files/implied_cors_iAM_COTS.csv")
write_csv(implied_dAM, "../08_result_files/implied_cors_dAM_COTS.csv")


##########################
# Extract results for export


results_iAM <- list(Variance = get.varcomps(fit),
                             PO_cor = get.POcor(fit),
                             parameter = mx.WaldCI(fit, "est_path") %>% select(-type),
                             samplesize = unlist(fit$output$data))

saveRDS(results_iAM, "../08_result_files/intergen_iAM_results.rds")

results_dAM <- list(Variance = get.varcomps(fit_direct),
                    PO_cor = get.POcor(fit_direct),
                    parameter = mx.WaldCI(fit_direct, "est_path") %>% select(-type),
                    samplesize = unlist(fit_direct$output$data))
saveRDS(results_dAM, "../08_result_files/intergen_dAM_results.rds")
