# Supplementary material for: Understanding indirect assortative mating and its intergenerational consequences for educational attainment
Source: Nat Commun. 2025 Jun 6;16:5264. doi: 10.1038/s41467-025-60483-0 (PMC12144155; doi:10.1038/s41467-025-60483-0)
Supplement: Supplementary file 4 — Source Data [file 41467_2025_60483_MOESM4_ESM.zip › Source Data/Scripts/09_functions/cots.cors.R]

# iAM-COTS function
# To find correlations
message("Version 05.02.2025")
# Written by Hans Fredrik Sunde
# hfsu@fhi.no


#  Estimates correlations for data used for Extended Children of Twins Model 
# (with spouses and two children per nuclear family)


#mxOption(key="Default optimizer", value="NPSOL")


cots.cors <- function(
    famData = NULL,
    selVars = c('FAM1_Sib','FAM2_Sib','FAM1_Spouse','FAM2_Spouse', 'FAM1_CH1', 'FAM1_CH2','FAM2_CH1', 'FAM2_CH2'),
    name = "COTS_correlations",
    ...,
    
    equalize.means = FALSE,
    equalize.variance = FALSE,
    equalize.covariance = FALSE, # Only those who we expect to be similar....
    
    
    # Family type options
    combine.FS_DZ = FALSE, # Combine FS and DZ group
    use.fullsibs = TRUE, # Use full siblings (FS) group
    use.halfsibs = FALSE, # Use half siblings (HS) group
    use.unknownzyg=FALSE, # Use twins of unknown zygosity (UZ)
  
      
    # Dichotomous data
    parent_ordinal = FALSE, child_ordinal = FALSE, factor.levels = c(0,1),
    
    # Model options
    fitFunction = "ML",
    compute.intervals = FALSE,
    TryHard = FALSE, RunModel = TRUE
) {
  
  timestamp()
  require(OpenMx)

  

  
  
  selVars_pa   <- selVars[1:4] # Names of parental variables
  selVars_ch   <- selVars[5:8] # Names of offspring variables
  
  
  Tf <- use.fullsibs
  Tu <- use.unknownzyg
  Th <- use.halfsibs
  
  # Converts to factor variables
  if (parent_ordinal) {famData[,selVars_pa] <- mxFactor(famData[,selVars_pa], levels = factor.levels); e1.free = FALSE} else {e1.free = TRUE}
  if (child_ordinal) {famData[,selVars_ch] <- mxFactor(famData[,selVars_ch], levels = factor.levels); e2.free = FALSE} else {e2.free = TRUE}
  
  

  
  # Data checks
  if (!is.null(famData)) {
    if (!any(grepl("MZ", famData$fam.type)))   {stop("No data for 'MZ' group")}
    if (use.halfsibs & !any(grepl("HS", famData$fam.type)))   {stop("No data for 'HS' group")}
    if (use.unknownzyg & !any(grepl("UZ", famData$fam.type))) {stop("No data for 'UZ' group")}
    
    if (combine.FS_DZ) {
      if (!any(grepl("FS", famData$fam.type)) & !any(grepl("DZ", famData$fam.type)))   {stop("No data for 'FS' and 'DZ' group")}
      t1.free <- t1s.free <- use.fullsibs <- FALSE
    } else {
      if (use.fullsibs & !any(grepl("FS", famData$fam.type)))   {stop("No data for 'FS' group")}
      if (!any(grepl("DZ", famData$fam.type)))   {stop("No data for 'DZ' group")}
    }
  } else {
    famData <- as.data.frame(matrix(NA,nrow = 1, ncol=9, dimnames = list(NULL, c(selVars, "fam.type"))))
    RunModel <- FALSE
  }

  
  
  if (equalize.variance) {
    var.labs <- matrix(c("V1", "V2"), 
                       nrow=2, ncol=5, dimnames = list(c("V1","V2"), c("MZ", "DZ", "UZ", "FS", "HS")))
  } else {
    var.labs <- matrix(paste0(rep(c("V1_", "V2_"), each=5),  c("MZ", "DZ", "UZ", "FS", "HS") ),
                       byrow = T, nrow=2, ncol=5, dimnames = list(c("V1","V2"), c("MZ", "DZ", "UZ", "FS", "HS")))
  }

  

  var1_MZ <-   mxMatrix( type="Symm", nrow=1, ncol=1, free=e1.free & T , values=1, label=var.labs["V1","MZ"],  name="var1_MZ" ) 
  var1_DZ <-   mxMatrix( type="Symm", nrow=1, ncol=1, free=e1.free & T , values=1, label=var.labs["V1","DZ"],  name="var1_DZ" ) 
  var1_UZ <-   mxMatrix( type="Symm", nrow=1, ncol=1, free=e1.free & (Tu | equalize.variance), values=1, label=var.labs["V1","UZ"],  name="var1_UZ" ) 
  var1_FS <-   mxMatrix( type="Symm", nrow=1, ncol=1, free=e1.free & (Tf | equalize.variance), values=1, label=var.labs["V1","FS"],  name="var1_FS" ) 
  var1_HS <-   mxMatrix( type="Symm", nrow=1, ncol=1, free=e1.free & (Th | equalize.variance), values=1, label=var.labs["V1","HS"],  name="var1_HS" ) 
  
  
  var2_MZ <-   mxMatrix( type="Symm", nrow=1, ncol=1, free=e2.free & T , values=1, label=var.labs["V2","MZ"],  name="var2_MZ" ) 
  var2_DZ <-   mxMatrix( type="Symm", nrow=1, ncol=1, free=e2.free & T , values=1, label=var.labs["V2","DZ"],  name="var2_DZ" ) 
  var2_UZ <-   mxMatrix( type="Symm", nrow=1, ncol=1, free=e2.free & (Tu | equalize.variance), values=1, label=var.labs["V2","UZ"],  name="var2_UZ" ) 
  var2_FS <-   mxMatrix( type="Symm", nrow=1, ncol=1, free=e2.free & (Tf | equalize.variance), values=1, label=var.labs["V2","FS"],  name="var2_FS" ) 
  var2_HS <-   mxMatrix( type="Symm", nrow=1, ncol=1, free=e2.free & (Th | equalize.variance), values=1, label=var.labs["V2","HS"],  name="var2_HS" ) 
  

  
  ####################################
  ####    Parental Generation     ####
  ####################################
  
  if (equalize.covariance) {
    cov.labs <- matrix(c("MATE", "PO", "sib"), 
                       nrow=3, ncol=5, dimnames = list(c("MATE", "PO", "sib"), c("MZ", "DZ", "UZ", "FS", "HS")))
  } else {
    cov.labs <- matrix(paste0(rep(c("MATE_", "PO_", "Sib_"), each=5),  c("MZ", "DZ", "UZ", "FS", "HS") ),
                       byrow = T, nrow=3, ncol=5, dimnames = list(c("MATE", "PO", "sib"), c("MZ", "DZ", "UZ", "FS", "HS")))
  }

  
  # Between twins (or siblings or however the related pair in the parental generation is related)
  covSibs_MZ     <- mxMatrix(type="Symm", nrow=1, ncol=1, free=T , values=.2, label="SIB_MZ", name = "covSibs_MZ")  # Covariation between siblings
  covSibs_DZ     <- mxMatrix(type="Symm", nrow=1, ncol=1, free=T , values=.2, label="SIB_DZ", name = "covSibs_DZ")  # Covariation between siblings
  covSibs_UZ     <- mxMatrix(type="Symm", nrow=1, ncol=1, free=Tu, values=.2, label="SIB_UZ", name = "covSibs_UZ")  # Covariation between unknown twins
  covSibs_FS     <- mxMatrix(type="Symm", nrow=1, ncol=1, free=Tf, values=.2, label="SIB_FS", name = "covSibs_FS")  # Covariation between siblings
  covSibs_HS     <- mxMatrix(type="Symm", nrow=1, ncol=1, free=Th, values=.2, label="SIB_HS", name = "covSibs_HS") # Covariation between siblings # TODO: Doublecheck rGE for half sibs...
  
  covSibIn_MZ  <- mxMatrix(type="Symm", nrow=1, ncol=1, free=T , values=.2, label="INL_MZ", name = "covSibIn_MZ") # Covariation between sibling-inlaw
  covSibIn_DZ  <- mxMatrix(type="Symm", nrow=1, ncol=1, free=T , values=.2, label="INL_DZ", name = "covSibIn_DZ") # Covariation between sibling-inlaw
  covSibIn_UZ  <- mxMatrix(type="Symm", nrow=1, ncol=1, free=Tu, values=.2, label="INL_UZ", name = "covSibIn_UZ") # Covariation between sibling-inlaw
  covSibIn_FS  <- mxMatrix(type="Symm", nrow=1, ncol=1, free=Tf, values=.2, label="INL_FS", name = "covSibIn_FS") # Covariation between sibling-inlaw
  covSibIn_HS  <- mxMatrix(type="Symm", nrow=1, ncol=1, free=Th, values=.2, label="INL_HS", name = "covSibIn_HS") # Covariation between sibling-inlaw
  
  covInIn_MZ  <- mxMatrix(type="Symm", nrow=1, ncol=1, free=T , values=.2, label="CIN_MZ", name = "covInIn_MZ") # Covariation between co-inlaws
  covInIn_DZ  <- mxMatrix(type="Symm", nrow=1, ncol=1, free=T , values=.2, label="CIN_DZ", name = "covInIn_DZ") # Covariation between co-inlaws
  covInIn_UZ  <- mxMatrix(type="Symm", nrow=1, ncol=1, free=Tu, values=.2, label="CIN_UZ", name = "covInIn_UZ") # Covariation between co-inlaws
  covInIn_FS  <- mxMatrix(type="Symm", nrow=1, ncol=1, free=Tf, values=.2, label="CIN_FS", name = "covInIn_FS") # Covariation between co-inlaws
  covInIn_HS  <- mxMatrix(type="Symm", nrow=1, ncol=1, free=Th, values=.2, label="CIN_HS", name = "covInIn_HS") # Covariation between co-inlaws
  
  
  covMate_MZ <- mxMatrix(type="Symm", nrow=1, ncol=1, free=T , values=.2, label=cov.labs["MATE","MZ"], name="covMate_MZ") # Covariance between partners
  covMate_DZ <- mxMatrix(type="Symm", nrow=1, ncol=1, free=T , values=.2, label=cov.labs["MATE","DZ"], name="covMate_DZ") # Covariance between partners
  covMate_UZ <- mxMatrix(type="Symm", nrow=1, ncol=1, free=(Tu | equalize.covariance), values=.2, label=cov.labs["MATE","UZ"], name="covMate_UZ") # Covariance between partners
  covMate_FS <- mxMatrix(type="Symm", nrow=1, ncol=1, free=(Tf | equalize.covariance), values=.2, label=cov.labs["MATE","FS"], name="covMate_FS") # Covariance between partners
  covMate_HS <- mxMatrix(type="Symm", nrow=1, ncol=1, free=(Th | equalize.covariance), values=.2, label=cov.labs["MATE","HS"], name="covMate_HS") # Covariance between partners
  
  
  
  ####################################
  ####       Nuclear Family       ####
  ####################################
  
  covPO_MZ   <- mxMatrix(type="Symm", nrow=1, ncol=1, free=T , values=.2, label=cov.labs["PO","MZ"] ,name="covPO_MZ" )
  covPO_DZ   <- mxMatrix(type="Symm", nrow=1, ncol=1, free=T , values=.2, label=cov.labs["PO","DZ"] ,name="covPO_DZ" )
  covPO_UZ   <- mxMatrix(type="Symm", nrow=1, ncol=1, free=(Tu | equalize.covariance), values=.2, label=cov.labs["PO","UZ"] ,name="covPO_UZ" )
  covPO_FS   <- mxMatrix(type="Symm", nrow=1, ncol=1, free=(Tf | equalize.covariance), values=.2, label=cov.labs["PO","FS"] ,name="covPO_FS" )
  covPO_HS   <- mxMatrix(type="Symm", nrow=1, ncol=1, free=(Th | equalize.covariance), values=.2, label=cov.labs["PO","HS"] ,name="covPO_HS" )
  
  
  
  
  covSib_MZ   <- mxMatrix(type="Symm", nrow=1, ncol=1, free=T , values=.2, label= cov.labs["sib","MZ"] ,name="covSib_MZ" )
  covSib_DZ   <- mxMatrix(type="Symm", nrow=1, ncol=1, free=T , values=.2, label= cov.labs["sib","DZ"] ,name="covSib_DZ" )
  covSib_UZ   <- mxMatrix(type="Symm", nrow=1, ncol=1, free=(Tu | equalize.covariance), values=.2, label= cov.labs["sib","UZ"] ,name="covSib_UZ" )
  covSib_FS   <- mxMatrix(type="Symm", nrow=1, ncol=1, free=(Tf | equalize.covariance), values=.2, label= cov.labs["sib","FS"] ,name="covSib_FS" )
  covSib_HS   <- mxMatrix(type="Symm", nrow=1, ncol=1, free=(Th | equalize.covariance), values=.2, label= cov.labs["sib","HS"] ,name="covSib_HS" )
  
  
  
  
  ####################################
  ####          Avuncular         ####
  ####################################
  
  covAV_MZ <- mxMatrix(type="Symm", nrow=1, ncol=1, free=T , values=.2, label="AV_MZ",name="covAV_MZ" )
  covAV_DZ <- mxMatrix(type="Symm", nrow=1, ncol=1, free=T , values=.2, label="AV_DZ",name="covAV_DZ" )
  covAV_UZ <- mxMatrix(type="Symm", nrow=1, ncol=1, free=Tu, values=.2, label="AV_UZ",name="covAV_UZ" )
  covAV_FS <- mxMatrix(type="Symm", nrow=1, ncol=1, free=Tf, values=.2, label="AV_FS",name="covAV_FS" )
  covAV_HS <- mxMatrix(type="Symm", nrow=1, ncol=1, free=Th, values=.2, label="AV_HS",name="covAV_HS" )
  
  # Avuncular In-law Correlations
  covAVIn_MZ <- mxMatrix(type="Symm", nrow=1, ncol=1, free=T , values=.2, label="AIN_MZ", name="covAVIn_MZ" )
  covAVIn_DZ <- mxMatrix(type="Symm", nrow=1, ncol=1, free=T , values=.2, label="AIN_DZ", name="covAVIn_DZ" )
  covAVIn_UZ <- mxMatrix(type="Symm", nrow=1, ncol=1, free=Tu, values=.2, label="AIN_UZ", name="covAVIn_UZ" )
  covAVIn_FS <- mxMatrix(type="Symm", nrow=1, ncol=1, free=Tf, values=.2, label="AIN_FS", name="covAVIn_FS" )
  covAVIn_HS <- mxMatrix(type="Symm", nrow=1, ncol=1, free=Th, values=.2, label="AIN_HS", name="covAVIn_HS" )
  
  
  ####################################
  ####     Cousin Covariances    ####
  ####################################


  
  covCous_MZ    <- mxMatrix(type="Symm", nrow=1, ncol=1, free=T , values=.2, label="COU_MZ" , name="covCous_MZ" )
  covCous_DZ    <- mxMatrix(type="Symm", nrow=1, ncol=1, free=T , values=.2, label="COU_DZ" , name="covCous_DZ" )
  covCous_UZ    <- mxMatrix(type="Symm", nrow=1, ncol=1, free=Tu, values=.2, label="COU_UZ" , name="covCous_UZ" )
  covCous_FS    <- mxMatrix(type="Symm", nrow=1, ncol=1, free=Tf, values=.2, label="COU_FS" , name="covCous_FS" )
  covCous_HS    <- mxMatrix(type="Symm", nrow=1, ncol=1, free=Th, values=.2, label="COU_HS" , name="covCous_HS" )
  
  
  
  
  
  
  #######################################################
  ####     Creates Expected Covariance Matrices      ####
  #######################################################
  
  # Create Expected Covariance Matrix             Sib1          Sib2     Spouse1     Spouse1       CH1_FAM1     CH2_FAM1     CH1_FAM2      CH2_FAM2
  expCov_MZ  <- mxAlgebra( expression= 
                             rbind( cbind(    var1_MZ,   covSibs_MZ, covMate_MZ,covSibIn_MZ,      covPO_MZ,      covPO_MZ,      covAV_MZ,      covAV_MZ), #FAM1
                                    cbind( covSibs_MZ,      var1_MZ,covSibIn_MZ, covMate_MZ,      covAV_MZ,      covAV_MZ,      covPO_MZ,      covPO_MZ), #FAM2
                                    cbind( covMate_MZ,  covSibIn_MZ,    var1_MZ, covInIn_MZ,      covPO_MZ,      covPO_MZ,    covAVIn_MZ,    covAVIn_MZ), #FAM1_spouse
                                    cbind(covSibIn_MZ,   covMate_MZ, covInIn_MZ,    var1_MZ,    covAVIn_MZ,    covAVIn_MZ,      covPO_MZ,      covPO_MZ), #FAM2_spouse
                                    
                                    cbind(   covPO_MZ,     covAV_MZ,   covPO_MZ, covAVIn_MZ,       var2_MZ,     covSib_MZ,    covCous_MZ,    covCous_MZ), # CH1_FAM1
                                    cbind(   covPO_MZ,     covAV_MZ,   covPO_MZ, covAVIn_MZ,     covSib_MZ,       var2_MZ,    covCous_MZ,    covCous_MZ), # CH2_FAM1
                                    cbind(   covAV_MZ,     covPO_MZ, covAVIn_MZ,   covPO_MZ,    covCous_MZ,    covCous_MZ,       var2_MZ,     covSib_MZ), # CH1_FAM2
                                    cbind(   covAV_MZ,     covPO_MZ, covAVIn_MZ,   covPO_MZ,    covCous_MZ,    covCous_MZ,     covSib_MZ,       var2_MZ)),# CH2_FAM2
                           name="expCov_MZ" )
  
  
  expCov_DZ  <- mxAlgebra( expression= 
                             rbind( cbind(    var1_DZ,   covSibs_DZ, covMate_DZ,covSibIn_DZ,      covPO_DZ,      covPO_DZ,      covAV_DZ,      covAV_DZ), #FAM1
                                    cbind( covSibs_DZ,      var1_DZ,covSibIn_DZ, covMate_DZ,      covAV_DZ,      covAV_DZ,      covPO_DZ,      covPO_DZ), #FAM2
                                    cbind( covMate_DZ,  covSibIn_DZ,    var1_DZ, covInIn_DZ,      covPO_DZ,      covPO_DZ,    covAVIn_DZ,    covAVIn_DZ), #FAM1_spouse
                                    cbind(covSibIn_DZ,   covMate_DZ, covInIn_DZ,    var1_DZ,    covAVIn_DZ,    covAVIn_DZ,      covPO_DZ,      covPO_DZ), #FAM2_spouse
                                    
                                    cbind(   covPO_DZ,     covAV_DZ,   covPO_DZ, covAVIn_DZ,       var2_DZ,     covSib_DZ,    covCous_DZ,    covCous_DZ), # CH1_FAM1
                                    cbind(   covPO_DZ,     covAV_DZ,   covPO_DZ, covAVIn_DZ,     covSib_DZ,       var2_DZ,    covCous_DZ,    covCous_DZ), # CH2_FAM1
                                    cbind(   covAV_DZ,     covPO_DZ, covAVIn_DZ,   covPO_DZ,    covCous_DZ,    covCous_DZ,       var2_DZ,     covSib_DZ), # CH1_FAM2
                                    cbind(   covAV_DZ,     covPO_DZ, covAVIn_DZ,   covPO_DZ,    covCous_DZ,    covCous_DZ,     covSib_DZ,       var2_DZ)),# CH2_FAM2
                           name="expCov_DZ" )
  
  
  
  if (use.unknownzyg) {
    expCov_UZ  <- mxAlgebra( expression=
                               rbind( cbind(    var1_UZ,   covSibs_UZ, covMate_UZ,covSibIn_UZ,      covPO_UZ,      covPO_UZ,      covAV_UZ,      covAV_UZ), #FAM1
                                      cbind( covSibs_UZ,      var1_UZ,covSibIn_UZ, covMate_UZ,      covAV_UZ,      covAV_UZ,      covPO_UZ,      covPO_UZ), #FAM2
                                      cbind( covMate_UZ,  covSibIn_UZ,    var1_UZ, covInIn_UZ,      covPO_UZ,      covPO_UZ,    covAVIn_UZ,    covAVIn_UZ), #FAM1_spouse
                                      cbind(covSibIn_UZ,   covMate_UZ, covInIn_UZ,    var1_UZ,    covAVIn_UZ,    covAVIn_UZ,      covPO_UZ,      covPO_UZ), #FAM2_spouse
                                      
                                      cbind(   covPO_UZ,     covAV_UZ,   covPO_UZ, covAVIn_UZ,       var2_UZ,     covSib_UZ,    covCous_UZ,    covCous_UZ), # CH1_FAM1
                                      cbind(   covPO_UZ,     covAV_UZ,   covPO_UZ, covAVIn_UZ,     covSib_UZ,       var2_UZ,    covCous_UZ,    covCous_UZ), # CH2_FAM1
                                      cbind(   covAV_UZ,     covPO_UZ, covAVIn_UZ,   covPO_UZ,    covCous_UZ,    covCous_UZ,       var2_UZ,     covSib_UZ), # CH1_FAM2
                                      cbind(   covAV_UZ,     covPO_UZ, covAVIn_UZ,   covPO_UZ,    covCous_UZ,    covCous_UZ,     covSib_UZ,       var2_UZ)),# CH2_FAM2
                             name="expCov_UZ" )
  }
  
  if (use.fullsibs) {
    expCov_FS  <- mxAlgebra( expression= 
                               rbind( cbind(    var1_FS,   covSibs_FS, covMate_FS,covSibIn_FS,      covPO_FS,      covPO_FS,      covAV_FS,      covAV_FS), #FAM1
                                      cbind( covSibs_FS,      var1_FS,covSibIn_FS, covMate_FS,      covAV_FS,      covAV_FS,      covPO_FS,      covPO_FS), #FAM2
                                      cbind( covMate_FS,  covSibIn_FS,    var1_FS, covInIn_FS,      covPO_FS,      covPO_FS,    covAVIn_FS,    covAVIn_FS), #FAM1_spouse
                                      cbind(covSibIn_FS,   covMate_FS, covInIn_FS,    var1_FS,    covAVIn_FS,    covAVIn_FS,      covPO_FS,      covPO_FS), #FAM2_spouse
                                      
                                      cbind(   covPO_FS,     covAV_FS,   covPO_FS, covAVIn_FS,       var2_FS,     covSib_FS,    covCous_FS,    covCous_FS), # CH1_FAM1
                                      cbind(   covPO_FS,     covAV_FS,   covPO_FS, covAVIn_FS,     covSib_FS,       var2_FS,    covCous_FS,    covCous_FS), # CH2_FAM1
                                      cbind(   covAV_FS,     covPO_FS, covAVIn_FS,   covPO_FS,    covCous_FS,    covCous_FS,       var2_FS,     covSib_FS), # CH1_FAM2
                                      cbind(   covAV_FS,     covPO_FS, covAVIn_FS,   covPO_FS,    covCous_FS,    covCous_FS,     covSib_FS,       var2_FS)),# CH2_FAM2
                             name="expCov_FS" )
    
  }
  
  if (use.halfsibs) {
  expCov_HS  <- mxAlgebra( expression= 
                             rbind( cbind(    var1_HS,   covSibs_HS, covMate_HS,covSibIn_HS,      covPO_HS,      covPO_HS,      covAV_HS,      covAV_HS), #FAM1
                                    cbind( covSibs_HS,      var1_HS,covSibIn_HS, covMate_HS,      covAV_HS,      covAV_HS,      covPO_HS,      covPO_HS), #FAM2
                                    cbind( covMate_HS,  covSibIn_HS,    var1_HS, covInIn_HS,      covPO_HS,      covPO_HS,    covAVIn_HS,    covAVIn_HS), #FAM1_spouse
                                    cbind(covSibIn_HS,   covMate_HS, covInIn_HS,    var1_HS,    covAVIn_HS,    covAVIn_HS,      covPO_HS,      covPO_HS), #FAM2_spouse
                                    
                                    cbind(   covPO_HS,     covAV_HS,   covPO_HS, covAVIn_HS,       var2_HS,     covSib_HS,    covCous_HS,    covCous_HS), # CH1_FAM1
                                    cbind(   covPO_HS,     covAV_HS,   covPO_HS, covAVIn_HS,     covSib_HS,       var2_HS,    covCous_HS,    covCous_HS), # CH2_FAM1
                                    cbind(   covAV_HS,     covPO_HS, covAVIn_HS,   covPO_HS,    covCous_HS,    covCous_HS,       var2_HS,     covSib_HS), # CH1_FAM2
                                    cbind(   covAV_HS,     covPO_HS, covAVIn_HS,   covPO_HS,    covCous_HS,    covCous_HS,     covSib_HS,       var2_HS)),# CH2_FAM2
                           name="expCov_HS" )
  }
  

  
  
  if (equalize.means) {
    mean.labs <- matrix(c("parent_mean", "child_mean"), nrow=2, ncol=5, dimnames = list(c("P","C"), c("MZ", "DZ", "UZ", "FS", "HS")))
    thre.labs <- matrix(c("thres_pa", "thres_ch"), nrow=2, ncol=5, dimnames = list(c("P","C"), c("MZ", "DZ", "UZ", "FS", "HS")))
  } else {
    mean.labs <- matrix(paste0(rep(c("parent_mean_", "child_mean_"), each=5),  c("MZ", "DZ", "UZ", "FS", "HS") ),byrow = T, nrow=2, ncol=5, dimnames = list(c("P","C"), c("MZ", "DZ", "UZ", "FS", "HS")))
    thre.labs <- matrix(paste0(rep(c("thres_pa_", "thres_ch_"), each=5),  c("MZ", "DZ", "UZ", "FS", "HS") ),byrow = T, nrow=2, ncol=5, dimnames = list(c("P","C"), c("MZ", "DZ", "UZ", "FS", "HS")))
    
  }
  
  if (child_ordinal & parent_ordinal) {
    mean.free <- F
  
        # # Create Algebra for expected Threshold Matrix
    threG_MZ     <- mxMatrix( type="Full", nrow=1, ncol=8, free=T , values=0, labels=c(rep(thre.labs["P","MZ"],4),rep(thre.labs["C","MZ"],4)), name="threG_MZ")
    threG_DZ     <- mxMatrix( type="Full", nrow=1, ncol=8, free=T , values=0, labels=c(rep(thre.labs["P","DZ"],4),rep(thre.labs["C","DZ"],4)), name="threG_DZ")
    threG_UZ     <- mxMatrix( type="Full", nrow=1, ncol=8, free=(Tu | equalize.means), values=0, labels=c(rep(thre.labs["P","UZ"],4),rep(thre.labs["C","UZ"],4)), name="threG_UZ")
    threG_FS     <- mxMatrix( type="Full", nrow=1, ncol=8, free=(Tf | equalize.means), values=0, labels=c(rep(thre.labs["P","FS"],4),rep(thre.labs["C","FS"],4)), name="threG_FS")
    threG_HS     <- mxMatrix( type="Full", nrow=1, ncol=8, free=(Th | equalize.means), values=0, labels=c(rep(thre.labs["P","HS"],4),rep(thre.labs["C","HS"],4)), name="threG_HS")
    
    thres_vars <- selVars
    superflous <- NULL
  } else if (!child_ordinal & parent_ordinal) {
    
    mean.free <- c(rep(F,4),rep(T,4))

    # # Create Algebra for expected Threshold Matrix
    threG_MZ     <- mxMatrix( type="Full", nrow=1, ncol=4, free=T , values=0, labels=rep(thre.labs["P","MZ"],4), name="threG_MZ")
    threG_DZ     <- mxMatrix( type="Full", nrow=1, ncol=4, free=T , values=0, labels=rep(thre.labs["P","DZ"],4), name="threG_DZ")
    threG_UZ     <- mxMatrix( type="Full", nrow=1, ncol=4, free=(Tu | equalize.means), values=0, labels=rep(thre.labs["P","UZ"],4), name="threG_UZ")
    threG_FS     <- mxMatrix( type="Full", nrow=1, ncol=4, free=(Tf | equalize.means), values=0, labels=rep(thre.labs["P","FS"],4), name="threG_FS")
    threG_HS     <- mxMatrix( type="Full", nrow=1, ncol=4, free=(Th | equalize.means), values=0, labels=rep(thre.labs["P","HS"],4), name="threG_HS")
    
    thres_vars <- selVars_pa
    superflous <- mxMatrix( type="Full", nrow=1, ncol=5, free=FALSE, values=0, label=thre.labs["C",],   name="superflous" )
    
    
  } else if (child_ordinal & !parent_ordinal) {
    
    mean.free <- c(rep(T,4),rep(F,4))
    
    # # Create Algebra for expected Threshold Matrix
    threG_MZ     <- mxMatrix( type="Full", nrow=1, ncol=4, free=T , values=0, labels=rep(thre.labs["C","MZ"],4), name="threG_MZ")
    threG_DZ     <- mxMatrix( type="Full", nrow=1, ncol=4, free=T , values=0, labels=rep(thre.labs["C","DZ"],4), name="threG_DZ")
    threG_UZ     <- mxMatrix( type="Full", nrow=1, ncol=4, free=(Tu | equalize.means), values=0, labels=rep(thre.labs["C","UZ"],4), name="threG_UZ")
    threG_FS     <- mxMatrix( type="Full", nrow=1, ncol=4, free=(Tf | equalize.means), values=0, labels=rep(thre.labs["C","FS"],4), name="threG_FS")
    threG_HS     <- mxMatrix( type="Full", nrow=1, ncol=4, free=(Th | equalize.means), values=0, labels=rep(thre.labs["C","HS"],4), name="threG_HS")    
    thres_vars <- selVars_ch
    superflous <- mxMatrix( type="Full", nrow=1, ncol=5, free=FALSE, values=0, label=thre.labs["P",],   name="superflous" )
    
  } else {
    mean.free <- T
    threG_MZ <- threG_DZ <- threG_UZ <- threG_FS <- threG_HS <- NULL
    superflous <- mxMatrix( type="Full", nrow=2, ncol=5, free=FALSE, values=0, label=thre.labs,   name="superflous" )
    
  }
  
  
  # Create Algebra for expected Mean Matrix
  meanG_MZ     <- mxMatrix( type="Full", nrow=1, ncol=8, free=mean.free & T , values=0, labels=c(rep(mean.labs["P","MZ"],4),rep(mean.labs["C","MZ"],4)), name="meanG_MZ" )
  meanG_DZ     <- mxMatrix( type="Full", nrow=1, ncol=8, free=mean.free & T , values=0, labels=c(rep(mean.labs["P","DZ"],4),rep(mean.labs["C","DZ"],4)), name="meanG_DZ" )
  meanG_UZ     <- mxMatrix( type="Full", nrow=1, ncol=8, free=mean.free & (Tu | equalize.means), values=0, labels=c(rep(mean.labs["P","UZ"],4),rep(mean.labs["C","UZ"],4)), name="meanG_UZ" )
  meanG_FS     <- mxMatrix( type="Full", nrow=1, ncol=8, free=mean.free & (Tf | equalize.means), values=0, labels=c(rep(mean.labs["P","FS"],4),rep(mean.labs["C","FS"],4)), name="meanG_FS" )
  meanG_HS     <- mxMatrix( type="Full", nrow=1, ncol=8, free=mean.free & (Th | equalize.means), values=0, labels=c(rep(mean.labs["P","HS"],4),rep(mean.labs["C","HS"],4)), name="meanG_HS" )
  
  
  
  if (any(child_ordinal,parent_ordinal)) {
                         exp_MZ     <- mxExpectationNormal( covariance="expCov_MZ", means="meanG_MZ", thresholds = "threG_MZ", dimnames=selVars, threshnames = thres_vars)
                         exp_DZ     <- mxExpectationNormal( covariance="expCov_DZ", means="meanG_DZ", thresholds = "threG_DZ", dimnames=selVars, threshnames = thres_vars)
    if (use.unknownzyg) {exp_UZ     <- mxExpectationNormal( covariance="expCov_UZ", means="meanG_UZ", thresholds = "threG_UZ", dimnames=selVars, threshnames = thres_vars)}
    if (use.fullsibs)   {exp_FS     <- mxExpectationNormal( covariance="expCov_FS", means="meanG_FS", thresholds = "threG_FS", dimnames=selVars, threshnames = thres_vars)}
    if (use.halfsibs)   {exp_HS     <- mxExpectationNormal( covariance="expCov_HS", means="meanG_HS", thresholds = "threG_HS", dimnames=selVars, threshnames = thres_vars)}
  } else  {
                         exp_MZ     <- mxExpectationNormal(covariance="expCov_MZ", means="meanG_MZ", dimnames=selVars)
                         exp_DZ     <- mxExpectationNormal(covariance="expCov_DZ", means="meanG_DZ", dimnames=selVars)
    if (use.unknownzyg) {exp_UZ     <- mxExpectationNormal(covariance="expCov_UZ", means="meanG_UZ", dimnames=selVars)}  
    if (use.fullsibs)   {exp_FS     <- mxExpectationNormal(covariance="expCov_FS", means="meanG_FS", dimnames=selVars)}
    if (use.halfsibs)   {exp_HS     <- mxExpectationNormal(covariance="expCov_HS", means="meanG_HS", dimnames=selVars)}
  }
  
  
 
  
  
  

  
  
  
  
  #######################################################
  ####          Creates Model Objects                ####
  #######################################################
  
  
  
  
  
  # Create Data Objects
  if (combine.FS_DZ) {
    data_DZ <- mxData( observed = subset(famData, grepl("DZ",fam.type) | grepl("FS",fam.type), selVars), type="raw" )
  } else {
                         data_DZ    <- mxData( observed = subset(famData, grepl("DZ",fam.type), selVars), type="raw" )
    if (use.fullsibs)   {data_FS    <- mxData( observed = subset(famData, grepl("FS",fam.type), selVars), type="raw" )}
  }
  
  data_MZ    <- mxData( observed = subset(famData, grepl("MZ",fam.type), selVars), type="raw" )
  if (use.unknownzyg) {data_UZ    <- mxData( observed = subset(famData, grepl("UZ",fam.type), selVars), type="raw" )}
  if (use.halfsibs)   {data_HS    <- mxData( observed = subset(famData, grepl("HS",fam.type), selVars), type="raw" )}
  
  
  
  # Compile objects into lists (it eases handling)
  algebras_MZ <- list(var1_MZ, var2_MZ, covMate_MZ, covPO_MZ, covSib_MZ, meanG_MZ, threG_MZ, covSibs_MZ, covSibIn_MZ, covInIn_MZ,covAV_MZ, covAVIn_MZ,covCous_MZ)
  algebras_DZ <- list(var1_DZ, var2_DZ, covMate_DZ, covPO_DZ, covSib_DZ, meanG_DZ, threG_DZ, covSibs_DZ, covSibIn_DZ, covInIn_DZ,covAV_DZ, covAVIn_DZ,covCous_DZ)
  algebras_UZ <- list(var1_UZ, var2_UZ, covMate_UZ, covPO_UZ, covSib_UZ, meanG_UZ, threG_UZ, covSibs_UZ, covSibIn_UZ, covInIn_UZ,covAV_UZ, covAVIn_UZ,covCous_UZ)
  algebras_FS <- list(var1_FS, var2_FS, covMate_FS, covPO_FS, covSib_FS, meanG_FS, threG_FS, covSibs_FS, covSibIn_FS, covInIn_FS,covAV_FS, covAVIn_FS,covCous_FS)
  algebras_HS <- list(var1_HS, var2_HS, covMate_HS, covPO_HS, covSib_HS, meanG_HS, threG_HS, covSibs_HS, covSibIn_HS, covInIn_HS,covAV_HS, covAVIn_HS,covCous_HS)
  

  
  if (fitFunction == "WLS") {
    if (any(child_ordinal,parent_ordinal)) { 
      fitFun     <- mxFitFunctionWLS()
    } else {
      fitFun     <- mxFitFunctionWLS(allContinuousMethod='marginals')   
    }
  } else if (fitFunction == "ML") {
    fitFun     <- mxFitFunctionML()
  } else {
    stop("fitFunction argument must be either 'WLS' or 'ML'")
  }
  
  
                       model_MZ <- mxModel(algebras_MZ, expCov_MZ, exp_MZ, data_MZ, fitFun, name = "MZ")
                       model_DZ <- mxModel(algebras_DZ, expCov_DZ, exp_DZ, data_DZ, fitFun, name = "DZ")
  if (use.unknownzyg) {model_UZ <- mxModel(algebras_UZ, expCov_UZ, exp_UZ, data_UZ, fitFun, name = "UZ")}
  if (use.fullsibs)   {model_FS <- mxModel(algebras_FS, expCov_FS, exp_FS, data_FS, fitFun, name = "FS")}
  if (use.halfsibs)   {model_HS <- mxModel(algebras_HS, expCov_HS, exp_HS, data_HS, fitFun, name = "HS")}

                       
   exp_cov_list <- list(expCov_MZ,expCov_DZ)
   model_list   <- list(model_MZ, model_DZ  )
   algebras_all <- list(algebras_MZ, algebras_DZ, algebras_UZ, algebras_FS, algebras_HS)
   groups <- c("MZ","DZ")
  if (use.fullsibs) {
    exp_cov_list <- append(exp_cov_list, expCov_FS) 
    model_list   <- append(model_list  , model_FS) 
    groups       <- append(groups      , "FS") 
  }
  if (use.halfsibs) {
    exp_cov_list <- append(exp_cov_list, expCov_HS) 
    model_list   <- append(model_list  , model_HS) 
    groups       <- append(groups      , "HS") 
  }
  if (use.unknownzyg) {
    exp_cov_list <- append(exp_cov_list, expCov_UZ) 
    model_list   <- append(model_list  , model_UZ) 
    groups       <- append(groups      , "UZ") 
  } 
   multi <- mxFitFunctionMultigroup( groups )
   
  
  
  #######################################################
  ####          Creates CI - Objects                ####
  #######################################################
   
   # Create Confidence Interval Objects
   est_cors_dimnames     <<- list( c("MZ", "DZ", "UZ", "FS", "HS") ,
                                   c("Parental Variance","Offspring Variance", "Partners", "Siblings/Twins", "Siblings-in-law","Co-Siblings-in-law","Parent-Offspring", "Avuncular", "Avuncular-in-law", "Siblings (Offspring)", "Cousins (Offspring)"))
   
   est_cors <- mxAlgebra(expression = rbind(
                           cbind(var1_MZ, var2_MZ, covMate_MZ/var1_MZ, covSibs_MZ/var1_MZ, covSibIn_MZ/var1_MZ, covInIn_MZ/var1_MZ,covPO_MZ/sqrt(var1_MZ*var2_MZ), covAV_MZ/sqrt(var1_MZ*var2_MZ), covAVIn_MZ/sqrt(var1_MZ*var2_MZ),covSib_MZ/var2_MZ, covCous_MZ/var2_MZ),
                           cbind(var1_DZ, var2_DZ, covMate_DZ/var1_DZ, covSibs_DZ/var1_DZ, covSibIn_DZ/var1_DZ, covInIn_DZ/var1_DZ,covPO_DZ/sqrt(var1_DZ*var2_DZ), covAV_DZ/sqrt(var1_DZ*var2_DZ), covAVIn_DZ/sqrt(var1_DZ*var2_DZ),covSib_DZ/var2_DZ, covCous_DZ/var2_DZ),
                           cbind(var1_UZ, var2_UZ, covMate_UZ/var1_UZ, covSibs_UZ/var1_UZ, covSibIn_UZ/var1_UZ, covInIn_UZ/var1_UZ,covPO_UZ/sqrt(var1_UZ*var2_UZ), covAV_UZ/sqrt(var1_UZ*var2_UZ), covAVIn_UZ/sqrt(var1_UZ*var2_UZ),covSib_UZ/var2_UZ, covCous_UZ/var2_UZ),
                           cbind(var1_FS, var2_FS, covMate_FS/var1_FS, covSibs_FS/var1_FS, covSibIn_FS/var1_FS, covInIn_FS/var1_FS,covPO_FS/sqrt(var1_FS*var2_FS), covAV_FS/sqrt(var1_FS*var2_FS), covAVIn_FS/sqrt(var1_FS*var2_FS),covSib_FS/var2_FS, covCous_FS/var2_FS),
                           cbind(var1_HS, var2_HS, covMate_HS/var1_HS, covSibs_HS/var1_HS, covSibIn_HS/var1_HS, covInIn_HS/var1_HS,covPO_HS/sqrt(var1_HS*var2_HS), covAV_HS/sqrt(var1_HS*var2_HS), covAVIn_HS/sqrt(var1_HS*var2_HS),covSib_HS/var2_HS, covCous_HS/var2_HS)), 
                         name = "est_cors", dimnames = est_cors_dimnames)
   
   
# Use this when means, variances, and covariances are equalized:
   imp_cors     <- mxAlgebra(expression=cbind(
     covMate_MZ    /var1_MZ,
     covSibs_MZ    /var1_MZ,
     covSibs_DZ    /var1_MZ,
     covSibs_FS    /var1_MZ,
     covSibIn_MZ   /var1_MZ,
     covSibIn_DZ   /var1_MZ,
     covSibIn_FS   /var1_MZ,
     covInIn_MZ    /var1_MZ,
     covInIn_DZ    /var1_MZ,
     covInIn_FS    /var1_MZ,
     
     covPO_MZ      /sqrt(var1_MZ*var2_MZ),
     covAV_MZ    /sqrt(var1_MZ*var2_MZ),
     covAV_DZ    /sqrt(var1_MZ*var2_MZ),
     covAV_FS    /sqrt(var1_MZ*var2_MZ),
     covAVIn_MZ    /sqrt(var1_MZ*var2_MZ),
     covAVIn_DZ    /sqrt(var1_MZ*var2_MZ),
     covAVIn_FS    /sqrt(var1_MZ*var2_MZ),
     
     covSib_MZ     /var2_MZ,
     covCous_MZ    /var2_MZ,
     covCous_DZ    /var2_MZ,
     covCous_FS    /var2_MZ
   ), name="observed_correlations", 
   dimnames=list("est",
                 c("Partners",
                   "Monozygotic Twins", "Dizygotic Twins", "Full Siblings",
                   "sib-in-law (MZ)","sib-in-law (DZ)","sib-in-law (FS)",
                   "co-in-law (MZ)","co-in-law (DZ)","co-in-law (FS)",
                   "Parent-Offspring",
                   "avuncular (MZ)","avuncular (DZ)","avuncular (FS)",
                   "avuncular-in-law (MZ)","avuncular-in-law (DZ)","avuncular-in-law (FS)",
                   "Offspring Siblings",
                   "cousins (MZ)", "cousins (DZ)", "cousins (FS)")) ) 
  
  
  
    ciCOTS     <- mxCI( c("est_cors") )

    
    #######################################################
    ####             Builds the model !                ####
    #######################################################
    
    
  model_iamCOTS <- mxModel( multi, est_cors, imp_cors, ciCOTS, algebras_all, model_list,exp_cov_list,name = name)
  
  
 

 
  if (!RunModel) {
    return(model_iamCOTS)
  } else {
    if (TryHard) {
      if(parent_ordinal | child_ordinal) {
        fit_iamCOTS    <- mxTryHardOrdinal(model_iamCOTS, intervals = compute.intervals)
      } else {
        fit_iamCOTS    <- mxTryHard(model_iamCOTS, intervals = compute.intervals)
      }
    } else {
      fit_iamCOTS    <- mxRun(model_iamCOTS, intervals = compute.intervals)
    }
    return(fit_iamCOTS)
  }  
  
  
  
  
} 

# 
# n <- 10000
# test.dt <- as.data.frame(MASS::mvrnorm(n, rep(0,8), Sigma = rep(.5,8) %*% t(rep(.5,8)) + diag(rep(.75),8)))
# colnames(test.dt) <- selVars
# test.dt$fam.type <- sample(c("MZ","DZ","FS"), n, T)
# test <- cots.cors(test.dt, compute.intervals = T)
# 
# test$est_cors
# 
