# Supplementary material for: Understanding indirect assortative mating and its intergenerational consequences for educational attainment
Source: Nat Commun. 2025 Jun 6;16:5264. doi: 10.1038/s41467-025-60483-0 (PMC12144155; doi:10.1038/s41467-025-60483-0)
Supplement: Supplementary file 4 — Source Data [file 41467_2025_60483_MOESM4_ESM.zip › Source Data/Scripts/09_functions/iam.ace.fun_varspec.R]

############################################
# Function for fitting iAM-ACE model (variance specification)
# 24th of March, 2025
# Script author: Hans Fredrik Sunde (hfsu@fhi.no)
############################################
message("Version 240325")


iam.ace.fun <- function(
    fsData,
    mzData=NULL,
    dzData=NULL,
    
    selVars = c("S1_p","T1_p","T2_p","S2_p"),
    
    # Allow partner correlation
    mu.free = T, # Freely estimate assortment strength (mu)
    mu.val = .3, # starting value for mu
    
    # Focal Phenotype
    ap.free = T, # Freely estimate VA? (Focal Phenotype)
    cp.free = T, # Freely estimate VC? (Focal Phenotype)
    tp.free = F, # Freely estimate VT? (Focal Phenotype)
    ap.val  = .2, # Starting value for VA
    cp.val  = .2, # Starting value for VC
    tp.val  = .0, # Starting value for VT
    ep.val  = .6, # Starting value for VE
    
    
    # Sorting Factor
    as.free = T, # Freely estimate scaling factor for VA on sorting factor? (genetic homogamy)
    cs.free = T, # Freely estimate scaling factor for VC on sorting factor? (social homogamy, sibling-shared)
    ts.free = F, # Freely estimate scaling factor for VT on sorting factor? (social homogamy, twin-shared)
    es.free = F, # Freely estimate scaling factor for VE on sorting factor?  (idiosyncratic homogamy) (Must be fixed unless others are fixed too)
    as.val  = 1, # Starting value for scaling factors. If fixed: 0 to remove from sorting factor, 1 to constrain to no scaling.
    cs.val  = 1, # Starting value for scaling factors. If fixed: 0 to remove from sorting factor, 1 to constrain to no scaling.
    ts.val  = 1, # Starting value for scaling factors. If fixed: 0 to remove from sorting factor, 1 to constrain to no scaling.
    es.val  = 1, # Starting value for scaling factors. If fixed: 0 to remove from sorting factor, 1 to constrain to no scaling.
    VarS_constraint = FALSE, # Will fix variance of the sorting factor to equal the focal phenotype (not needed if at least one scaling factor is fixed)
    
    # Other options
    qp.free = F, # Freely estimate VQ? (Social Stratification)
    cor.preferences = F, # Freely estimated sibling-correlated mate preferences (inflates co-in-law correlations)
    preferences.mz.dz = T, # Allow preferences to be more correlated among MZ twins than others
    
    
    U.f = 1, # Intergenerational equilibrium (set to 0 if first generation of assortment, 1 if equilibirum)
    use.twins = T,
    use.dz = T,
    name = "iAM_model"
) {
  require(OpenMx)
  
  
  # Set consequences of options
  if (!use.twins) {
    mzData <- dzData <- NULL
    ap.free <- as.free <- FALSE
    tp.free <- ts.free <- FALSE  
  } else if (!use.dz) {
    tp.free <- ts.free <- FALSE  
    if (is.null(mzData)) {stop("Missing MZ twin data")}
  } else {
    if (is.null(mzData) | is.null(dzData)) {stop("Missing twin data")}
  }
  
  if (as.free) {as.free <- ap.free} # Can only be free if free for phenotype
  if (cs.free) {cs.free <- cp.free} # Can only be free if free for phenotype
  if (ts.free) {ts.free <- tp.free} # Can only be free if free for phenotype
  
  if (!cor.preferences) {preferences.mz.dz <- F} # Can only be free if correlated preferences are included
  if (cor.preferences & qp.free) {warning("Social Stratification and Correlated Preferences cannot be estimated at the same time. Expect errors and untrustworthiness results")}
  
  # Create Algebra for expected Mean Matrices
  meanG <- mxMatrix( type="Full", nrow=1, ncol=4, free=TRUE, values=0, labels="mean", name="meanG" )
  
  parameters <- list(
    
    # Variance components for focal phenotype
    mxMatrix( type="Lower", nrow=1, ncol=1, free=ap.free, values= ap.val, labels="a1",  name="VA" ), # Genetic influences
    mxMatrix( type="Lower", nrow=1, ncol=1, free=cp.free, values= cp.val, labels="c1",  name="VC" ), # (Sibling) shared environmental influences
    mxMatrix( type="Lower", nrow=1, ncol=1, free=tp.free, values= tp.val, labels="t1",  name="VT" ), # Twin shared environmental influences 
    mxMatrix( type="Lower", nrow=1, ncol=1, free=TRUE,    values= ep.val, labels="e1",  name="VE" ), # Unique environmental influences
    
    mxMatrix( type="Lower", nrow=1, ncol=1, free=qp.free, values=0, labels="q1",  name="VQ" ), # Social Stratification (require partners of siblings-in-law, and tons of power)
    
    # Scaling factors for effects on sorting factor (One of these must be fixed)
    mxMatrix( type="Lower", nrow=1, ncol=1, free=as.free, values=as.val, labels="a_s",  name="as" ), 
    mxMatrix( type="Lower", nrow=1, ncol=1, free=cs.free, values=cs.val, labels="c_s",  name="cs" ), 
    mxMatrix( type="Lower", nrow=1, ncol=1, free=ts.free, values=ts.val, labels="t_s",  name="ts" ), 
    mxMatrix( type="Lower", nrow=1, ncol=1, free=es.free, values=es.val, labels="e_s",  name="es" ), 
    
    mxAlgebra( expression= VA*as^2 + VC*cs^2 + VT*ts^2 + VE*es^2, name="VarS" ), # Variance of sorting factor
    
    # Estimates partner covariance on sorting factor, and rescales to copath
    mxMatrix( type="Lower", nrow=1, ncol=1, free=mu.free, values=mu.val, labels="mu1", name="mu_param" ),
    mxAlgebra( expression= mu_param/VarS^2 , name="mu" ), 
    
    # Parameters for adjusting for sibling-correlated mate-preferences
    mxMatrix( type="Lower", nrow=1, ncol=1, free=cor.preferences,   values=0, labels="z1",  name="Z_dz" ), # Sibling-correlated mate-preferences (require partners of siblings-in-law, and tons of power)
    mxMatrix( type="Lower", nrow=1, ncol=1, free=preferences.mz.dz, values=0, labels="z2",  name="Z_mz" ), # MZ-correlated mate-preferences (require partners of siblings-in-law, and tons of power)
    mxAlgebra( expression=  Z_dz^2, name="Zdz" ),       # Sibling-correlated mate-preferences
    mxAlgebra( expression=  Zdz + Z_mz^2, name="Zmz" ), # MZ-correlated mate-preferences
    
    
    # Creates object for adjusting implied genotypic similarity between siblings based on equilibrium-assumption
    mxMatrix( type="Lower", nrow=1, ncol=1, free=FALSE, values=U.f, labels="U1",  name="U" ) 
  )
  
  # Adds constraint if desired
  if (VarS_constraint) {VarS_cons <- append(parameters, mxConstraint(expression = VarS == V, name = "VarS_constraint"))} else {VarS_cons <- NULL}
  
  
  
  varP <- mxAlgebra( expression= VA + VC + VT + VE + VQ, name="V" ) # Variance of focal phenotype
  covPS <- mxAlgebra( expression= VA*as + VC*cs + VT*ts + VE*es, name="covPS" ) # Covariance between focal phenotype and sorting factor
  covPartner <- mxAlgebra( expression= VQ + mu*covPS^2, name="CovP" ) # Covariance between partners' focal phenotypes
  
  
  # Genotypic correlations
  Geno_cors <- list(
    mxAlgebra( expression= mu*VA*as^2, name="r_as" ), # Between partners
    mxAlgebra( expression= (1 + U*r_as)/2, name="fs" ) # Between siblings / DZ twins
  )
  
  
  # Covariances
  # MZ
  covTW_mz <-  mxAlgebra( expression = VQ + VA + VC + VT, name="TW_mz" )
  covIN_mz <-  mxAlgebra( expression = VQ + covPS*mu*(as*VA + cs*VC + ts*VT), name="IN_mz" )
  covCIN_mz <- mxAlgebra( expression = VQ + covPS^2 * (mu^2 * (VA*as^2 + VC*cs^2 + VT*ts^2) + Zmz), name="CIN_mz" )
  
  # DZ
  covTW_dz  <- mxAlgebra( expression = VQ + fs*VA + VC + VT, name="TW_dz" )
  covIN_dz  <- mxAlgebra( expression = VQ + covPS*mu*(as*fs*VA + cs*VC + ts*VT), name="IN_dz" )
  covCIN_dz <- mxAlgebra( expression = VQ + covPS^2 *( mu^2 * (fs*VA*as^2 + VC*cs^2 + VT*ts^2)  + Zdz), name="CIN_dz" ) 
  
  # FS
  covTW_fs  <- mxAlgebra( expression = VQ + fs*VA + VC, name="TW_fs" )
  covIN_fs  <- mxAlgebra( expression = VQ + covPS*mu*(as*fs*VA + cs*VC), name="IN_fs" )
  covCIN_fs <- mxAlgebra( expression = VQ + covPS^2 *( mu^2 * (fs*VA*as^2  + VC*cs^2)  + Zdz), name="CIN_fs" )
  
  
  # Implied covariance matrices
  expCovMZ <- mxAlgebra( expression= rbind( cbind(V,       CovP,   IN_mz,   CIN_mz), 
                                            cbind(CovP,       V,   TW_mz,    IN_mz), 
                                            cbind(IN_mz,  TW_mz,       V,     CovP), 
                                            cbind(CIN_mz, IN_mz,    CovP,        V)), name="expCovMZ" )
  
  expCovDZ <- mxAlgebra( expression= rbind( cbind(V,       CovP,   IN_dz,   CIN_dz), 
                                            cbind(CovP,       V,   TW_dz,    IN_dz), 
                                            cbind(IN_dz,  TW_dz,       V,     CovP), 
                                            cbind(CIN_dz, IN_dz,    CovP,        V)), name="expCovDZ" )
  
  expCovFS <- mxAlgebra( expression= rbind( cbind(V,       CovP,   IN_fs,   CIN_fs), 
                                            cbind(CovP,       V,   TW_fs,    IN_fs), 
                                            cbind(IN_fs,  TW_fs,       V,     CovP), 
                                            cbind(CIN_fs, IN_fs,    CovP,        V)), name="expCovFS" )
  
  
  # Create Data Objects for Multiple Groups
  dataMZ <- mxData( observed=mzData, type="raw" )
  dataDZ <- mxData( observed=dzData, type="raw" )
  dataFS <- mxData( observed=fsData, type="raw" )
  
  # Create Expectation Objects for Multiple Groups
  if (use.twins)          {expMZ <- mxExpectationNormal( covariance="expCovMZ", means="meanG", dimnames=selVars )} else {expMZ <- NULL}
  if (use.twins & use.dz) {expDZ <- mxExpectationNormal( covariance="expCovDZ", means="meanG", dimnames=selVars )} else {expDZ <- NULL}
  expFS <- mxExpectationNormal( covariance="expCovFS", means="meanG", dimnames=selVars )
  funML <- mxFitFunctionML()
  
  
  # Create results objects
  resultsP_names <<- c("VA_p","VC_p","VT_p","VQ_p","VE_p")
  resultsP_object <- mxAlgebra( expression=cbind(VA/V,
                                                 VC/V,
                                                 VT/V,
                                                 VQ/V,
                                                 VE/V), 
                                name="resultsP", dimnames=list("Est",resultsP_names) )
  
  
  resultsS_names <<- c("VA_s","VC_s","VT_s","VE_s")
  resultsS_object <- mxAlgebra( expression=cbind(VA*as^2 / VarS,
                                                 VC*cs^2 / VarS,
                                                 VT*ts^2 / VarS,
                                                 VE*es^2 / VarS), 
                                name="resultsS", dimnames=list("Est",resultsS_names) )
  
  
  
  resultsCov_names <<- c("r_s","r_p","r_ps", "r_a")
  resultsCov_object <- mxAlgebra( expression=cbind(mu * VarS, 
                                                   (mu*covPS^2)/V, 
                                                   covPS/(sqrt(V)*sqrt(VarS)),
                                                   r_as), 
                                  name="resultsCov", dimnames=list("Est",resultsCov_names) )
  
  
  
  
  # Create implied correlations object for model fit plot
  imp_cors     <- mxAlgebra(expression=cbind(
    CovP      /V,
    TW_mz     /V,
    TW_dz     /V,
    TW_fs     /V,
    IN_mz     /V,
    IN_dz     /V,
    IN_fs     /V,
    CIN_mz    /V,
    CIN_dz    /V,
    CIN_fs    /V
  ), name="implied_correlations", 
  dimnames=list("est",
                c("Partners",
                  "Monozygotic Twins", "Dizygotic Twins", "Full Siblings",
                  "sib-in-law (MZ)","sib-in-law (DZ)","sib-in-law (FS)",
                  "co-in-law (MZ)","co-in-law (DZ)","co-in-law (FS)")) ) 
  
  results_objects <- list(
    resultsP_object,
    resultsS_object,
    resultsCov_object
  )
  
  
  # Create Model Objects for Multiple Groups
  pars <- list( meanG, parameters, varP, covPS, covPartner, Geno_cors)
  
  
  
  if (use.twins)          {modelMZ <- mxModel( pars, covTW_mz, covIN_mz, covCIN_mz, expCovMZ, dataMZ, expMZ, funML, name="MZ" )} else {modelMZ <- NULL}
  if (use.twins & use.dz) {modelDZ <- mxModel( pars, covTW_dz, covIN_dz, covCIN_dz, expCovDZ, dataDZ, expDZ, funML, name="DZ" )} else {modelDZ <- NULL}
  modelFS <- mxModel( pars, covTW_fs, covIN_fs, covCIN_fs, expCovFS, dataFS, expFS, funML, name="FS" )
  if (use.twins) {
    if (use.dz) {
      multi <- mxFitFunctionMultigroup( c("MZ","DZ","FS") )
    } else {
      multi <- mxFitFunctionMultigroup( c("MZ","FS") )
    }
  }   else {
    multi <- mxFitFunctionMultigroup( c("FS") )
  }       
  
  model_iAM <- mxModel( name, pars, modelMZ, modelDZ, modelFS, multi, results_objects,imp_cors,VarS_cons,
                        covPartner, covTW_mz, covIN_mz, covCIN_mz, covTW_dz, covIN_dz, covCIN_dz, covTW_fs, covIN_fs, covCIN_fs,
                        mxCI(c("resultsP", "resultsS", "resultsCov")))
  #mxCheckIdentification(model_iAM)
  
  return(model_iAM)
}
