# Supplementary material for: Understanding indirect assortative mating and its intergenerational consequences for educational attainment
Source: Nat Commun. 2025 Jun 6;16:5264. doi: 10.1038/s41467-025-60483-0 (PMC12144155; doi:10.1038/s41467-025-60483-0)
Supplement: Supplementary file 4 — Source Data [file 41467_2025_60483_MOESM4_ESM.zip › Source Data/Scripts/09_functions/iam.cots.extrafun.R]

find.NumObs.fun <- function(fit) {
  return(data.frame(
    N = sapply( fit$fitfunction$groups, function(x) fit[[x]]$data$numObs),
    Group =fit$fitfunction$groups)
  )}


prepare.CIs <- function(fitObject, model = fitObject$name) {
  require(tidyverse)
  
  if (class(fitObject) != "MxModel") stop("fitObject not of class MxModel")
  
  if (!is.null(fitObject$output$confidenceIntervals)) {
    return(
      fitObject$output$confidenceIntervals %>% 
        as_tibble %>% 
        mutate(model = model,
               param = CICOLNAMES)
    )
  }  else {
    return(
      tibble(estimate = fitObject$output$estimate,
             lbound=NA_real_,ubound=NA_real_,
             SE = fitObject$output$standardErrors[,1],
             param = names(fitObject$output$estimate),
             model = model) 
    )
    
  }
  
}


get.varcomps <- function(fit, sim_vars = NULL, boot.CI = FALSE) { 
  
  
  results <- data.frame(
    parameter = colnames(fit$est_var$result),
    estimate = unname(t(fit$est_var$result)),
    lbound = NA_real_,
    ubound = NA_real_
    
  )  
  if (!is.null(fit$output$confidenceIntervals)) {
    results[,3:4] <- fit$output$confidenceIntervals[1:29,c(1,3)] 
  } else if (is(fit$compute, "MxComputeBootstrap") & boot.CI) { 
    message("Calculating CIs from bootstrap samples")
    results[,3:4] <- mxBootstrapEvalByName("est_var", fit, bq=c(.025, .975))[,2:3] 
  } else {
    results[,3:4] <- SEtoCI(results$estimate, as.vector(mxSE(est_var, fit)))
  }
  
  if (!is.null(sim_vars)) {
    simulated <- t(sim_vars) %>% 
      as.data.frame() %>% 
      mutate(parameter = rownames(.)) %>% 
      rename(simulated = V1)
    results <- results %>% 
      left_join(simulated, by = "parameter")
  }
  
  
  return(results)
}


get.POcor <- function(fit, sim_PO = NULL, boot.CI = FALSE) { 
  
  
  if (!is.null(fit$output$confidenceIntervals)) {
    results <- combine_CI(fit$est_PO$result, fit$output$confidenceIntervals[grepl("est_PO", rownames(fit$output$confidenceIntervals)),])  %>% 
      as.data.frame() %>% 
      rename(type = Row, estimate = Estimate, parameter = Col)
  } else if (is(fit$compute, "MxComputeBootstrap") & boot.CI) {
    results <-   combine_SE(fit$est_PO$result, mxSE(est_PO, fit)) %>% 
      as.data.frame() %>% 
      rename(type = Row, estimate = Estimate, parameter = Col) %>% 
      mutate(lbound=NA_real_,ubound=NA_real_) 
    message("Calculating CIs from bootstrap samples")
    results_PO.boot  <- mxBootstrapEvalByName("est_PO", fit, bq=c(.025, .975))
    firstindex <-  c(1,4,7,10)
    results$lbound <- results_PO.boot[c(firstindex,firstindex+1,firstindex+2), 2 ]
    results$ubound <- results_PO.boot[c(firstindex,firstindex+1,firstindex+2), 3 ]
  } else {
    results <-   combine_SE(fit$est_PO$result, mxSE(est_PO, fit)) %>% 
      as.data.frame() %>% 
      rename(type = Row, estimate = Estimate, parameter = Col) %>% 
      mutate(lbound=NA_real_,ubound=NA_real_) 
    results[,c("lbound", "ubound")] <- SEtoCI(results$estimate, results$SE)
  }
  
  if (!is.null(sim_PO)) {
    results <- results %>% 
      left_join(rename(sim_PO, simulated = estimate), by = c("parameter", "type"))
  }
  
  
  return(results)
}


iamcots.plot <- function(fit, sim_vars = NULL, sim_PO = NULL, incl.sort = T, boot.CI=F) {
  require(tidyverse)
  require(gridExtra)
  
  results_PO <- get.POcor(fit, sim_PO, boot.CI = boot.CI)
  results_vars <- get.varcomps(fit, sim_vars, boot.CI = boot.CI)
  
  p2 <-  ggplot(filter(results_PO , parameter != "Parent Offspring Correlation", type == "total"),
                aes(x=estimate, xmin=lbound,xmax=ubound,y=parameter, label=paste0(round(estimate,2)," (",round(lbound,2) ,"???",round(ubound,2) ,")"))) +
    geom_col(data = filter(results_PO, parameter != "Parent Offspring Correlation", type != "total"),
             aes(x=estimate,y=parameter, alpha = type, fill = parameter),color="black", inherit.aes = F,
    ) +
    geom_point(size=4) +
    geom_errorbar( width=0, linewidth =1) +
    geom_vline(xintercept = 0, linewidth=1.5) +
    geom_text(size = 3, hjust=-.2,vjust=-.5,
              fontface="bold",
              color="black") +
    
    custom_theme() +
    scale_fill_viridis_d( end=.8, guide="none", option = "C") +
    scale_alpha_manual(values = c(raw = 1, AMinf=.5), labels = c(raw = "From index parent", AMinf= "Via co-parent"), breaks = c("raw", "AMinf")) +
    labs(title = "Decomposition of Parent-Offspring Correlation",
         alpha = "",y="", x="Parent-Offspring Correlation") +
    #coord_cartesian(ylim=c(0,.3)) +
    theme(legend.position = "top")
  
  
  
  
  
  
  
  
  p1 <- filter(results_vars, 
               parameter %in% c("VA1","VC1","VT1","VrGE1","VE1","VE1b","VE1w"),
               abs(estimate) > 0.001) %>% 
    mutate(
      generation = factor(ifelse( parameter %in% c("VA1","VC1","VT1","VrGE1","VE1","VE1b","VE1w"), "Parent Phenotype", "Offspring Phenotype"), levels=c("Parent Phenotype", "Offspring Phenotype")),
      parameter = factor(parameter, levels = c("VA1P","VA1","VA2","VC1","VT1","VF","VC2","VE1","VE2","VrGE1","VrGE2","VE1b","VE1w"))) %>% 
    ggplot(aes(x = parameter, 
               y = estimate, ymin =lbound, ymax=ubound,
               fill = parameter,
               label=paste0(round(estimate*100),"%\n(",round(lbound*100),"%???",round(ubound*100),"%)")))  +
    geom_col(color="black") +
    geom_text(y = 1, size = 3, hjust=.5,vjust=1.1,
              fontface="bold",
              color="black") +
    geom_point(size=4) +
    geom_errorbar( width=0, linewidth =1) +
    
    scale_fill_viridis_d(end = .85, guide="none", option = "C") +
    scale_y_continuous(labels=function(x) paste0(round(x*100),"%")) +
    custom_theme() +
    geom_hline(yintercept = c(0,1), linewidth =1.5) +
    #guides(fill = guide_legend(override.aes = list(shape = NA)) ) +
    labs(title = "Variance Decomposition", subtitle = "Parental Phenotype",
         y= "",
         x = "",
         fill = ""
    ) 
  
  p3 <- filter(results_vars, 
               parameter %in% c("VA1P","VA2","VF","VC2","VrGE2", "VE2"),
               abs(estimate) > 0.001) %>% 
    mutate(
      generation = factor(ifelse( parameter %in% c("VA1","VC1","VT1","VrGE1","VE1","VE1b","VE1w"), "Parent Phenotype", "Offspring Phenotype"), levels=c("Parent Phenotype", "Offspring Phenotype")),
      parameter = factor(parameter, levels = c("VA1P","VA1","VA2","VC1","VT1","VF","VC2","VE1","VE2","VrGE1","VrGE2","VE1b","VE1w"))) %>% 
    ggplot(aes(x = parameter, 
               y = estimate, ymin =lbound, ymax=ubound,
               fill = parameter,
               label=paste0(round(estimate*100),"%\n(",round(lbound*100),"%???",round(ubound*100),"%)")))  +
    geom_col(color="black") +
    geom_text(y = 1, size = 3, hjust=.5,vjust=1.1,
              fontface="bold",
              color="black") +
    geom_point(size=4) +
    geom_errorbar( width=0, linewidth =1) +
    
    scale_fill_viridis_d(end = .85, guide="none", option = "C") +
    scale_y_continuous(labels=function(x) paste0(round(x*100),"%")) +
    custom_theme() +
    geom_hline(yintercept = c(0,1), linewidth =1.5) +
    #guides(fill = guide_legend(override.aes = list(shape = NA)) ) +
    labs(title = "Variance Decomposition", subtitle = "Offspring Phenotype",
         y= "",
         x = "",
         fill = ""
    ) 
  
  
  
  
  p4 <- filter(results_vars, 
               parameter %in% c("VA1_s","VC1_s","VT1_s","VrGE1_s", "VE1_s"),
               abs(estimate) > 0.001) %>% 
    mutate(parameter = factor(parameter, levels = c("VA1P","VA1_s","VA2","VC1_s","VT1_s","VF","VC2","VE1_s","VE2","VrGE1_s","VrGE2","VE1b","VE1w"))) %>% 
    ggplot(aes(x = parameter, 
               y = estimate, ymin =lbound, ymax=ubound,
               fill = parameter,
               label=paste0(round(estimate*100),"%\n(",round(lbound*100),"%???",round(ubound*100),"%)")))  +
    geom_col(color="black") +
    geom_text(y = 1, size = 3, hjust=.5,vjust=1.1,
              fontface="bold",
              color="black") +
    geom_point(size=4) +
    geom_errorbar( width=0, linewidth =1) +
    
    scale_fill_viridis_d(end = .85, guide="none", option = "C") +
    scale_y_continuous(labels=function(x) paste0(round(x*100),"%")) +
    custom_theme() +
    geom_hline(yintercept = c(0,1), linewidth =1.5) +
    #guides(fill = guide_legend(override.aes = list(shape = NA)) ) +
    labs(title = "Variance Decomposition", subtitle = "Parental Sorting Factor",
         y= "",
         x = "",
         fill = ""
    ) 
  
  if (!is.null(sim_vars)) {
    p1 <- p1 + geom_point(aes(y = simulated), size = 3, shape=13, color = "red", stroke=1)
    p3 <- p3 + geom_point(aes(y = simulated), size = 3, shape=13, color = "red", stroke=1)
    p4 <- p4 + geom_point(aes(y = simulated), size = 3, shape=13, color = "red", stroke=1)
  }
  if (!is.null(sim_PO)) {
    p2 <- p2 + geom_point(aes(x = simulated), size = 3, shape=13, color = "red", stroke=1) +
      geom_point(data = filter(results_PO, parameter != "Parent Offspring Correlation", type == "raw"),
                 aes(x = simulated), size = 3, shape=13, color = "blue", stroke=1)
    
    
  }
  
  if (incl.sort) {
    return(grid.arrange(p1,p2,p3,p4, layout_matrix=rbind(c(4,2),c(1,3))))
  } else {
    return(grid.arrange(p1,p2,p3, layout_matrix=rbind(c(2,2),c(1,3))))
  }
  
  
  
  
}


mx.WaldCI <- function(fit, object,is_correlation = FALSE) {
  results <-   combine_SE(fit[[object]]$result, mxSE(object, fit)) %>% 
    as.data.frame() %>% 
    rename(type = Row, estimate = Estimate, parameter = Col) %>% 
    mutate(lbound=NA_real_,ubound=NA_real_) 
  results[,c("lbound", "ubound")] <- SEtoCI(results$estimate, results$SE,  is_correlation=is_correlation)
  return(results)
}


COTS.cormatrix <- function(dta,factor.levels = c(0,1), use.halfsibs = TRUE, 
                           selVars = c('FAM1_Sib','FAM2_Sib','FAM1_Spouse','FAM2_Spouse', 'FAM1_CH1', 'FAM1_CH2','FAM2_CH1', 'FAM2_CH2')) {
  require(OpenMx)
  require(polycor)
  
  famData <- as.data.frame(dta)
  
  selVars_pa   <- selVars[1:4] # Names of parental variables
  selVars_ch   <- selVars[5:8] # Names of offspring variables
  
  # Converts to factor variables
  famData[,selVars_ch] <- mxFactor(famData[,selVars_ch], levels = factor.levels)
  
  if (use.halfsibs){
    return(list(
      "MZ" = hetcor(subset(famData, grepl("MZ",Gruppe), selVars), use = "pairwise.complete.obs"),
      "FS" = hetcor(subset(famData, grepl("FS",Gruppe), selVars), use = "pairwise.complete.obs"),
      "HS" = hetcor(subset(famData, grepl("HS",Gruppe), selVars), use = "pairwise.complete.obs")))
    
  } else {
    return(list(
      "MZ" = hetcor(subset(famData, grepl("MZ",Gruppe), selVars), use = "pairwise.complete.obs"),
      "FS" = hetcor(subset(famData, grepl("FS",Gruppe), selVars), use = "pairwise.complete.obs")))
    
  }
}


mxCompare.fix <- function(mxComp) {
  
  if (mxComp[1,"fitUnits"] == "-2lnL") {
    
    x <- as.data.frame(mxComp)[,c("base", "comparison", "ep", "minus2LL", "df", "AIC", "SBchisq","diffdf","p")]
    return(x[which((x[,"base"] != x[,"comparison"] | is.na(x[,"comparison"])) & x[,"diffdf"]>=0 | is.na(x[,"comparison"])),])
    
  } else if (mxComp[1,"fitUnits"] == "r'Wr") {
    
    x <- as.data.frame(mxComp)[,c("base", "comparison", "ep", "chisq", "df", "AIC", "diffLL","diffdf","p")]
    
    for (i in 1:nrow(x)) {
      if (!is.na(x[i,"comparison"]) & (x[i,"comparison"] != x[i,"base"])) {
        x[i,"SBchisq"] <- x[i,"chisq"]-x[which(x[,"base"]==x[i,"base"])[1],"chisq"]
        
        if(x[i,"diffdf"] > 0){
          x[i,"p"] <-  pchisq(x[i,"SBchisq"],x[i,"diffdf"], lower.tail = FALSE) 
        } else {
          x[i,"p"] <- NA
          x[i,"SBchisq"] <- NA
        }
        
      }
    }
    return(x[which((x[,"base"] != x[,"comparison"] | is.na(x[,"comparison"])) & x[,"diffdf"]>=0 | is.na(x[,"comparison"])),])
    
    
  } else {
    stop("Don't recognize fitUnits")
  }
  
  
  
}


# Custom ggplot theme with transparent background and option for foreground
custom_theme <- function(Color = "black", BG = "transparent", ...) {
  theme_classic(...) +
    theme(panel.grid.major.y = element_blank(),
          panel.grid.minor.y = element_blank(),
          panel.background = element_rect(fill = BG), # transparent panel bg
          plot.background = element_rect(fill = BG, color = NA), # transparent plot bg
          legend.background = element_rect(fill = BG), # transparent legend bg
          legend.box.background = element_rect(fill = BG, color = BG),
          legend.title = element_text(hjust = .5),
          # legend.margin = margin(r = 10, l = 5, t = 5, b = 5),
          text = element_text(color = Color),
          axis.text = element_text(color = Color),
          title = element_text(color = Color),
          axis.ticks = element_line(color = Color),
          line = element_line(color = Color),
          axis.line = element_line(color = Color),
          rect = element_rect(fill = Color, colour = Color))
}


# Presuming confidence intervals are calculated, combines the result object with the CI object
combine_CI <- function(M, CI) {
  # Step 1: Reshape the initial matrix into long format
  # Get row and column names
  row_names <- rownames(M)
  col_names <- colnames(M)
  
  # Handle cases where rownames or colnames are NULL
  if (is.null(row_names)) {
    row_names <- as.character(1:nrow(M))
  }
  if (is.null(col_names)) {
    col_names <- as.character(1:ncol(M))
  }
  
  # Create a data frame with all combinations of row and column names
  df_long <- data.frame(
    Row = rep(row_names, times = length(col_names)),
    Col = rep(col_names, each = length(row_names)),
    Estimate = as.vector(M)
  )
  
  # Step 2: Extract indices from row names of CI
  rn <- rownames(CI)
  
  # Use regular expressions to extract row and column indices
  row_indices <- as.numeric(sub(".*\\[(\\d+),(\\d+)\\]", "\\1", rn))
  col_indices <- as.numeric(sub(".*\\[(\\d+),(\\d+)\\]", "\\2", rn))
  
  # Step 3: Map indices to actual row and column names
  CI_df <- data.frame(
    Row = row_names[row_indices],
    Col = col_names[col_indices],
    lbound = CI[, "lbound"],
    ubound = CI[, "ubound"]
  )
  
  # Step 4: Merge the reshaped matrix and CI data frame
  result <- merge(df_long, CI_df, by = c("Row", "Col"), all.x = TRUE, sort=F)
  
  return(result)
}

SEtoCI <- function(estimates, std_errors, conf_level = 0.95, is_correlation = FALSE) {
  # Calculate the z-value for the desired confidence level
  z_value <- qnorm((1 + conf_level) / 2)
  
  if (is_correlation) {
    # Apply Fisher's z-transformation for correlations
    z_estimates <- atanh(estimates)  # Fisher's z-transform
    lower_bound_z <- z_estimates - z_value * std_errors
    upper_bound_z <- z_estimates + z_value * std_errors
    
    # Back-transform from Fisher's z to correlation scale
    lower_bound <- tanh(lower_bound_z)
    upper_bound <- tanh(upper_bound_z)
  } else {
    # For non-correlation estimates, use standard calculation
    lower_bound <- estimates - z_value * std_errors
    upper_bound <- estimates + z_value * std_errors
  }
  
  # Return the confidence intervals as a data frame
  data.frame(Lower = lower_bound, Upper = upper_bound)
}


combine_SE <- function(M, SE) {
  # Step 1: Reshape the initial matrix into long format
  # Get row and column names
  row_names <- rownames(M)
  col_names <- colnames(M)
  
  # Handle cases where rownames or colnames are NULL
  if (is.null(row_names)) {
    row_names <- as.character(1:nrow(M))
  }
  if (is.null(col_names)) {
    col_names <- as.character(1:ncol(M))
  }
  
  # Step 3: Map indices to actual row and column names
  df_long <- data.frame(
    Row = rep(row_names, times=length(col_names)),
    Col = rep(col_names, each=length(row_names)),
    Estimate = as.vector(M),
    SE = as.vector(SE)
  )
  
  return(df_long)
}
