# Supplementary material for: Understanding indirect assortative mating and its intergenerational consequences for educational attainment
Source: Nat Commun. 2025 Jun 6;16:5264. doi: 10.1038/s41467-025-60483-0 (PMC12144155; doi:10.1038/s41467-025-60483-0)
Supplement: Supplementary file 4 — Source Data [file 41467_2025_60483_MOESM4_ESM.zip › Source Data/Simulations/acesim_results.csv]

VA_p	VC_p	VT_p	VQ_p	VE_p	VA_s	VC_s	VT_s	VE_s	r_s	r_p	r_ps	r_a	G_hom_std	S_hom_std	T_hom_std	E_hom_std	Code
0.6139027532178333	1.7699210097812108e-4	0.045954274852189246	0	0.33996597982899934	0.33679373824093545	0.04573540423303613	0.0073950449956830255	0.6100758125303454	0.6326524839283945	0.49982404221384064	0.8888448541440288	0.2130733950696573	0.5115709000040136	-0.003200937841957819	-0.02073993575027124	0.5123699735882155	0
0.47526837358619195	0.11974965059610872	0.05608063012277794	0	0.3489013456949214	0.11152789371360179	0.24905275118970022	0.0018922796927016029	0.6375270754039963	0.6370442436240177	0.4987871285099123	0.8848564500898081	0.0710482026937613	0.26018867343309887	0.1951686141276637	0.01164196490390702	0.5330007475353304	1
0.4588691510241292	0.14075462530624994	0.046779362570896044	0	0.3535968610987248	0.22770267566017854	0.531158894091967	0.006147093735892604	0.23499133651196183	0.6132459300750843	0.49881276795133855	0.9018855805235476	0.13963773911581145	0.3584074714031261	0.30317411821094736	0.018802284694107083	0.3196161256918196	1
0.5525667719222578	0.029972228603456802	0.06657060018048795	0	0.35089039929379745	0.6109863140671482	0.2475864065417702	4.886280098477386e-4	0.14093865138123407	0.6245697953952348	0.5006005289103136	0.8952723324663089	0.38160359716620745	0.6490123493990206	0.09622053187672278	0.006370525409522792	0.24839659331473396	1
0.4707225030345137	0.12323026752232599	0.05228526112105498	0	0.35376196832210544	0.08029505234086336	0.04035106331989597	0.002038701065964492	0.8773151832732762	0.7243242926354668	0.5018216613052507	0.8323542022079274	0.05815965698892363	0.23357087974608803	0.08471845188147513	0.01240389951144806	0.6693067688609887	1
0.5815559148293239	1.4345386508942104e-5	0.0735943769458471	0	0.34483536283832006	0.2851536229169114	0.19521451409172896	0.009119603727072231	0.5105122592642874	0.7829078216908476	0.5000845000939255	0.799220069402243	0.22324900176513243	0.5095288795916927	-0.002093851117066797	-0.032414842750842277	0.5249798142762162	4
0.4450596631428327	0.14082799821327358	0.06206475404676031	0	0.3520475845971335	0.1359086498145417	0.3599827120100689	0.005685499335004431	0.49842313884038497	0.6091372847051797	0.5030677919249463	0.90877352226921	0.08278702591597707	0.2706306629126261	0.24775912593009647	0.02067050851297775	0.4609397026442996	1
0.5465408280461806	0.06227261728805815	0.042291815587222795	0	0.3488947390785385	0.34210934465909254	0.17122656172874126	0.0026061788666033705	0.48405791474556287	0.5702465170990693	0.49972571465497	0.9361264755987367	0.1950866622588926	0.4619120006939314	0.1103061176825146	-0.011214908797268403	0.4389967904208224	1
0.5271963947116638	0.06809884176841459	0.04845578284912417	0	0.35624898067079747	0.5545071862925619	0.28518399231242453	0.0014850160516235856	0.15882380534339002	0.6049217800752401	0.50029956758079	0.9094219935665688	0.3354334741966093	0.5945307915479097	0.1532381788250295	-0.009327664742714539	0.2615586943697754	1
0.4815979003207376	0.10978698689283395	0.05648554933662431	0	0.35212956344980423	0.20980106776519622	0.025850799929834817	3.3820900288955417e-4	0.7640099233020794	0.627008542239532	0.5013446895823892	0.8941934426388487	0.13154706165975297	0.35547958030045557	0.059577317572432544	0.004887984044959806	0.5800551180821522	0
0.414610408105768	0.17206588687707064	0.06281634055152817	0	0.35050736446563324	0.1929544140255684	0.47841926788029954	0.00723093900615281	0.32139537908797916	0.5838822382152041	0.5014294376426702	0.9267066537630668	0.11266265513475204	0.305214511046946	0.30960604987118795	0.02299806960418152	0.3621813694776845	1
0.48856058301500477	0.10489356595200174	0.05428181613282318	0	0.3522640349001703	0.08962676715238911	0.11686463076248589	0.012611413759863084	0.7808971883252619	0.6586794513778027	0.4992657652777688	0.870620394048121	0.05903530981670173	0.24035283124265577	0.12717072124900025	0.030052474398428997	0.602423973109915	1
0.5359644672444971	0.06183617069487632	0.05103419882317599	0	0.3511651632374506	0.3658804127515709	0.38778559905665905	4.2502851572170035e-4	0.24590895967604834	0.636580464868097	0.5007141083613874	0.8868869421354317	0.23291232323552627	0.4993089130331693	0.17460186224161514	-0.005251355554225553	0.33134058027944113	1
0.42971733547436053	0.15355704111051635	0.06450431606440934	0	0.35222130735071383	0.07530465885492194	0.4956520275369161	0.01663207401498041	0.4124112395931814	0.6631919607848846	0.501571051349047	0.8696542123323485	0.0499414443622325	0.2068501093916362	0.3172317932482245	0.03766352699388247	0.4382545703662568	1
0.4412254756915598	0.15126223287474344	0.05729257294776384	0	0.3502197184859329	0.32243280186740786	0.19439663616722186	0.0058318365273760525	0.4773387254379942	0.5261554417639908	0.5010048587762863	0.9758070143937496	0.1696497733057473	0.38653245311010775	0.17572991165145446	0.018732161716737954	0.4190054735216998	1
0.4577936848477102	0.12722419721718284	0.06412795341112704	0	0.35085416452397994	0.11383785950028469	0.41116393255929107	0.008179801598675535	0.4668184063417488	0.6383428810543118	0.4995212879839238	0.8846062244048406	0.07266758720646768	0.25806450138562836	0.2585487094256202	0.02589077699916815	0.45749601218958325	1
0.5241404384433577	0.0673064628308453	0.05714602045263796	0	0.35140707827315903	0.5030492358004125	0.4049187155296675	0.003353168151310782	0.08867888051860916	0.7051559642961994	0.4990510844252272	0.8412593614224739	0.3547281689593061	0.6103784198606119	0.19623767918832788	-0.01645472969245433	0.20983863064351466	1
0.6107411575686348	3.4837507936302474e-5	0.046002050217352076	0	0.34322195470607675	0.5405136856923993	0.015502075444999446	0.004773424039541165	0.4392108148230601	0.5548160457745918	0.49938685886422174	0.9487330907908218	0.2998856657829076	0.6056028254594039	7.745945104973643e-4	-0.015619227595222033	0.4092418076253207	6
0.5775132727083763	0.02134666091139	0.05240210002566741	0	0.3487379663545663	0.5654746435862307	0.1262574594277912	6.54006160253765e-4	0.3076138908257243	0.5610001471292295	0.5010447292808119	0.9450542976182692	0.317231358249724	0.6046872218943034	0.054933432595380124	-0.00619453204629152	0.346573877556608	1
0.5320058231664734	0.08291396211963688	0.03877801158716708	0	0.34630220312672255	0.16670993806242204	0.06963079446534065	0.006153794102317101	0.7575054733699202	0.6615389170522136	0.5013201232182949	0.8705222379602493	0.11028511188765629	0.3421047215878902	0.08728399981354434	-0.017745342204434838	0.5883566208030003	1
0.5016961486446307	0.09609658603409625	0.05499975170851569	0	0.34720751361275737	0.29196964964426025	0.0747494550372961	8.649050530986637e-5	0.6331944048131338	0.5743711737148689	0.5012505060739474	0.934181138054569	0.1676989503552928	0.4096926226457145	0.09072498407660917	-0.0023347129241577	0.501917106201834	1
0.4961276524731092	0.1124757619804705	0.04127138436750642	0	0.35012520117891394	0.3865450636011987	0.1349746168848358	0.0016412847167129514	0.4768390347972525	0.5386464690696299	0.4979729189998446	0.9615036872458015	0.20821113364508118	0.4554553717261196	0.1281458569503813	-0.008559837636378189	0.4249586089598773	1
0.4786204489669311	0.11771792810594495	0.0555064294019611	0	0.3481551935251629	0.35882480617141377	0.1503174819493064	0.011130303664057309	0.4797274082152224	0.5190798227752202	0.49951678464985627	0.9809750666382322	0.18625871679481018	0.4224534734616439	0.13560262034128553	0.025337699608180442	0.4166062065888901	0
0.5058682854406158	0.0906868169860056	0.0552670213157608	0	0.34817787625761776	0.44116916537959544	0.11918261585079999	5.51526525752543e-4	0.4390966922438521	0.5277255907779987	0.4995102793714136	0.9728998526193893	0.23281625843298365	0.48557147287949604	0.10685882598028434	0.0056747677761585435	0.40189493336406107	1
0.4345466081370536	0.14721992212048213	0.06543061189398446	0	0.3528028578484798	0.11816728846479349	0.4199171883993684	0.031883035721897	0.43003248741394107	0.6039800409229032	0.5006205664758198	0.9104226421416662	0.07137068372271448	0.2488993527031636	0.2731002311496712	0.050168056132592724	0.42783236001457237	1
0.5364676588813799	0.057977292245105345	0.055643078626393755	0	0.34991197024712106	0.5841279497558403	0.35622233962685806	2.371834935637084e-4	0.05941252712373811	0.6876507700391824	0.49837074450790747	0.8513189551467873	0.4016760344510124	0.6575570872187269	0.1688096372700486	0.00426732286572632	0.1693659526454983	0
0.5667092941450386	2.5417320901180893e-5	0.08617851363931958	0	0.3470867748947407	0.3155930748057843	0.24278422283964746	0.006293558965680771	0.4353291433888874	0.8107692301831576	0.5006925171431317	0.7858450489412803	0.25587315431142144	0.5381545030829904	-0.003161099711995157	-0.029635395746598615	0.4946419923756033	0
0.4923398237042601	0.10551708179117188	0.04711273505038641	0	0.35503035945418165	0.1808912473024911	0.3620123830152905	0.003976980021706807	0.45311938966051163	0.6054119623908791	0.4998542995264658	0.9086491340770264	0.10951372500873495	0.32843168053860977	0.2150932996646855	0.015064323944419589	0.4414106958522851	1
0.5222711506141731	0.08265045636201634	0.04393961588308584	0	0.35113877714072483	0.07765346214382486	0.4916249167645996	0.001705821916651682	0.429015799174924	0.8168617734881654	0.5000843776129588	0.7824333572727519	0.06343214480430089	0.25738371953770844	0.25762749667347734	-0.011064903117680838	0.49605368690649504	1
0.47958485557235353	0.12072293798323465	0.053054937808608066	0	0.34663726863580385	0.4298000377508509	0.4973078451502095	5.321126485171026e-4	0.07236000445042257	0.6862550302327969	0.4982672545522861	0.8520957575213776	0.2949524379007674	0.5328163606907994	0.28755382589564765	-0.00623557192585203	0.18586538533940503	1
0.5475128423986895	0.06928065864599472	0.033910768804761904	0	0.3492957301505538	0.26253417089284153	0.031174059038346906	0.0049133457010154735	0.7013784243677962	0.6053006382870265	0.4986749765750788	0.9076600527693801	0.15891210121359226	0.4177022862133936	0.051201119716377724	-0.014221134927263209	0.5453177289974918	1
0.5663088951738162	0.04880135015229285	0.03525601035939365	0	0.3496337443144972	0.22256457443986963	0.17973256312491026	0.015676938499045105	0.582025923936175	0.6506825437993217	0.4996279322710177	0.8762716821485391	0.14481888345614788	0.40515008463462	0.1068785431805696	-0.02682924384670069	0.5148006160315111	1
0.49077504747629186	0.1070068650979455	0.053273762460154556	0	0.34894432496560795	0.2523019241108576	0.2566147629244616	0.0018174371953079776	0.48926587576937275	0.5917536609133045	0.5018905516169004	0.9209457186629203	0.14930058724807072	0.3820915953701473	0.17993373957225517	-0.010684454592178169	0.4486591196497758	1
0.4267075363302252	0.16396113334882273	0.06251030686259525	0	0.3468210234583569	0.22137543743038426	0.5661624953599228	0.008859696061369672	0.2036023711483233	0.6141710838093238	0.498906991514294	0.90129116189857	0.13596239233538226	0.3410081514072987	0.33804607035996637	0.02611079618177412	0.2948349820509608	1
0.6251594574072238	1.45446843303769e-5	0.0385866074714325	0	0.33623939043701323	0.16348042338600077	0.05407729264465389	0.033747995565272616	0.7486942884040727	0.8139951761085447	0.5009063408016733	0.7844537601441307	0.13307227602438715	0.4075312631605773	-0.0011305565001038845	-0.04600181225662628	0.6396011055961528	0
0.4482130866187976	0.14530432636729812	0.05493556488569576	0	0.35154702212820865	0.30328616702868716	0.27981460219661675	0.014643111510703102	0.402256119263993	0.5264618222673183	0.5002063380110465	0.9747453089897338	0.15966858816239288	0.3782486735792422	0.20686323219302763	0.02909727565017012	0.3857908185775601	0
0.5052142739153289	0.09863228416865011	0.04517608716985791	0	0.35097735474616315	0.1619463851204617	0.1400307001277609	5.275335982832021e-5	0.6979701613919491	0.6148438075963334	0.4980791361331444	0.900050284157805	0.09957173205392685	0.3178020263204236	0.13057330658889388	0.0017151914195439447	0.5499094756711387	1
0.5051818933046108	0.09742458477374273	0.044379759154630834	0	0.3530137627670156	0.1096635456704617	0.13268363574946776	0.005212633233812367	0.7524401853462581	0.691550138788836	0.4987552646235989	0.8492428713848386	0.07583784022848364	0.2771552565035164	0.133878566460446	-0.01790973437584954	0.6068759114118871	1
0.4992918127546043	0.09820700136185355	0.04964010576610875	0	0.35286108011743333	0.43991108600993406	0.3545341124650447	7.652746565765811e-4	0.20478952686844473	0.5771681593612045	0.4994470835594289	0.9302368908936874	0.25390267179494214	0.5038092269520638	0.2005888002942105	0.006625695242863467	0.28897627751086236	1
0.5937809917810122	1.6780012840756817e-5	0.062397853240235855	0	0.3438043749659113	0.2743083969241877	0.10745096931221342	0.0130330404074236	0.6052075933561754	0.7262314415146743	0.5001477913612046	0.8298730362554486	0.1992113825178323	0.48631878176380083	-0.0016180415108449507	-0.03436339316265173	0.5496626529096957	0
0.4727797776288347	0.12178279121486467	0.05720554068173696	0	0.34823189047456365	0.06166029343074376	0.4975495317058996	1.305675102223286e-4	0.4406596073531343	0.7596308138069182	0.5000655132514955	0.811357333171256	0.04683905887836925	0.21043601733899953	0.30338838981682664	0.0033684060829104988	0.4828071867612634	1
0.4396629323849157	0.1419613113623712	0.06709744663241421	0	0.3512783096202989	0.39549501709188445	0.11227793124290619	0.007914442879370587	0.4843126087858388	0.5210885181381059	0.4991831718209214	0.9787555014555284	0.2060879123874149	0.4260457309434153	0.12899057718364804	0.023544471976166784	0.4214192198967699	1
0.6536612757611836	3.001365244571364e-5	0.020676996822067552	0	0.32563171376430317	0.0906528290729355	0.024780061797855413	0.02869100833608202	0.855876100793127	0.8985611573472305	0.5002351196912396	0.7461278809078773	0.08145711100857757	0.32625245686508936	-0.001155839011001787	-0.03264399987718467	0.7075473820230972	0
0.5131977879781362	0.08297757980610661	0.05430498463063284	0	0.34951964758512427	0.2795689781419042	0.02742155371368412	9.772856807057598e-4	0.692032182463706	0.6020414171654158	0.49965506467063103	0.9110075207538244	0.16831210379603914	0.41578126395669157	0.05236058002059511	-0.007996660402223927	0.5398548164249372	1
0.4968764006694862	0.12173334480615335	0.03108822226366216	0	0.35030203226069845	0.18725508562809626	0.09805862731176812	2.539268842635247e-4	0.7144323601758721	0.6011918677649309	0.4997558298852591	0.9117428912893497	0.11257623467723728	0.3345558358901337	0.11983268666556834	-0.0030816257906862575	0.5486931032349843	1
0.6064759572099271	2.5873960359931036e-4	0.0498827172831393	0	0.3433825859033343	0.31266001655403264	0.07304322928603958	0.0077659287723668285	0.6065308253875609	0.6639098578602629	0.49996783212951257	0.8677936597987708	0.20757806714897525	0.5017951908671867	-0.005009622076295921	-0.0226806386887921	0.5258950698979012	0
0.4922024297181805	0.11072641586515934	0.04891952641169025	0	0.3481516280049699	0.37010095202392423	0.494279601812519	3.5458491646517414e-5	0.13558398767191035	0.6466931775721164	0.5000401312348115	0.8793328354648101	0.23934176068681695	0.4853764345620893	0.2660471890147615	0.001497779768869967	0.24707859665427925	0
0.6053053593312232	1.3589507541891671e-5	0.051054194056321375	0	0.34362685710491353	0.27672467583685556	0.08410943156374337	0.009888596830224819	0.6292772957691763	0.6940771877225677	0.5023508985330073	0.8507455896995564	0.19206828477828386	0.4810735692263486	-0.0012566794175642004	-0.02641090854164567	0.5465940187328614	4
0.499457594292263	0.09941705812527461	0.04957252775995998	0	0.35155281982250236	0.18242452329994618	0.23372689792277393	1.8235081273585367e-4	0.5836662279645439	0.6089305042971058	0.4979104602783491	0.9042567510549991	0.11108385696919537	0.333809860056758	0.16857495077671614	-0.003324930900664056	0.5009401200671899	1
0.6211432120954856	3.86358753046638e-6	0.03333060537961184	0	0.3455223189373721	0.5376197389778211	0.004724035702943794	0.006109566315170357	0.45154665900406477	0.5455847023881798	0.5014839036458777	0.9587324047394266	0.29331710528822547	0.6027484025400899	1.4091413429346444e-4	-0.014884333279297696	0.4119950166049143	6
0.41803488284343604	0.1759708795947211	0.05411792843941949	0	0.35187630912242335	0.14925271104643975	0.16640644572544958	0.020984506289058673	0.6633563369390522	0.5690593385853893	0.5004076461703718	0.9377416185241577	0.08493364903016323	0.2663693092774903	0.18248294601292794	0.035936582056144244	0.5152111626534375	1
0.426829677658899	0.16669120098919693	0.05489775489299393	0	0.3515813664589101	0.32857578544566046	0.42105088177885114	0.0069224713174871645	0.24345086145800127	0.5517934359281995	0.4995426108331374	0.9514763650084911	0.18130596161386786	0.393592738010761	0.2784361523353392	0.02048848611048665	0.3074826235434132	1
0.5532466581645348	0.04153352882229243	0.05032666303188675	0	0.3548931499812862	0.3850540730312213	0.31852879083925295	0.013014546806971668	0.28340258932255397	0.6630390863464565	0.4996864622372907	0.8681189296294632	0.2553059007766027	0.5316686272730355	0.13249348882218287	-0.029480467485816373	0.3653183513905979	1
0.522042126980352	0.08432370094608932	0.04406973556253696	0	0.3495644365110217	0.12208029565376594	0.32631944954289227	5.3670790876263784e-5	0.5515465840124655	0.6819367425862415	0.4995444495088487	0.8558842282999999	0.08325103915209442	0.29495824318500247	0.19381227794231817	-0.0017969011896803405	0.5130263800623598	1
0.5333661176422246	0.06696607856145236	0.04927637519963281	0	0.3503914285966902	0.3279972754350746	0.028104457601356665	3.3539129701667374e-5	0.6438647278338671	0.5719714386384865	0.5003922797039813	0.9353370309551156	0.18760507350010355	0.4471772501229545	0.046381726344846774	-0.0013744442930111221	0.5078154678252098	1
0.4439451917532372	0.14969559128873866	0.058776184267254984	0	0.3475830326907692	0.35569947436117916	0.4369437175340465	0.010850991683855364	0.196505816420919	0.5680857331296054	0.5016745785654015	0.939732195079421	0.20206779666628577	0.4228654317432095	0.272153014243626	0.02687393754555339	0.2781076164676112	1
0.4907672162174891	0.10404803720635249	0.05422008118252447	0	0.35096466539363397	0.18236252798743965	0.2677453910194901	0.003968853298301063	0.5459232276947692	0.5938770966686374	0.5009764209445802	0.9184602273584567	0.10830092866233378	0.32572059487096233	0.181726220051396	0.015971740682155084	0.4765814443954866	1
0.5767367138517548	0.022914486734018996	0.049562964328261114	0	0.35078583508596517	0.47085182016022864	0.18048766705571687	1.5935526780918346e-4	0.34850115751624533	0.5677878756681932	0.4994304039147981	0.9378738597670068	0.2673439547232784	0.5556310339577145	0.06857003973850552	0.00299652163369652	0.3728024046700834	1
0.4601732684725488	0.12354421574049011	0.06713389641322853	0	0.34914861937373254	0.34542267200742804	0.04266310366426674	7.792491550769349e-4	0.6111349751732283	0.5834266308435031	0.5002585687405561	0.9259854095293751	0.20152878574625419	0.4305583036893702	0.07840310960881507	-0.007810969705150055	0.49884955640696477	1
0.5336448033742438	0.07388888543812727	0.043194013559844015	0	0.3492722976277849	0.19518999160753528	0.2620155455362928	0.002601460582012894	0.540193002274159	0.639433142040205	0.5015540280234606	0.8856482936644784	0.12481094962840752	0.36441280135594706	0.1571056475377656	-0.011969034389011769	0.4904505854952991	1
0.5184435193700471	0.08300583843114732	0.04547098403674973	0	0.35307965816205583	0.5178592541222463	0.45136467167929395	0.005899982117411037	0.02487609208104857	0.7393659162019476	0.4993474788470786	0.8218105601957026	0.3828874818877519	0.6304996911586059	0.23553008274287243	0.019930619888787072	0.11403960620973454	1
0.6082000358671824	8.078174758095553e-5	0.04741504080141599	0	0.3443041415838208	0.39691427616693775	0.042690687183258476	0.003027210988007257	0.5573678256617964	0.5958201362983288	0.49944515022885405	0.9155589489551326	0.23648951812453736	0.5366427527943023	-0.0020283219148433482	-0.013085583647154859	0.478471152767696	0
0.553460630277862	0.04894215587288608	0.04243460748658212	0	0.3551626063626698	0.49387014219766684	0.17368565253081125	0.0063516368302947	0.32609256844122725	0.5679818224131521	0.5007113472368778	0.938915477821301	0.2805092634008734	0.5568308055557863	0.09819672910889783	-0.01748543437143979	0.36245789970675574	1
0.5328524876313053	0.07323484143987685	0.03785395397927005	0	0.3560587169495478	0.22501164460901976	0.295277185274192	0.005957255131378132	0.4737539149854101	0.6323478903539663	0.4997700631438585	0.8890108919842876	0.14228563877359007	0.38949233363303537	0.16541189500062115	-0.01689163323204347	0.4619874045983871	1
0.45556962619389824	0.13837234387808836	0.055115912980141936	0	0.3509421169478714	0.41973196971524046	0.39848897382129983	2.136617067074548e-5	0.18175769029278893	0.5850593058083392	0.4990525242246901	0.9235771562553939	0.2455680948271654	0.47346755380816996	0.2542492149907298	-0.0011749751101929828	0.2734582063112932	1
0.604444701578027	1.1313014826397737e-5	0.050032395980853725	0	0.34551158942629284	0.35011830881625666	0.05260472097138396	0.01175606591969964	0.5855209042926597	0.6366685049483709	0.49841584520490967	0.8847880268872657	0.2229093002290982	0.5199318969223453	-8.718912148906242e-4	-0.02741052916996853	0.5083505234625137	0
0.629839290126435	7.541850707509446e-6	0.03832190584017072	0	0.3318312621826867	0.1908984994251179	0.05064834595361116	0.010803994270748955	0.747649160350522	0.7365163706633452	0.4999236262465784	0.8238736798082305	0.1405998699616665	0.42087730031374504	-7.501722076061199e-4	-0.024697619394898125	0.6045704912887593	0
0.5444788480968984	0.05690415539284806	0.05131017956949475	0	0.3473068169407588	0.4611944137805849	0.36432864679745286	3.9639398690156924e-4	0.17408054543506066	0.635379947701678	0.49929980783867667	0.8864698048998694	0.29303368250821404	0.5652864538497527	0.162425683887013	-0.005087463999315073	0.27737532626254924	1
0.39487986308937395	0.1996141898781788	0.05345712620060514	0	0.35204882083184214	0.1272931561921704	0.21283832855446666	0.03680243472207525	0.6230660805312878	0.5602575674589804	0.4982323566068786	0.9430225948147898	0.07131695404240143	0.23774583783173442	0.21857401330703102	0.0470347652582978	0.49664538360293675	1
0.510380357957226	0.09037233039113841	0.04805956663178356	0	0.3511877450198519	0.4757423372871408	0.3106020505736065	1.7615748834736962e-5	0.213637996390418	0.5734740135122605	0.4995112315965834	0.9332881625131507	0.27282586756176025	0.5279795719783795	0.1795164050342483	-9.858815120207618e-4	0.29348990449939294	1
0.4593752760641848	0.14342351237203138	1.9087132100529814e-4	0	0.3970103402427785	0.32156973407160955	0.5527567795664025	0.009192212168967009	0.11648127419302114	0.6417714030766094	0.49956481769060956	0.8822785930220761	0.20637425942210905	0.4356278633262165	0.31913282303949386	0.0015013246581687695	0.24373798897612098	0
0.5113055476232523	0.08949738966016968	0.048043085759545676	0	0.35115397695703227	0.11778521154275033	0.311618428682273	0.006200962914312253	0.5643953968606645	0.7087323880242115	0.5004760049386848	0.8403312034967285	0.08347819425063036	0.2920351621487456	0.19873129416242727	-0.020539720226449523	0.5297732639152766	1
0.5404453797720848	0.07152275451636679	0.03871054664613133	0	0.3493213190654172	0.4286944257808265	0.11581722120045626	0.00506162267690544	0.45042673034181185	0.548236789471829	0.5000262079870319	0.9550196248921664	0.23502605565454954	0.5040081119232598	0.09530076573956983	-0.0146570726195598	0.41534819495673014	1
0.5055383599635712	0.10041470119582001	0.04763663503282068	0	0.3464103038077881	0.2656382365582549	0.4341513159979939	0.0016455389541096366	0.2985649084896415	0.6339104335468752	0.49986219539040955	0.8879963817387871	0.16839084970327076	0.41267784658493206	0.23512998429024362	-0.009970419368364018	0.36216258849318844	1
0.6088106605743725	1.4545158598349154e-5	0.05458857792827253	0	0.33658621633875646	0.2902767316221335	0.08166689125625036	0.008552759637677388	0.6195036174839387	0.6868205557476014	0.501288900419331	0.8543235968443779	0.19936802613331106	0.4920676731147835	-0.001275733149237144	-0.02529190966245218	0.5344999696969059	0
0.5717545111880717	0.017818411859538256	0.057971871335388336	0	0.35245520561700167	0.5939138804607599	0.19842040522044502	3.2137598975172696e-6	0.2076625005588975	0.5968507112608669	0.49769127966891585	0.9131605852540207	0.35447792198070605	0.63814501332334	0.06511491903702864	4.7268107617211747e-4	0.2962673865634593	0
0.49496777150054716	0.10510121916588133	0.05111052570648709	0	0.34882048362708434	0.2580760630807155	0.14518626811170257	0.0019023559318232701	0.5948353128757586	0.5569583882882975	0.4987543368763164	0.9463068154191883	0.14373762814922428	0.37768553798936794	0.13053731637178426	0.01042003300366806	0.48135711263517983	1
0.482118531051424	0.1143850203690871	0.051823038554970384	0	0.3516734100245184	0.2835193616371904	0.34195214420554026	2.3823927021585922e-4	0.3742902548870535	0.5834540658506588	0.5011421756951965	0.9267810427930397	0.16542052429460202	0.39892488796940545	0.21339788010244926	-0.0037913246106943024	0.3914685565388397	1
0.5934202453545372	1.389405599332435e-4	0.056525446083687196	0	0.3499153680018422	0.43798174071118356	0.0763137216741606	0.0033070635654030094	0.4823974740492529	0.6116719700286163	0.4995729744196642	0.9037330780004026	0.26790115417737226	0.5641167609981617	-0.0036030945676206677	-0.015128751594940842	0.4546150851643998	6
0.6142583976699999	9.89610687556063e-5	0.0438513723364499	0	0.34179126892479467	0.2940537624687459	0.053639678801724835	0.009137111836189827	0.6431694468933393	0.658918349657255	0.5005015419745049	0.871539166615125	0.19375741987641257	0.48764302053303427	-0.0026435550815048564	-0.022967258370113552	0.5379677929185842	0
0.6158541062047724	1.3437211882082986e-4	0.039525533541048596	0	0.344485988135358	0.39036042071970434	0.033925933516139505	0.014157768854144133	0.5615558769100121	0.6101736128306872	0.49902734415397887	0.9043477459285385	0.23818762821664904	0.5421710810540457	-0.002360940409402173	-0.026157776146880068	0.48634763550223653	0
0.5017412273451305	0.10170901926851098	0.04462868891955011	0	0.3519210644668085	0.3201121836183429	0.2875860689817157	0.0012465355896514616	0.39105521181028996	0.5690661379330656	0.49781810167275037	0.9353065382118168	0.18216500403701075	0.4284863836936949	0.18285619788947075	-0.007974536225698627	0.396631954642533	1
0.5509868202853012	0.05509049183981278	0.04480381453646659	0	0.34911887333841934	0.3917613995862695	0.03913515184430315	0.005880854937154887	0.5632225936322723	0.5684452096082935	0.500392995221821	0.9382342988194247	0.22269489090425537	0.49518801079293023	0.04948921113575441	-0.017300809475552105	0.4726235875468674	1
0.5399869164183857	0.05849389629771114	0.04848358676847137	0	0.3530356005154319	0.5438148876645673	0.15403817115614052	0.012176300817475774	0.28997064036181636	0.5734210203395625	0.4985961741549617	0.9324760075106392	0.31183488776046075	0.5811383001625492	0.10179625149440212	-0.026056578556101197	0.34312202689914995	1
0.5065127560633679	0.09493042572061987	0.049292972661140216	0	0.34926384555487194	0.172674280359126	0.36392299261306593	9.475344335931704e-5	0.4633079735844488	0.6356197590612502	0.498997457046251	0.8860341714442278	0.10975518447794243	0.33377864662968937	0.20977657491729992	0.002439155756699042	0.45400562269631173	1
0.46548218555144616	0.12505120171709164	0.05686585637591538	0	0.3526007563555468	0.37810903324983264	0.32334713439475365	0.0015766258596325467	0.2969672064957812	0.5706462960862488	0.4985888602841435	0.9347334493763283	0.2157665193407693	0.44882007578654903	0.21512488879714636	-0.010129834046152936	0.3461848694624575	1
0.5141295245299113	0.09070746909559746	0.04369469193040093	0	0.3514683144440904	0.29819570866593814	0.2539907232542294	2.0534643338027182e-4	0.44760822164645214	0.5639087368277851	0.5014198994998984	0.9429667321306275	0.16815516540127537	0.41523179020577905	0.16096597370285448	0.0031765928335982657	0.42062564325776836	0
0.5079349940016573	0.09405879007177784	0.05166403263811696	0	0.34634218328844796	0.09126360429295531	0.46256829641604863	1.0868337522130863e-5	0.446157230953474	0.7531923488521105	0.5018083478337378	0.8162364617135053	0.06873904848212058	0.2637769755808919	0.2555474988915575	-9.180360138715951e-4	0.4815935615414223	1
0.5990162612936932	0.006908672622545199	0.05067865751043433	0	0.34339640857332726	0.46926412880154533	0.09351156958562125	0.001112444228363557	0.4361118573844699	0.5719632965883069	0.5001122421966641	0.9350819257141074	0.2684018580799717	0.5669938160278115	0.027181931739739137	-0.008029749775204266	0.4138540020076537	1
0.36314545480880533	0.22513550365008433	0.054137747150396875	0	0.35758129439071346	0.10742301517175351	0.24799018814286758	2.731314845083092e-4	0.6443136652008705	0.5947185914273598	0.5007865472459746	0.9176362666307748	0.06388646426982517	0.21523773148806394	0.25749492495632886	0.004190495734763946	0.5230768478208432	1
0.5149848546880755	0.08312342591550288	0.049472722065225204	0	0.3524189973311964	0.38463494332048515	0.1374717875361704	0.006207695780463752	0.47168557336288064	0.5652981262456147	0.5017855604724669	0.9421505520180445	0.21743341274765846	0.4723906464565353	0.11346141622480135	-0.018600636643309847	0.43274857396197325	0
0.6205947398670526	-0.005546635296833594	0.04067105718110504	0	0.3442808382486758	0.5503458670131659	-0.02088359752510143	0.017109552255925833	0.4534281782560097	0.5636444166415449	0.5005584176216084	0.942377221014092	0.31019937516372115	0.6201505310114344	-0.011420698932951818	-0.02799221550887494	0.4192623834303924	1
0.5948303564688465	1.6936225969065388e-5	0.062174272802713905	0	0.34297843450247045	0.3042573902566743	0.11259176045473766	0.01403761801033542	0.5691132312782526	0.7152674881178419	0.5002596287520917	0.8363026746421486	0.21762541927018136	0.5086905200920437	-0.0016511941408757207	-0.035325521474226206	0.5282861955230581	0
0.5017797611675082	0.08977266049064242	0.055537183724066415	0	0.35291039461778295	0.47113546119798766	0.04409265666885713	9.174767550913325e-4	0.4838544053780639	0.5470109042929323	0.4991185650783656	0.9552210187565757	0.25771623467437893	0.5090091589416255	0.06586448664701178	-0.007472838409918952	0.43259919282128173	1
0.4771226086919217	0.11858834700269436	0.049069075688282775	0	0.3552199686171012	0.14499701673827026	0.4592945802633063	0.003393374116307852	0.39231502888211556	0.6414543459296583	0.4996999975152284	0.8826160033748125	0.09300896653359886	0.2980044394256226	0.2644203467456628	0.014620021535907066	0.42295519229280765	1
0.4802503375239048	0.11808272173629529	0.04903157651086079	0	0.352635364228939	0.2618220486238048	0.23342326346455716	5.953145440493085e-6	0.5047487347661976	0.5626341454918922	0.5003769730810261	0.9430519450230721	0.14731002459839104	0.3760116774179205	0.176047406124879	5.728956965776607e-4	0.44736802076062276	0
0.5530523604106317	0.04540936178361794	0.04753623349351713	0	0.35400204431223325	0.4477077883666921	0.36049821551622735	6.294767181396243e-4	0.1911645193989409	0.6452808215840585	0.4999494630488236	0.8802148157728019	0.28889724950684087	0.5653166484404449	0.1453568772591081	-0.006214605219512449	0.29554107951995945	1
0.599815591916082	1.6814454642987e-5	0.062232970280199466	0	0.3379346233490755	0.31980904168663143	0.06880269762330408	0.00953340202037975	0.6018548586696847	0.6718206441310328	0.5009681914375691	0.8635319351652145	0.21485431638484107	0.5071960248925107	-0.0012455630691374593	-0.02820692964289059	0.5222564678195173	0
0.5555335780165018	0.04226513257794466	0.05564906079965229	0	0.34655222860590124	0.3489447444892345	0.328395290998981	0.003588540866364879	0.3190714236454197	0.649256499361502	0.49878500689529937	0.8764931822524612	0.2265546432776742	0.502325176583425	0.13441292622787862	-0.016122757630622007	0.37938465481931843	1
0.491963840890652	0.10704689687066218	0.04979761872940677	0	0.35119164350927906	0.25838727385768434	0.1819410965528569	4.554614448648724e-4	0.5592161681445939	0.5730205914338949	0.5004038961595662	0.9344912234844267	0.14806122848492204	0.38152844698577276	0.14934036832641998	-0.00509629865437779	0.47422748334218495	1
0.3859405055705052	0.20054702511921702	0.06298725277265546	0	0.3505252165376223	0.23544050621775583	0.24708803649289787	0.021265355650829692	0.49620610163851664	0.5218793637545219	0.49885831811457526	0.9776953439527761	0.12287154158696498	0.308316825102957	0.22768290515139117	0.037433385918745336	0.42656688382690644	1
0.5085334920882263	0.09519616437017392	0.04568828348978664	0	0.3505820600518132	0.17193549790154897	0.44588413224803614	7.913332483121826e-5	0.3821012365255837	0.6625419992426695	0.5010439385015533	0.8696233639680282	0.11391448852047606	0.340025397070521	0.23691335035733557	0.0021865072829031214	0.4208747452892403	1
0.5158436988523566	0.08871954513333977	0.04916466198816694	0	0.34627209402613673	0.17097090539586457	0.2766218382466957	0.001512300461537977	0.5508949558959019	0.6426899445214241	0.499704172391035	0.881770845373846	0.10988128170364585	0.3367940693862067	0.1776630646954321	-0.009778896191232737	0.49532176210959394	1
0.5547747559072808	0.04619494453152705	0.05088170685456417	0	0.34814859270662785	0.26434731644212067	0.3834715254334528	0.01043489725738224	0.3417462608670442	0.708755172631928	0.4976468849718348	0.8379392316733267	0.18735752789972213	0.4570179672007268	0.1588368483890981	-0.027498715015208095	0.4116438994253832	0
0.5940944418255337	1.3847197113777398e-5	0.05973267645935195	0	0.34615903451800056	0.33531537240594655	0.10773235458267306	0.016547032843148544	0.5404052401682319	0.699038066885352	0.5005251891831209	0.8461796098317859	0.23439820972359476	0.5274629028696939	-0.0014434158072572187	-0.03715382197210787	0.5111343349096712	0
0.49460710557843784	0.10627753608589997	0.04870848486133094	0	0.35040687347433125	0.11486791045888867	0.3445562071356753	7.807253244790871e-5	0.5404978098729881	0.670657865971761	0.49944123237996124	0.8629620262095926	0.0770370676969936	0.2762090159691527	0.22174768380331564	-0.002259746686450361	0.5043030469139821	1
0.500540731545537	0.10020293636925671	0.049880901266544805	0	0.34937543081866157	0.41988473797015824	0.27746492780877646	2.527315414347186e-4	0.3023976026796306	0.5585565719056118	0.500572098540221	0.9466724453454779	0.23452937983609767	0.48426716147986587	0.1761345423888045	-0.0037505687667430945	0.3433488648980726	1
0.6166608356209511	-0.0018389878974845034	0.04056093234014021	0	0.34461721993639316	0.5692966579438699	-0.005975090516073346	0.0026977945952762253	0.4339806379769273	0.5363961037151018	0.49997810103984086	0.9654564405945611	0.3053685091791208	0.6137052190388816	-0.003433436311431744	-0.010834920289757157	0.4005631375623073	0
0.4194525442105625	0.1755831715271292	0.05537367026343496	0	0.3495906139988734	0.18942519683812048	0.18294630870862688	0.010802053097898438	0.6168264413553542	0.5539047055131939	0.49982372043601997	0.9499284703830497	0.10492350787139793	0.29673541775841833	0.18867413436189143	0.02574624542662665	0.4888442024530636	1
0.5102471206264834	0.09956230195217868	0.04100904227277404	0	0.34918153514856404	0.21572388313614713	0.149616105928066	0.0020577061590541282	0.6326023047767328	0.600030441503275	0.5019519996626883	0.9146279152374607	0.12944089684098325	0.36273957817072383	0.13344189044510596	-0.010043545234279114	0.5138620766184495	1
0.6198788640399935	9.615731022371704e-6	0.05045939031131516	0	0.32965212991766896	0.14099189410386972	0.114127123410667	0.025731744117695462	0.7191492383677678	0.8971878292132992	0.49856040258918977	0.7454477434170184	0.12649621140772224	0.3965822590524346	-0.001405297858005336	-0.04833796990415323	0.653161008709724	4
0.6163680236941985	9.713185139870145e-6	0.048373036148671285	0	0.3352492269719902	0.17684817393103425	0.10561382192380303	0.02322516763602888	0.6943128365091339	0.8227175124713056	0.4980878395215986	0.7780859951975326	0.14549608974163328	0.42431925651481567	-0.0013017081212860434	-0.043077798810506544	0.6200602504169769	4
0.48794597226186	0.11265878947596311	0.05281494933622206	0	0.3465802889259547	0.20911733548169634	0.2479899133922157	0.0010960820423780411	0.5417966690837099	0.5999361945092655	0.49932605182808554	0.9123040036526405	0.12545705845480631	0.35013966046647627	0.18321455323095276	-0.008339891186232334	0.47498567748880327	1
0.48867428824980264	0.11209601392815442	0.04983295852728407	0	0.3493967392947587	0.13077727013971666	0.09494460227630395	2.9620762001970523e-5	0.7742485068219774	0.6507051085894957	0.5008117989529324	0.8772940177247393	0.08509743776730215	0.28815801939535607	0.11759397113076923	0.001384877250662753	0.5928631322232121	1
0.4967213957007665	0.10073908432007604	0.056598838475046494	0	0.34594068150411106	0.4698975802067554	0.24722870171328398	5.3549703238236375e-6	0.2828683631096367	0.54934880184029	0.500293880698197	0.9543078683207081	0.2581376726742327	0.5062552421165489	0.16537122328391282	5.768910335632551e-4	0.32779664356597493	1
0.5320697533762355	0.07764769478548517	0.04505224735973835	0	0.34523030447854103	0.1724811050938266	0.33026849718337314	0.001285049083105919	0.4959653486396944	0.6406503818815016	0.5011806704458723	0.8844771379404284	0.11050008584570344	0.34250619961525824	0.18105530187973753	0.008602634596745656	0.4678358639082586	1
0.5014724689513493	0.09360859357376736	0.054552583296187444	0	0.35036635417869594	0.4457922810786718	0.32956750832926046	1.8917367852575715e-4	0.22445103691354193	0.5868996373762465	0.5028959789786565	0.925672071864807	0.26163532811020224	0.5107785592203375	0.18974611535482278	-0.0034704105427415116	0.30294573596758123	0
0.5875633355711137	1.8314617269761507e-5	0.06303952141173196	0	0.34937882839988454	0.29029378674005063	0.1406219971937882	0.01511881421082143	0.5539654018553396	0.7409767340066786	0.4987865638000531	0.820455606652311	0.21510094200107396	0.503374402319896	-0.0019560072826538357	-0.037627921701018856	0.5362095266637766	1
0.49216429499121056	0.10546970293343408	0.053445379332486505	0	0.34892062274286895	0.31088913889889586	0.0666156038961784	0.0065341952891513665	0.6159610619157744	0.5893695372051694	0.4987259698912155	0.919892651325557	0.18322858791495586	0.42522684818120604	0.09112020677093113	-0.020314867196216713	0.5039678122440796	1
0.5189879598069385	0.08223168520437976	0.05177966214997224	0	0.3470006928387095	0.2478125409109595	0.35072350698107574	0.007122543908712893	0.39434140819925184	0.6463506138259434	0.4995790262861773	0.8791601932455153	0.1601737879315654	0.40791743287413185	0.1931674812558238	-0.02184384861302379	0.4207589344830681	1
0.497468370946927	0.10213254659545012	0.05090192122730346	0	0.34949716123031954	0.005667348847498718	0.4267893058429304	4.231016835461344e-5	0.5675010351412162	1.0012374334499414	0.49871857715945844	0.7057635643930401	0.0056743618145351	0.07523388275263679	0.295821415584972	-0.0020793626086508302	0.6310240642710422	1
0.5039965937714658	0.1003383875279415	0.044897891373003485	0	0.35076712732758936	0.34136105513591675	0.17091699368212473	4.996113969588938e-4	0.4872223397849997	0.540959530669824	0.502583996399946	0.9638777148856066	0.18466251617528148	0.4303272492260458	0.13586395163368467	0.004913683750732576	0.428895115389537	1
0.6320293665002651	2.8591995351667556e-6	0.023385228252262212	0	0.34458254604793753	0.4182460583020043	0.008368895069934268	0.022932048502873417	0.5504529981251881	0.5826803760947238	0.5003464333114366	0.9266595549988086	0.24370377055154768	0.5548356383454429	1.669306503635592e-4	-0.02499033190807227	0.4699877629122657	0
0.4999658759161907	0.10356835085228402	0.04556317361734932	0	0.35090259961417597	0.09710632472645532	0.1447852707809071	1.537586311969228e-4	0.7579546458614406	0.6721565307004764	0.49847244929179413	0.8611630129655674	0.0652706503372081	0.2558636387223091	0.1421969735678448	0.003073557672809718	0.5988658300370363	0
0.49454793300429467	0.10790412676145528	0.0491698842324133	0	0.3483780560018368	0.3299759563063725	0.16893744056070567	2.480472039676329e-4	0.5008385559289542	0.542103980386846	0.4997937763367005	0.9601832461034743	0.17888127934564052	0.4207181225308639	0.14061377201545427	0.0036371619326318484	0.43503094352105	0
0.472982502727683	0.11442769847087732	0.06454892647877856	0	0.3480408723226611	0.138756702668599	0.007826174482408218	0.006757246325245456	0.8466598765237473	0.6905405271268903	0.49871590687338996	0.8498299337810982	0.09581712660316355	0.30145153433018307	0.03521342920566489	0.02457521709418568	0.6387598193699664	1
0.4437599283911876	0.14576981535395783	0.05906208220982884	0	0.3514081740450257	0.32197879830058174	0.41859627306596653	0.003933715456728595	0.2554912131767232	0.5658349055491151	0.49985948575536504	0.9398944855304402	0.18218684292522727	0.4021689871916643	0.26281634965400996	0.016217232626971494	0.3187974305273543	1
0.48371904704184243	0.11023515214030026	0.05438156706345212	0	0.35166423375440514	0.09793406990192884	0.3644337179348956	8.505286878587166e-4	0.5367816834753169	0.6989208408759839	0.4999422780312182	0.8457576544465343	0.06844816248626351	0.2573460809212248	0.23698638253633092	-0.008041265571226612	0.5137088021136709	1
0.4770066812056519	0.11883753421568771	0.05199303916086976	0	0.3521627454177907	0.42140876414264944	0.06099063196941393	8.127257399360971e-4	0.5167878781480006	0.532641154778623	0.49764373724178995	0.9665891409083857	0.22445965076677316	0.4638441685262463	0.08807780255419803	0.006725161182222711	0.4413528677373329	0
0.5468100542215982	0.0662821770678155	0.03852252019209109	0	0.3483852485184953	0.19855608205389735	0.09284802392912384	0.005254558820570104	0.7033413351964087	0.5964512507217944	0.5017550793131942	0.9171881013095425	0.11842902347946631	0.3592538500053906	0.0855315422216304	0.015511973807149368	0.5397026339658295	1
0.4846621972416084	0.11524404464658788	0.04877666822975939	0	0.35131708988204424	0.293753479301588	0.038026773902839484	5.260152248107886e-4	0.6676937315707616	0.5869495282028061	0.49980286999385576	0.9227817437459709	0.17241846608399988	0.40889527225543865	0.07173894628516757	-0.0054891642883223785	0.5248549457477163	0
0.49144414434896033	0.10418383196136717	0.050466970290454126	0	0.35390505339921835	0.4606598139924904	0.206908692596525	0.0010797711666090046	0.33135172224437554	0.5439716083610321	0.4989097001938961	0.9576853797526352	0.2505858599247889	0.4968260841214847	0.15330865529649007	-0.007708087257339685	0.357573347839365	1
0.6239284579076548	1.1801632604295292e-5	0.036717295196847216	0	0.33934244526289375	0.22780013591603357	0.05095830957174493	0.027294455836547046	0.6939470986756745	0.7254121655727377	0.49954214211062486	0.8298386312966943	0.16524898991261389	0.45430837000308916	-9.345120443196769e-4	-0.038148627014869874	0.5847747690561005	0
0.6196220953744743	2.3473880501737627e-6	0.040399605857988644	0	0.3399759513794868	0.5036121225294858	0.007447019208689587	0.014735666960722333	0.4742051913011021	0.5721077204079313	0.5010786811472766	0.9358668381639469	0.28812038339014395	0.5968943625976637	1.4127640111282557e-4	-0.02607110292770418	0.42903546392892766	4
0.5594923165195869	0.05539938237101293	0.03774776454624135	0	0.3473605365631588	0.1811461246787034	0.2962937341688727	0.014451311368210972	0.508108829784213	0.7036129752086052	0.5002987128374349	0.8432333467884854	0.12745676373269144	0.37754073254093146	0.15193783096558097	-0.027698195417065603	0.4982196319105532	1
0.5081666623946625	0.09824400955588572	0.04255589788770323	0	0.3510334301617485	0.1765769085439499	0.24733504466246667	0.009116370376754642	0.5669716764168288	0.6413215341830578	0.49874012947495094	0.8818591906306176	0.11324257388870744	0.33968063935146675	0.17676514004191132	-0.022335290954241256	0.5058895115608631	1
0.5670884476850664	0.031669174707971176	0.05172625102881561	0	0.3495161265781468	0.37789618519890744	0.316825959669778	0.007480447573729456	0.2977974075575851	0.667826180815166	0.5008927844493072	0.8660454162274605	0.252368966106007	0.5345286485827797	0.11566130418106157	-0.022713215733632528	0.3725232629697911	1
0.44523623197108014	0.156005656542877	0.04630021474569492	0	0.35245789674034783	0.19432169243828115	0.14912235979902466	0.02398484315482702	0.6325711046078673	0.5542348761502804	0.502486166099206	0.9521713929027775	0.10769985914184366	0.30891625562432573	0.16018668989741988	0.0349981279619328	0.49589892651632167	1
0.5195348428419575	0.08066712111270166	0.04958153732824442	0	0.3502164987170964	0.17826781128445476	0.33168765455843857	5.8800474717236217e-5	0.48998573368238946	0.6473209334985192	0.501790137459562	0.8804429792402213	0.1153964860133911	0.34565478316395837	0.18578544966478472	-0.0019393186574682393	0.47049908582872513	1
0.4918837073446068	0.10207588208183031	0.05011311752032947	0	0.35592729305323345	0.14496057190696476	0.38646408267007104	0.0014413141796497501	0.4671340312433144	0.6686829796012456	0.5002127779640052	0.8649027068804181	0.09693266714744982	0.30873716321168593	0.229640711199154	-0.009826249422314597	0.47144837501147463	1
0.5300964548927288	0.07590679222266421	0.04840952052703514	0	0.3455872323575717	0.20709201483875053	0.012786442915800417	2.9605157560830454e-4	0.7798254906698407	0.6457274610411826	0.4975869065698086	0.8778288377578691	0.13372500094372933	0.3774411813087153	0.03548994673886883	-0.004312600561699524	0.5913814725141154	1
0.5455417656994154	0.06615165500677174	0.03836880645109304	0	0.34993777284271965	0.10536346443402707	0.35361925421477614	0.013376580983748039	0.5276407003674488	0.7827443513060598	0.5006315974698528	0.7997406241056879	0.08247265661977161	0.2997849776000979	0.19124458699253258	-0.02832778053739752	0.537298215944767	1
0.5313121108974289	0.0704123678083501	0.04798787694130163	0	0.3502876443529194	0.22484808671643441	0.38178966847683427	0.0015402542211127926	0.39182199058561856	0.6569837877373206	0.49895493474434705	0.8714717928785395	0.1477215476764526	0.3966122474609483	0.18814090364516506	-0.009865262310010151	0.4251121112038968	1
0.4734087306837275	0.12651567968771343	0.04615912628345769	0	0.35391646334510135	0.3798527678152199	0.26286096627199007	0.007600945545103445	0.3496853203676866	0.5651504590391861	0.49881921155907466	0.9394843358458567	0.21467396609807696	0.45137368447096754	0.1941090048513057	-0.019937608186870712	0.3744549188645975	1
0.5004205674234483	0.10141966560594215	0.04643341034548644	0	0.35172635662512314	0.3447322710862773	0.299423896587545	0.0047788485813269384	0.3510649837448508	0.5487858770192343	0.5014491901734457	0.9558989927696147	0.18918420172491512	0.43450676423047113	0.18230236889595347	0.0155834970112267	0.36760736986234865	0
0.5601213517401105	0.046934463477724356	0.03680803459372387	0	0.35613615018844125	0.5188315286401556	0.19010598810309273	0.003158191451446468	0.28790429180530513	0.5643645838989853	0.5018250244332206	0.9429665366899134	0.29281013977467585	0.5716865343571529	0.10017227709199615	-0.0114338965871435	0.33957508513799434	1
0.4717610801429852	0.12161727720400954	0.05524659431672172	0	0.35137504833628364	0.176607088640298	0.47948135233245637	0.0033487142372911794	0.34056284478995447	0.6323718968662825	0.5005139401798111	0.8896553777027757	0.11168135964349693	0.32444666315659837	0.2714324023816165	0.015288680027737473	0.3888322544340476	1
0.4712516682711017	0.1202634238972132	0.060839109191784604	0	0.3476457986399005	0.4651920588794138	0.09341514096886157	0.0066773631370533534	0.4347154370146712	0.5175594961213418	0.5002246964360446	0.9831107024213085	0.24076456759327894	0.47625568471304564	0.10781346271870057	0.020501776600492867	0.39542907596776106	1
0.4693156137917045	0.12217477552428369	0.05495797878567874	0	0.35355163189833294	0.11726003791298788	0.171244239959372	0.007472497434883566	0.7040232246927567	0.6196518573189402	0.5001403610515376	0.8984048209943628	0.07266040028207228	0.2611171776585563	0.16100030074048205	0.022556732516822272	0.5553257890841393	0
0.4855138002517258	0.11326991226338788	0.05097534107394531	0	0.35024094641094095	0.20843779102712356	0.09293570250347569	2.0162445450350218e-4	0.6984248820148972	0.6034803901409328	0.5020519813902821	0.9121006421424656	0.12578811944916274	0.34877573203122386	0.11248790116310495	-0.0035148671221832198	0.5422512339278546	1
0.46659638129023107	0.12767943356471187	0.04985945384888058	0	0.3558647312961765	0.144697466194094	0.43896093793268265	4.200874064850044e-4	0.4159215084667384	0.6356076399207382	0.498811688759525	0.8858776737478646	0.09197081499013889	0.2933103510547428	0.26723888721324957	0.005166183560617157	0.4342845781713904	1
0.5262113037610271	0.08113916848041584	0.0442705153841108	0	0.3483790123744462	0.07581379866526435	0.3697620542588401	0.010613733726703534	0.5438104133491919	0.8098692597514845	0.5010099791312479	0.7865307941837298	0.06139926500398572	0.2539443090296955	0.2202220068928634	-0.027559774021838884	0.5533934580992799	1
0.4887043876286998	0.1132284642996435	0.04555165687271303	0	0.3525154911989438	0.145374698968328	0.4985098712116438	0.0025276607488938954	0.35358776907113426	0.6646308662086553	0.5006418947383304	0.8679073004064463	0.09662051210014234	0.3071101653626734	0.27374194474108265	0.012363406250150498	0.4067844836460935	0
0.5282131635793288	0.07688121168087206	0.041494743375711574	0	0.35341088136408755	0.31886283495211576	0.33227103820081727	0.00325160906017499	0.34561451778689195	0.5764907119608365	0.5000395491989361	0.9313352057166102	0.1838214627393959	0.44065686597232845	0.17161305941946461	0.012472102857774687	0.3752579717504323	1
0.4884590430849755	0.10399599289630235	0.05615918955552682	0	0.35138577446319524	0.27633451850631546	0.19433447987807953	1.2945628332713556e-4	0.5292015453322779	0.5694243026682525	0.5010931704458202	0.9380829498723385	0.15735159050362602	0.3916430318048476	0.15154513240376244	-0.0028742910364916866	0.4596861268278816	1
0.5229012056915304	0.08006703666308905	0.04944452260866977	0	0.34758723503671074	0.18986315009252888	0.16565297321121958	1.6234841980797927e-4	0.6443215282764435	0.618609857321665	0.5018114569630272	0.9006620591613037	0.11745121618938116	0.3498390575926111	0.12786881103019812	-0.0031457286570757094	0.5254378600342664	1
0.5588648283605372	0.05759207013997283	0.03300468482787093	0	0.350538416671619	0.27506880848623877	0.022357939281296764	0.025628421944945086	0.6769448302875195	0.6379146051598514	0.5007706059845838	0.8860090168779117	0.17547041035728977	0.4425230741147191	0.04050037917585204	-0.03282544225556795	0.5498019889649968	1
0.495141033716468	0.10320037130212956	0.05011241454031209	0	0.3515461804410904	0.1326264646570394	0.4310410197654511	3.726368196115234e-5	0.4362952518955484	0.6799765672167738	0.4999199079352327	0.857439018374072	0.09018288815959043	0.2988658640746783	0.2459782390951737	-0.0015937210324831889	0.45674961786263124	1
0.5145328039142537	0.08642167515904384	0.045901643141394124	0	0.35314387778530837	0.3050854104996629	0.1854484348577117	0.0020312507461027786	0.5074349038965225	0.5459558433512318	0.49873141289079603	0.9557726579674376	0.1665631625835002	0.41453638104130586	0.13245498990778704	0.01010278899902106	0.4429058400518861	1
0.5723034779020539	0.03702728047089538	0.042030305177064804	0	0.34863893644998584	0.2700924429661301	0.24416877959187439	0.006994053622928936	0.4787447238190666	0.6490407150262443	0.502209942764488	0.8796434690557612	0.1753009923059222	0.44695389517626677	0.10809342838528066	-0.01949122199599677	0.4644438984344494	0
0.60587984060885	0.007802238000020817	0.04569781417879892	0	0.34062010721233016	0.3334398283858157	0.014329710761276686	0.021742058068213173	0.6304884027846944	0.6579341015795982	0.49890152046917496	0.8707955785303497	0.21938143391987705	0.5161616962046021	-0.01214261132823877	-0.03619777065726193	0.5321786857808986	1
0.4637248674197078	0.13255603857403245	0.05046557272860187	0	0.3532535212776578	0.3031296746799697	0.24221746045736456	0.005033261574864215	0.4496196032878015	0.5337136148611304	0.5007044119918183	0.9685823888955377	0.16178443444512514	0.387086345024444	0.1849975229110617	0.01645454150147002	0.4114615905630242	1
0.5033415532113182	0.10158571625145263	0.041308463072847426	0	0.3537642674643816	0.154415155481278	0.3860745030874048	5.084590032543107e-4	0.4590018824280629	0.6540943924220838	0.5010292856066544	0.8752081290471587	0.10100208730528813	0.3185407594896668	0.2262770672646486	-0.005236440179001633	0.4604186134246864	1
0.47844278295938775	0.11691841149941114	0.05597372482048898	0	0.34866508072071195	0.3619084297899702	0.19770541856400695	0.0018647898425958427	0.438521361803427	0.5334970389309389	0.5013368769483242	0.9693906331610481	0.19307707565709467	0.4292551699288547	0.15683822561297198	0.010539214234536182	0.4033673902236371	0
0.49431837625258324	0.10610158140507674	0.05081815605665847	0	0.3487618862856815	0.2498822321233485	0.5108615527577762	0.0054021366020110635	0.23385407851686418	0.6386396445013653	0.5018127041948803	0.8864268220498205	0.15958469989046295	0.3964862926336693	0.26264530950010645	0.01869172330369165	0.32217667456253263	0
0.5969492561805432	1.2406307592111403e-5	0.06033558549856995	0	0.34270275201329486	0.2444206448711095	0.14199626427342618	0.013719140935200259	0.599863949920264	0.7713527953338705	0.50020771804319	0.8052832492089381	0.18853454765863756	0.47433916540563786	-0.001648204389055049	-0.03572741208020498	0.563036451063622	4
0.5806609054769717	0.01831705095615515	0.05247111486758785	0	0.3485509286992852	0.5718296170294184	0.17304273403680967	1.5432024260817858e-4	0.25497332869116374	0.5795780405649924	0.49890280112522084	0.9277949621886216	0.33141988897494035	0.6210729379008255	0.06068096111562623	-0.0030670410209385148	0.3213131420044868	1
0.5529466177430905	0.05520503000525046	0.0397330206274719	0	0.35211533162418723	0.3714458786307948	0.3025042371931891	0.004105856866573069	0.321944027309443	0.6076871461995605	0.4991929033193979	0.906346320965942	0.22572288595273604	0.5000290069926981	0.14258074513741684	-0.014092353148437724	0.37148260101832264	1
0.5576094436031753	0.053526887824452564	0.036699364654483424	0	0.3521643039178888	0.23728617065769833	0.2934872318982196	0.0042642942781445535	0.46496230316593745	0.6440709482411651	0.5001614356686196	0.881227915819654	0.15282912894001868	0.4127746592854155	0.142230375383245	-0.014195954878061322	0.4591909202094007	1
0.4822845132485492	0.11055232789983607	0.05708387088753289	0	0.3500792879640818	0.12203637679714226	0.17553235640228426	5.418495813541474e-4	0.7018894172192193	0.6434544611973927	0.5018838574820128	0.883166740675688	0.07852485107848717	0.27469680316247913	0.15773200793415287	0.006297285351946109	0.5612739035514218	1
0.47043881584766173	0.12716155221251346	0.053650734406866844	0	0.3487488975329578	0.32957518054613505	0.27070699496651385	0.0013606714687809645	0.39835715301857016	0.5441859833110728	0.5021132815905707	0.9605659304091738	0.17935019370042288	0.4099223940722912	0.1931525607831009	0.008894822703467285	0.3880302224411406	1
0.46674136319697795	0.12033424021599688	0.06486419935863816	0	0.34806019722838705	0.0179724929779642	0.39531931535071285	0.009672600244894067	0.5770355914264288	0.8140473611449294	0.4989542294804479	0.7828986023910032	0.01463046048190753	0.11698678034174102	0.2785884516375435	0.03199400680251877	0.5724307612181968	0
0.5983567598141186	1.714840078517148e-5	0.0617605434410264	0	0.33986554834406985	0.34086262358302244	0.08314473077047212	0.012404635570420782	0.5635880100760846	0.674013070373346	0.49896525609673714	0.8604011729300516	0.22974586349670706	0.5248906036618545	-0.001387804158411729	-0.032169667013174155	0.5086668675097313	0
0.41925573528139876	0.1625460408151787	0.06980903911955186	0	0.34838918478387076	0.3401011290013504	0.2866544948330404	0.001554477935174354	0.37168989823043486	0.5379219661551774	0.49961485944225004	0.9637358924302338	0.18294786800400203	0.39181901567231314	0.22398015567179633	0.0108091135052679	0.37339171515062264	1
0.4742831821103766	0.12459052452045426	0.05101466961495169	0	0.35011162375421745	0.42099185477447293	0.2536415161921113	3.2575388122863474e-4	0.3250408751521872	0.5440020465305969	0.49913863488176374	0.9578782822165333	0.2290204305700251	0.4664932698023268	0.18558477756295064	-0.004255807856080574	0.35217776049080307	1
0.5314144767897708	0.06482410885383526	0.048445931606635614	0	0.3553154827497584	0.3313917888718549	0.35168180860544546	0.0027839960707082127	0.31414240645199143	0.6282657335324426	0.5011449798580432	0.8931203920389493	0.2082021053222043	0.46986982644051917	0.16905702581252782	-0.013003281349948036	0.374076429096901	1
0.42878288246217583	0.17252419932773222	0.04770747780316476	0	0.35098544040692714	0.22067151805422436	0.16524963592751943	0.028380067739371986	0.5856987782788842	0.5361395389888363	0.5009730662154893	0.9666478080626487	0.11831072595755851	0.3182171564098976	0.17467348913888478	0.038065511665282686	0.4690438427859349	1
0.4687468947415093	0.11698282830415875	0.062138682976023235	0	0.3521315939783087	0.06839343075559107	0.13605213475018701	0.002377453241412084	0.7931769812528099	0.740954666476742	0.5000971055675117	0.821544990321877	0.05067643167470914	0.2179440639569137	0.15356151464962076	-0.014794682943381706	0.6432891043368473	0
0.5649849282785714	0.035831197792665075	0.053607385456027994	0	0.34557648847273553	0.2761151660057495	0.34706284116898506	0.00458077191879671	0.3722412209064687	0.6924723317246456	0.4996940709175288	0.849475554146205	0.19120211282853894	0.4649568781097579	0.13127554700382707	-0.018447212980059646	0.42221478786647476	0
0.4911701436605217	0.11072335149204952	0.049581447651241964	0	0.3485250571961868	0.09228295707285093	0.4403806248595213	1.563018749263394e-4	0.46718011619270144	0.7064948810606198	0.498522364005203	0.8400164930058355	0.0651974367811061	0.25344802888567136	0.2628729506901274	0.0033140105155696183	0.4803650099086317	1
0.46933688147361996	0.12679752361081867	0.04766213187668897	0	0.35620346303887235	0.1911497022446521	0.4456632687348673	0.0036600768157744597	0.35952695220470604	0.6446031793907768	0.5013295073929902	0.8818920182866693	0.12321570580650308	0.339636019711924	0.26955251890161097	-0.014976709989187037	0.40578817137565215	1
0.5075276524310385	0.09326239344222088	0.04847782190382897	0	0.35073213222291155	0.20853438420855053	0.2760281766924255	0.005487006167178388	0.5099504329318455	0.626042564027318	0.49854022879246085	0.8923765998987863	0.1305514005777788	0.3645612613060246	0.1797967400531606	-0.018276418747013978	0.47391841738782875	1
0.46502233974637963	0.1439738401579436	0.03893652842878306	0	0.35206729166689377	0.10539831392488054	0.1099707877228926	0.04556458638419207	0.7390663119680347	0.6173490616449323	0.4994264417476863	0.8994362144975472	0.06506755020048301	0.24614066544483965	0.13989754471304863	0.04682976301170152	0.5671320268304101	0
0.4949041681725872	0.10831663631946362	0.047888551788643645	0	0.3488906437193055	0.29479310818059556	0.38714098758423005	0.0010657932327439068	0.31700011100243053	0.5994952525353358	0.4987991391086967	0.9121577943456913	0.17672706883440267	0.41874462485587605	0.22449784978761347	-0.007832174545839307	0.3645896999023499	1
0.5879442303119538	1.437511047790089e-5	0.07005838280058437	0	0.341983011776984	0.23490186741056485	0.16090343908735008	0.02043662003683647	0.5837580734652487	0.8243193093282422	0.5003293340295488	0.7790767546432719	0.19363414510379112	0.4770139222046782	-0.0019521267488981145	-0.048568461075809546	0.5735066656200295	0
0.5651966355311002	0.03553262951780696	0.04765971252082198	0	0.3516110224302708	0.387458640640308	0.2789674601885202	0.0017951528477410498	0.3317787463234309	0.6172309278436652	0.49976440353809887	0.8998265851848438	0.23915145626346254	0.5200602244025725	0.11064495791920385	-0.010279396194619523	0.3795742138728432	0
0.4776115053720649	0.11489628068233719	0.05568708344767056	0	0.3518051304979273	0.12975670550061202	0.1800430571316225	6.24099197663751e-4	0.6895761381701017	0.6314979940928336	0.5015679828726284	0.891207669491753	0.08194109924373105	0.2793337295806305	0.16138466282835554	0.006614928179173493	0.5526666794118403	1
0.5147243970255625	0.08777529625987637	0.0451715942038807	0	0.3523287125106803	0.30136277670389133	0.4442948582887508	2.523526713710311e-4	0.25409001233598677	0.6348112241567094	0.4996284492219756	0.8871586293288148	0.19130847319466235	0.44394676929435767	0.22259761887407245	-0.0038057072798367087	0.33726131911140667	1
0.49298849865222544	0.11061173263370838	0.04947476892283711	0	0.3469249997912292	0.20929381963277008	0.10104198051129262	8.928742910404372e-4	0.6887713255648968	0.5887545354796809	0.500933612528742	0.922407772894977	0.12322268555665968	0.3482359807654606	0.1146115982319847	0.007205499500184854	0.5299469215023698	0
0.48963691007735965	0.10597847631816275	0.05707275445515768	0	0.3473118591493199	0.11254308928242183	0.35342420177376127	0.011046720399339715	0.5229859885444771	0.6469995969174261	0.5005578732812566	0.879579590045413	0.07281533340156883	0.26688326808547097	0.22002996778863773	0.02854670283170471	0.48454006129418675	1
0.6092234718790203	-0.005345090698842297	0.04826621866626734	0	0.3478554001535547	0.6741584266302905	-0.014067788786762384	0.0013331774564608687	0.338576184700011	0.5358492206299303	0.5014402447865656	0.9673603702157823	0.3612472674909412	0.6624925603604201	-0.008964006595264095	-0.008292344322696812	0.35476379055754087	0
0.5793154818137018	2.1427111644865055e-5	0.07751950379383095	0	0.3431435872808224	0.32517437947902855	0.17570561879858226	0.00470956221715441	0.49441043950523483	0.733886405711456	0.49934281468016734	0.8248689973116644	0.23864105658531728	0.5261756504049971	-0.0023522834888221582	-0.023163851945408587	0.49934048502923345	0
0.6324245845085003	-1.6879576962772235e-4	0.029020981027155387	0	0.33872323023397205	0.3682683444743407	-0.00336503834356466	0.010823415014688503	0.6242732788545354	0.5864689003100121	0.5006759709279681	0.9239657669517182	0.21597793100285534	0.5223128204196444	-8.156801747261592e-4	-0.019181489106167644	0.49768434886124935	0
0.4642076012031953	0.13147898175796463	0.056295281910700504	0	0.34801813512813956	0.4054846397845038	0.20000890453822145	0.012666594382927157	0.38183986129434766	0.5109468926711627	0.49800831482677993	0.9872574411233246	0.20718111672377792	0.43945348373545995	0.16425644374119835	0.02704802225839926	0.36924205026494245	1
0.4289411404960772	0.17388751468651847	0.05125239787951425	0	0.34591894693789005	0.31138456524231417	0.6014647780833542	0.0013450526741282773	0.08580560400020343	0.658124116626652	0.497507581934149	0.869452677140501	0.20492969193127208	0.4203406997047984	0.37195752658616	0.00954950348509497	0.19815227022394669	1
0.4939204682009631	0.10781043595854474	0.04960999888931805	0	0.3486590969511743	0.27331635946651084	0.48200899089493865	4.2591239931609166e-4	0.24424873723923438	0.6412135844149939	0.49949749741790284	0.8826028003880088	0.17525416253277837	0.4162900440888157	0.2582811251364164	-0.005208101617871328	0.33063693239263925	1
0.4706765503112768	0.12364083242860903	0.05762074246041151	0	0.34806187479970263	0.054669793883590556	0.0362538879181953	0.01787576591668273	0.8912005522815314	0.7526782806141158	0.5016742081727223	0.8164060132470141	0.041148766461829044	0.19648472994131885	0.08200721422125211	0.03931113287814375	0.6821969229592854	1
0.4100329642150478	0.17853984146988347	0.060392616742276806	0	0.35103457757279194	0.2921839185974508	0.4808312670788798	0.0014676377437128792	0.2255171765799566	0.5773115752778426	0.49921187382025134	0.9299022972672863	0.16868115831634722	0.37222044195039694	0.3150841828306035	0.010124277472269943	0.30257109774672963	1
0.6061150994055919	1.554603525246918e-5	0.05409538919103079	0	0.3397739653681248	0.2614629509347594	0.09265379933868141	0.010078995336961908	0.6358042543895972	0.7093671088998184	0.49854236402527496	0.8383309702566587	0.18547321758900534	0.47486167525914275	-0.0014316139773159879	-0.02785308063762664	0.5544230193558	0
0.48007958817670343	0.11483137224108204	0.05063219958711257	0	0.354456839995102	0.08396569435035624	0.41458425358519224	0.001299625717679491	0.5001504263467721	0.6951088983463365	0.5000032527202881	0.8481252455614992	0.05836530129876134	0.2367268786180636	0.25726261992787786	0.009564506242817069	0.4964459952112415	1
0.594575573514479	1.6393832126822482e-5	0.057747626438677264	0	0.34766040621471694	0.3072146120698105	0.12500648756304267	0.022478335208972078	0.5453005651581748	0.7335147309721725	0.49965641347430684	0.8253369963128983	0.22534644352310737	0.5178370891085107	-0.0017345035975581862	-0.0436533751582383	0.527550789647286	6
0.618165474093025	1.4052317949697177e-5	0.04391584550543868	0	0.3379046280835866	0.274461142152331	0.055193225920757746	0.006690440423174569	0.6636551915037368	0.6634611993354126	0.49921350008718623	0.8674319131021485	0.1820943185433527	0.4748510577567788	-0.0010152698212904116	-0.019760711708363958	0.5459249237728756	0
0.5478663789279169	0.04896095400947397	0.05341091520503177	0	0.3497617518575774	0.5131680984532792	0.22763319076254906	0.008765460128566495	0.2504332506556051	0.6028296735439509	0.49934168502714626	0.910126165764882	0.3093529572637603	0.5825933856784931	0.11599549656360114	-0.02377391846056681	0.3251850362184726	1
0.5341941085777303	0.07300994205210404	0.04084201412069541	0	0.3519539352494703	0.21187041722614475	0.29615235370984205	0.0060678836302348145	0.4859093454337784	0.6453552528393022	0.5012033587802951	0.8812671093791157	0.1367316866781471	0.38174833032524985	0.16685569507585274	-0.01786342107588046	0.4692593956747778	1
0.5531316247880091	0.061820741410745415	0.035520088723856216	0	0.34952754507738926	0.3068070540286239	0.06602182771743742	9.267668128666626e-5	0.6270784415726519	0.5582295178700254	0.4993798146563624	0.9458213068554419	0.17126875384952156	0.43554980313114405	0.06754633394272495	0.0019182851482119959	0.49498557777791913	1
0.5315391775718531	0.07816344162831061	0.041052957500457427	0	0.3492444232993788	0.14492913130734758	0.10909775021993315	0.001854708914540339	0.744118409558179	0.6588123948342857	0.49974991433685556	0.8709545323047935	0.09548110807784632	0.3186764724116271	0.1060264573733625	-0.010018774944848208	0.5853158451598586	1
0.464873349039269	0.12857415316723764	0.05599688542721986	0	0.3505556123662734	0.2632683316237755	0.4969404252947027	9.359115005378303e-4	0.2388553315809839	0.6205666215178148	0.5017814161767591	0.8992140421308288	0.16337553910839805	0.3890483295249183	0.2811032842849935	0.00805074827706756	0.3217976379130207	1
0.5051656950273997	0.09539662626591101	0.04600097142200248	0	0.35343670728468685	0.13337396295293097	0.2313060872424387	0.006229299679918342	0.6290906501247121	0.6712628136266413	0.49961131097455763	0.8627199411151927	0.08952898163631987	0.3008725844607583	0.17218297309887567	-0.019621548453845623	0.5465659908942118	0
0.5903081482661658	0.01988039691552528	0.038238954411368056	0	0.3515725004069408	0.4495458500309921	0.08101694438921074	0.0014578004443200332	0.4679794051354772	0.5519289990853679	0.5017186326119994	0.9534293313331537	0.24811739105058642	0.5403036196069947	0.04209320037643956	-0.007830933482333633	0.4254341134988994	1
0.5512206625043957	0.05312476650453802	0.04683847154014948	0	0.3488160994509167	0.5896553283607702	0.09099809617278797	0.002274638686993704	0.31707193677944817	0.5166804247255868	0.4987856236014863	0.9825303167365073	0.30466336549914813	0.5802510009425003	0.07076503250751966	0.010505376174774636	0.3384785903752055	0
0.5238343163691235	0.0817695403674255	0.049607245638370594	0	0.3447888976250805	0.16251994298426367	0.08377452590106894	6.566098887400533e-4	0.7530489212259274	0.6330684315514392	0.5012297033852601	0.8898013720746448	0.10288624540087712	0.32791194135147606	0.09301622212310932	0.006414062619067561	0.572657773906347	1
0.4767194347535765	0.1127570224175823	0.0578622301268125	0	0.35266131270202883	0.24538726610511066	0.2478303010821539	0.007165221755473225	0.4996172110572622	0.5552726030818204	0.500405165385777	0.9493093731302977	0.13625682601331612	0.3602878949572268	0.1760926514533849	0.021448880671767753	0.4421705729176206	1
0.4792926588979363	0.11462261562822126	0.05361979724975684	0	0.35246492822408565	0.2942990268231361	0.3816315037647372	2.0624613306322614e-4	0.3238632232790635	0.5827008980453439	0.49955505457285393	0.9259101289888308	0.17148830722371214	0.4056261696747014	0.22588554049796847	0.003591589191901909	0.3648967006354281	1
0.6239911314550397	1.3529346992416066e-5	0.03912494009672231	0	0.3368703991012457	0.2182488039476784	0.04807944890653602	0.023477260789968337	0.7101944863558173	0.7316779591061573	0.5004691860691943	0.8270441331647922	0.1596878394497972	0.44620708267493114	-9.751905250772844e-4	-0.036645602774602826	0.5914137106247489	0
0.3604604946340807	0.23739610583157947	0.045661044462117946	0	0.35648235507222187	0.044565809749224986	0.2775860975930891	0.07144183384893577	0.60640625880875	0.6102530641575185	0.500375511789574	0.9055095589747555	0.02719642195612556	0.13997055958053436	0.28349317754821585	0.06307484303372236	0.5134614198375275	1
0.47578320918296224	0.11235671176855266	0.05586376592541069	0	0.35599631312307445	0.020605933893400444	0.010679358080791205	9.729897412989849e-4	0.9677417182845093	0.9802053262132234	0.4986327914608284	0.7132337550283283	0.0201980461539087	0.1388253630971428	0.04856687901994145	-0.010336829349560794	0.8229445872324765	1
0.6051718375453701	0.008003726390399564	0.04121243308075068	0	0.3456120029834799	0.4573689437255522	5.60331000355447e-4	0.01627452198125651	0.5257962032928358	0.5853141263686712	0.5001355637816137	0.9243774999771894	0.2677045037248835	0.569145523956357	-0.002290968280537837	-0.02801682272841082	0.46116226705259167	0
0.4758221735636915	0.12355892767962347	0.05332011377204394	0	0.34729878498464106	0.2256658526317176	0.4631944669619817	4.0972226618273114e-4	0.31072995814011795	0.6172834123309989	0.5001058627872039	0.9000956639183968	0.13929978755909095	0.3640546582170103	0.26578476132327855	0.005192800611047689	0.3649677798486636	1
0.4620054463512468	0.13653578624317717	0.05181410002919084	0	0.3496446673763851	0.32077994351687344	0.2169374438740008	6.443359817747728e-7	0.46228196827314405	0.5417264468339096	0.49814193423235625	0.9589291755369791	0.17377497901697805	0.4014584639989248	0.17947500529423852	-1.9054328116234557e-4	0.41925707398799905	1
0.5111770392640893	0.0914397724650036	0.04294043651201843	0	0.3544427517588887	0.27237397659697127	0.39099778565402477	1.762884959070577e-4	0.3364519492530969	0.6036218582490238	0.5001918228168479	0.9103026662954848	0.16441088589213995	0.4099044754119672	0.20771549862656477	0.0030224519052420946	0.3793575740562259	1
0.45170625297956923	0.13483519892707152	0.06078926337903616	0	0.3526692847143231	0.2823160076010497	0.3746983372444121	0.0022861328632651895	0.34069952229127315	0.5686646731948459	0.5027912259116015	0.940298450222065	0.16054314020012456	0.37977824466155097	0.2390434250032986	0.01253713936078766	0.3686411909743628	1
0.4697047492280812	0.1397368916920534	0.040223708186547115	0	0.35033465089331833	0.2995128697045934	0.18944365735364702	0.001438644974469582	0.5096048279672899	0.5498658361416043	0.49908238983080494	0.9527034861075666	0.16469189453528763	0.3936973263373173	0.17078031869526747	-0.007984727784582911	0.4435070827519981	0
0.5734555383802051	0.03835213732835543	0.03918298002124367	0	0.34900934427019575	0.403368698774691	0.016789035999150756	1.0182308661946341e-4	0.5797404421395387	0.5436140312036779	0.4990553462162112	0.9581401236420863	0.21927688440229184	0.5019632765510748	0.02648369872334471	0.0020846964795558248	0.46946832824602475	0
0.6965754635321195	-0.02502211784621668	-0.012008879499323628	0	0.34045553381342086	0.19804661795922	-0.0025626718068366976	-0.061564545792642894	0.8660805996402595	0.6458198204257751	0.49925472001703597	0.8792358848949037	0.12790243124635553	0.42243743458385835	-0.00910758269299941	-0.03092510468231619	0.6175952527914571	0
0.5090534180862702	0.07925709757003482	0.06253674599355595	0	0.34915273835013905	0.3915706769786552	0.032641681147811574	0.003218305673983991	0.5725693361995492	0.5769423238008198	0.4992749876206374	0.9302586244388293	0.22591369630832553	0.4799356986074826	0.0546766170586173	-0.015250271666177092	0.48063795600007714	1
0.4803851307534094	0.1149589497551153	0.055361611447657645	0	0.3492943080438177	0.20419732314127667	0.0931530408992969	0.01424128831006554	0.6884083476493609	0.5692142457706322	0.49775428680255046	0.935124906131179	0.11623202528024384	0.3349270130021205	0.1106624517598583	0.0300268224965277	0.5243837127414936	1
0.5308894975647681	0.07472262570411235	0.04544724104200001	0	0.3489406356891195	0.35158233838937014	0.2584378888240444	0.0024537038775723136	0.3875260689090132	0.5797833757267038	0.49947650190648385	0.9281638540212769	0.20384159499727728	0.46546919096445916	0.1497198912616549	-0.01137732554692441	0.3961882433208104	1
0.4925464295067754	0.10286922516927295	0.05420206056556684	0	0.3503822847583848	0.489797485064494	0.030066733435112153	1.021745528155822e-4	0.4800336069475783	0.5452998508632746	0.5017673245699349	0.9592537346764964	0.26708649555887554	0.5120334864463166	0.05797654878919675	0.002453272398521881	0.4275366923659647	1
0.6101228708757805	1.9075878479940873e-5	0.04784868861701519	0	0.3420093646287243	0.32020607207467244	0.06021846355934243	0.018597966106147095	0.6009774982598381	0.6661526202209195	0.4978139806110959	0.8644635267682578	0.21330611392319163	0.5113011385601979	-0.0012398251290969859	-0.034508101868177134	0.5244467884370763	0
0.48679513919753586	0.10995603977725982	0.05145242889763562	0	0.35179639212756864	0.0719663742550639	0.36053907545467334	0.004905062554279626	0.562589487735983	0.6981238376590594	0.5008903804757967	0.8470423254288096	0.050241441377353334	0.22096974580978904	0.23506101293800347	0.018755131081698358	0.5252141101705091	0
0.4515109018572848	0.14100183122547477	0.05753262845266591	0	0.3499546384645746	0.2613805896459697	0.27855713899077084	6.239997378148642e-4	0.4594382716254446	0.5689835256780051	0.49923494256865864	0.9367045751721759	0.14872124944055976	0.36674833061266793	0.2115762335606518	-0.006396562829091496	0.4280719986557718	0
0.5577588207670389	0.045183289364687525	0.04904697693847616	0	0.3480109129297975	0.5633177662094023	0.23222086282166376	0.0011385548078901785	0.20332281616104367	0.5898828613643199	0.500902271816332	0.9214963335610729	0.3322914957889592	0.6082839203102356	0.11115933189950604	-0.008109414165798145	0.2886661619560566	1
0.4876103603910087	0.10930621316866465	0.05307340452735572	0	0.35001002191297087	0.2844391834580254	0.33998154941915704	2.5532557271670207e-4	0.3753239415501008	0.5852230851084702	0.4996040573797806	0.923958050220719	0.16646037646903974	0.40306855666556596	0.2086401301952585	-0.003984128867896415	0.39227544200707204	0
0.5120463395895088	0.08737660435257628	0.052235544987930746	0	0.3483415110699842	0.29379058127837643	0.1157960382114738	5.966680040297782e-4	0.58981671250612	0.5707123278701677	0.5001461447557259	0.936137916473552	0.1676699065477119	0.41431793297745995	0.1074495487922489	-0.005963615077336455	0.4841961333076276	1
0.5569036894103552	2.5522480801666884e-4	0.08558684511170363	0	0.35725424066992456	0.764057753724138	0.08030085333517191	0.0042424251491956924	0.15139896779149428	0.6184553190886686	0.5002863474688575	0.8994047174835563	0.47253558188163325	0.7252671047495369	-0.005033456989553918	0.02118631582521027	0.2585800364148067	0
0.48487735724917636	0.11318235520873446	0.05160099334823598	0	0.350339294193853	0.31839640952876475	0.16772183100004595	0.002594814662518415	0.5112869448086709	0.5365144519177425	0.5001307160629285	0.9654972731880076	0.17082427515090232	0.40695742930551115	0.14270300200575076	0.011984809938996512	0.4383547587497416	1
0.4040935087692061	0.1832855149560299	0.06430718099954191	0	0.348313795275222	0.16165721819718695	0.5791768997470391	0.027222463664080356	0.23194341839169347	0.6073349034655346	0.5001471086463294	0.9074751909635537	0.09818007100829541	0.2816460901989433	0.35903346220585436	0.04610613191707733	0.3132143156781248	1
0.410091488820533	0.1692695309999368	0.07207041114979656	0	0.34856856902973354	0.2472342416109088	0.1732560969412948	0.013169378315616851	0.5663402831321795	0.5388271414543314	0.5015421865272828	0.9647815789663021	0.1332165196768355	0.3300393211476433	0.17750257432611352	0.031932442147614135	0.4605256623786291	1
0.5497728333212407	0.06329151284783836	0.03660450844338783	0	0.35033114538753307	0.24144326821996084	0.02093697427390977	0.014330156339463784	0.7232896011666656	0.6463296834769762	0.5018977834691721	0.8812123760735396	0.15605195112625395	0.41344581522626433	0.04130942121466761	-0.025990352269788176	0.5712351158288562	1
0.48253467579314524	0.11511477087320666	0.05084448529285427	0	0.3515060680407939	0.26594176859414714	0.37126286311405776	5.041909731355568e-4	0.36229117731865956	0.5821183553400905	0.5001002772121657	0.9268786973907741	0.1548095849502599	0.386486776676892	0.22304032059550272	0.005462564270965694	0.3850103384566397	0
0.4069108151286151	0.1715495261312129	0.07196970956158885	0	0.34956994917858325	0.2658715954915159	0.19346398243298243	0.008465058164123195	0.5321993639113786	0.5355378442098859	0.5008802789556551	0.9671011134723247	0.14238430108616923	0.34010553828270657	0.1883748587934376	0.025522191617959166	0.44599741130589676	1
0.4615109451892025	0.1278496249426772	0.06043255248608654	0	0.3502068773820337	0.17004763341830978	0.12395584235361998	0.007408034803951702	0.6985884894241186	0.5848544678056333	0.49696903346806576	0.9218086056611118	0.09945311814447301	0.3039033871060444	0.13656596297953297	0.022953357334063007	0.5365772925803598	1
0.5731829495964196	0.026395466937609576	0.0505711637786735	0	0.3498504196872974	0.6024984781478774	0.17851546705320748	0.0023433689868931113	0.21664268581202198	0.5905797617886496	0.5006497379642981	0.9207202955000329	0.3558234077025973	0.6382589188068423	0.07455467534324928	-0.011823446663476117	0.2990098525133845	1
0.6070480290411276	1.7452335627588423e-5	1.5034105824137793e-5	0	0.3929194845174207	0.20406714311768	0.2175576056801787	0.11676875800428942	0.4616064931978518	0.8252029724760352	0.4984820717233676	0.7772207375067087	0.16839681308540205	0.4528492879375801	-0.0025070877432559445	0.0017047384321878254	0.547953061373488	6
0.6760590414592992	-0.006727001689780714	-0.01286174694747876	0	0.34352970717796033	0.18956926286056922	-1.6246686240414468e-4	-0.10298672014867603	0.9135799241505109	0.6474644429337967	0.502274283726049	0.8807699924801793	0.12273935717538892	0.4064562100992864	-0.0011869451633989877	-0.041321690832095075	0.6360524258962077	1
0.4347768638314465	0.13815459585391918	0.07649029626725566	0	0.3505782440473787	0.09494764085041218	0.09618369754556257	0.001197575754450625	0.8076710858495747	0.6741648968483944	0.4987782370129402	0.8601430413188824	0.06401036649991654	0.23621344947691403	0.1340178734467402	0.011127151183356467	0.6186415258929892	1
0.47981768902137967	0.11637472819513119	0.051383717499358564	0	0.3524238652841306	0.3902347632854428	0.22232770306431482	3.7608844596803096e-5	0.38739992480564567	0.5413635247458061	0.5006623106205811	0.9616741762215091	0.2112588669305526	0.44995921531854083	0.16726234309118207	-0.0014455389634244124	0.38422398055370155	1
0.5431095081600318	0.0611903767383879	0.0488259620791812	0	0.346874153022399	0.45493963161788076	0.14694997472718832	0.0069969355041831814	0.3911134581507476	0.5624699339556481	0.4988466121133559	0.9417461580720432	0.25588986454991625	0.5278210808310202	0.1006914197040977	-0.01962661859857157	0.3911141180634537	1
0.4528876047258884	0.13053659235207177	0.06700392569792031	0	0.3495718772241194	0.03391637318576451	0.37619916362235745	0.018811741536976657	0.5710727216549014	0.7314004839724272	0.5012465382687387	0.8278431726808938	0.02480645176265761	0.14971035782425507	0.26768681291831076	0.04288610003672403	0.53971672922071	1
0.5221793579974214	0.0805086935492293	0.04564152789640673	0	0.3516704205569424	0.37949519839189255	0.1555232317379163	0.006930351591003293	0.4580512182791878	0.5260741788360468	0.5013214191012992	0.976190635518966	0.19964262486623752	0.45601418833236607	0.11462633018921788	0.0182189390910432	0.41114054238737285	1
0.6082881511813725	0.0097516856313039	0.04454811578942998	0	0.33741204739789366	0.18315500255308081	0.010685375906542238	0.014612139490793433	0.7915474820495836	0.752837249986308	0.49987786467614054	0.8148570046815318	0.13788590844329657	0.40962142857054595	-0.012527180800712738	-0.031310512146388435	0.6342162643765553	1
0.5503085872866348	0.03351446555597163	0.06463927124036564	0	0.351537675917028	0.5873196638397886	0.2940232396326786	2.0374278295244732e-4	0.11845335374458033	0.6534677617469871	0.5008492567854946	0.8754703322133541	0.3837944661593795	0.6493801098618038	0.11338759530161076	0.004145223096707466	0.2330870717398781	1
0.46968259714418414	0.12438851757210118	0.0546072733776869	0	0.3513216119060277	0.19553087865314245	0.2550231895103214	0.0016423167758469047	0.5478036150606892	0.5811905462893373	0.501937780990669	0.9293208318321565	0.11364069818085398	0.3260950736016618	0.19165242114432698	0.010190325069085104	0.4720621801849262	1
0.46015330220539663	0.13866505641671628	0.050515381615770794	0	0.35066625976211624	0.24315332942660858	0.5557463921164278	0.0077156126710655	0.19338466578589794	0.630337190999203	0.5018181718231711	0.8922503478732858	0.15326858665287232	0.3748906904577984	0.31112514811626046	0.022126376700785735	0.2918577847251555	1
0.49601820243318406	0.09961157966602527	0.05714953144753096	0	0.34722068645325976	0.117646748585106	0.26206891564115553	2.69186096003248e-4	0.6200151496777352	0.6580108245696444	0.4992462654128239	0.8710456042403627	0.07741283404442324	0.2773306555107059	0.18549054451268807	0.0045028943317951976	0.5326759056448107	1
0.4356337275257175	0.15293959501798246	0.06194626639585382	0	0.34948041106044614	0.29878558095322844	0.29694984213688475	0.0010316547613037407	0.4032329221485831	0.547600225203125	0.5018097935768353	0.9572772931254538	0.1636150514174344	0.37687975439418797	0.2226197854371181	0.00835097154567033	0.39214948862302357	0
0.5669164239248274	0.03054055732919009	0.053749957686584096	0	0.34879306105939845	0.5712080707275264	0.19114691395244388	6.692679900163679e-5	0.23757808852102802	0.5724432162228652	0.5006837248757968	0.9352237575811454	0.32698418513972316	0.6084727820020335	0.08169709117342473	0.0020280261918437614	0.30780210063269803	1
0.5907220274179678	1.2738602697836819e-5	0.06276781614974308	0	0.3464974178295914	0.32681837669592784	0.11790223550089893	0.008533024051432643	0.5467463637517408	0.6909172868677725	0.4995051862694924	0.8502702256341986	0.22580446612528013	0.5167587578300963	-0.0014413350398414738	-0.02721842699050077	0.5119010042002459	4
0.4737496902304448	0.11619395919606228	0.06193738919588356	0	0.3481189613776094	0.30201134317862605	0.24538836855707852	0.0018345349505107399	0.45076575331378466	0.5748838466942653	0.49998495563395423	0.9325849777120231	0.17362144271183041	0.40559975263353454	0.18106326448445345	-0.011430126241254192	0.42476710912326626	1
0.5388457292629985	0.06765568305327392	0.04257018644946162	0	0.3509284012342661	0.43023493618189346	0.020387231560790187	8.232971662029983e-5	0.5492955025406961	0.5459671048960149	0.49877316825771195	0.9558028095598893	0.23489412253235004	0.5037519687224535	0.03885643626642832	-0.0019586768198475743	0.4593502718309658	0
0.49656234154836065	0.09703028232336837	0.05520634964752091	0	0.3512010264807502	0.19026240566322927	0.030846031079556108	1.96628641872019e-4	0.7786949346153426	0.6441837786226056	0.5008267803203614	0.8817366227383816	0.12256395540996608	0.34859768804586194	0.062046089351989825	-0.003736620792477339	0.5930928433946256	1
0.5505072362918727	0.045878541091334865	0.05136683571730056	0	0.3522473868994919	0.4742605533446813	0.17566470672199352	0.005930999877178419	0.3441437400561469	0.5757510600601353	0.4995259374045465	0.9314545073387779	0.27305601633290666	0.5485653464958055	0.09637966411667254	-0.0187388836880897	0.3737938730756118	0
0.508366428366977	0.09467413028179053	0.04505302444946116	0	0.3519064169017713	0.4091361781462911	0.18613808380304978	1.0428422409221357e-4	0.4046214538265669	0.5337374945705844	0.5004577370244911	0.9683221082442738	0.2183713186619857	0.4709800655697463	0.13709241719393395	0.002238470807334817	0.3896890464289849	0
0.47494362281965713	0.1218560767961828	0.05064362315011242	0	0.3525566772340476	0.37974606419107154	0.30610115738864097	3.6411572145961295e-4	0.3137886626988278	0.5467718647174757	0.49837834741610876	0.9547210614876229	0.2076344636368744	0.44482702826673054	0.20229240533341933	0.004497856507955349	0.34838270989189485	0
0.5494226139071546	0.06368703297539084	0.03817123701159466	0	0.34871911610585987	0.3819288082140476	0.029961884254608228	3.8682495187095594e-4	0.5877224825794732	0.5528217940029534	0.49959158658172476	0.950637583178236	0.21113856893829974	0.48186956188116137	0.04595101293134532	-0.004042130934269679	0.4762215561217631	1
0.48569510982083447	0.11178124067186361	0.05411160654954025	0	0.34841204295776174	0.2082039284984685	0.24864670059741328	2.14936544192869e-6	0.5431472215386761	0.5927661043880463	0.5010520739024277	0.9193899479393901	0.12341623161432452	0.34588089506632846	0.18133267240609632	-3.709373746636189e-4	0.47315736990223883	0
0.4859292835002629	0.11356949055258983	0.05286160325756451	0	0.3476396226895828	0.39158508922175583	0.3139566283007956	8.199487261417344e-4	0.29363833375130693	0.5553103651577673	0.502355709457175	0.9511254034518621	0.21745125888607011	0.45862933282119306	0.19853079682749789	0.006921906551482744	0.33591796379982614	1
0.5887467739160616	1.76074747478839e-5	0.05632112114872066	0	0.3549144974604699	0.29841221198758405	0.14186968656722573	0.02370027180177722	0.5360178296434129	0.7517920118455838	0.5020621783380814	0.8172029009132202	0.22434391720943664	0.5129117716542124	-0.0019340310495544316	-0.044707708377793205	0.5337299677731352	0
0.4927920092298242	0.10672900117777297	0.052419424186174346	0	0.34805956540622857	0.22616940152489143	0.4464317277753002	9.871488280658747e-4	0.3264117218717425	0.6207933016143067	0.4988120133977442	0.8963857443682179	0.1404044494967692	0.3724378507555271	0.24351392878255373	0.008024953027207576	0.37602326743471154	1
0.42750833124057347	0.15012811943353008	0.07435295003458191	0	0.3480105992913144	0.1732279698384364	0.2984684182302672	0.0016462405207322325	0.5266573714105642	0.5859515336101389	0.49918012974909837	0.9229917032024834	0.10150319459100268	0.294838030847457	0.22934137770289809	0.01198665342625905	0.4638339380233858	1
0.40024009428393215	0.1814097456219782	0.06294566618094583	0	0.35540449391314377	0.3078867217628614	0.46307965751726543	0.007502564824306463	0.22153105589556665	0.5614137202262112	0.4994535396356777	0.943204874754711	0.1728518298731404	0.37217717852829985	0.3072926143066375	0.023039962014186274	0.2974902451508763	1
0.5966855396181385	1.7581518500015075e-5	0.05888689941848268	0	0.3444099794448787	0.26616956701854394	0.13416747691271375	0.026388697724172922	0.5732742583445694	0.7792802887366365	0.5011229907337466	0.8019094259095644	0.20742069703911648	0.4969659540154178	-0.0019152545334880562	-0.049157864125411385	0.5541071646434816	4
0.5833374299534014	0.01963932121135783	0.052903492666949666	0	0.34411975616829105	0.4288082852283575	3.0345375718693633e-4	0.0027267979390044757	0.568161463075451	0.5798510694542446	0.49920716261488224	0.9278594018394579	0.24864494278050386	0.5390255274488119	-0.0026310392286207087	-0.012944535719913886	0.4765500474997227	1
0.4470877914877243	0.140703624261374	0.06014138543737263	0	0.3520671988135291	0.1871063340548484	0.2686728492944521	0.0029546920782670726	0.5412661245724324	0.5745583289608075	0.5007078994615498	0.9335232938950337	0.10750350263253632	0.30982430995330634	0.20827606957149858	0.014279653487042358	0.4676199669881527	1
0.48412862808264406	0.1142586699738739	0.05034759304243009	0	0.35126510890105195	0.15353012791421167	0.34602872468889606	4.605597394569399e-7	0.5004406868371528	0.6322729760450726	0.5018290723623263	0.8908931070902578	0.09707295088889928	0.30602125327004714	0.22319016819163137	1.709254544191086e-4	0.47061765308390247	1
0.4972753342276239	0.09851466794851364	0.05632271922606989	0	0.3478872785977925	0.12843954981337646	0.1217739175677485	6.463071615839488e-4	0.7491402254572911	0.6663392732458704	0.5005633569922967	0.8667259943288509	0.08558431627867204	0.2915855677607393	0.1263705180912197	-0.0069611255919276365	0.58900503973996865	1
0.5068118347965187	0.09882186809292694	0.04328938164930553	0	0.35107691546124886	0.3674706899342121	0.05311145575004054	4.602519830858056e-4	0.5789576023326615	0.5434582974229837	0.5001277080743195	0.95930640926265	0.19970499550449605	0.4498600013185819	0.07552022692660293	0.004652979930572199	0.4699667918242429	0
0.44900566188237007	0.1419465621183369	0.05892698568170669	0	0.3501207903175864	0.4314318434355632	0.20699955387079574	0.0015356497857923527	0.3600329529078488	0.5224491414499359	0.49777486313915303	0.976100355395048	0.22540119619707313	0.4509075800550845	0.17561138703878262	0.009745603404183635	0.36373542950194915	0
0.45042252290350676	0.13511162663591822	0.06289999136031443	0	0.3515658591002606	0.2669004689082685	0.27111609480805393	0.01390585133850618	0.44807758494517147	0.5373589381086926	0.4999776409409802	0.9645906613516161	0.1434213525532593	0.3594526293801791	0.19841795004405574	0.030660626944418064	0.4114687936313471	1
0.5263112119362422	0.06505353111860342	0.054821539048081604	0	0.35381371789707283	0.5402054663626102	0.3464608970659979	3.573268562915024e-4	0.11297630971510031	0.6315639374683233	0.4976781198044749	0.8876987574199893	0.341174291377882	0.6006689546916727	0.16912076652420324	0.004985891565611398	0.22522438721851276	1
0.4691047369138895	0.1191215623397652	0.06189683998168669	0	0.34987686076465857	0.4726771137439961	0.07634493073709331	0.003274096556326428	0.4477038589625842	0.5259737184360499	0.5013038158712474	0.9762667161347852	0.24861573913554935	0.48233492942045103	0.09768250987642506	0.014581812082658551	0.4054007486204653	0
0.5484421002299366	0.05659489248216176	0.04368499308177818	0	0.3512780142061235	0.3876379432075839	0.18161592269613752	0.006897476901124658	0.423848657195154	0.5757286777973222	0.49898489496488413	0.9309680318074126	0.22317428050697571	0.4952719871736507	0.10890073531397301	-0.01864560565440307	0.4144728831667795	1
0.5880687969897399	1.4394599726655266e-5	0.07094906161707519	0	0.3409677467934583	0.3485900342871661	0.12009902981601203	0.0024749891996955283	0.5288359466971263	0.6704550148292432	0.4991417905576668	0.8628337901716773	0.23371393660732837	0.5247402853637366	-0.0015238506388305327	-0.015357935432565603	0.49214150070765944	0
0.4485826026998315	0.13990943028602626	0.05856130496903093	0	0.3529466620451114	0.37837630469165273	0.18241852366349082	7.277437943295749e-4	0.43847742785052685	0.5295625839635932	0.4999780382119902	0.9716655779640334	0.2003739336231075	0.4240004926162996	0.1644148893773907	0.006718584915932354	0.4048660330903774	1
0.4620374220801689	0.13122623850182621	0.05617233040808857	0	0.3505640090099162	0.4198593957787294	0.19787363968562957	0.004795109159408966	0.377471855376232	0.5178424515866084	0.4991292832868558	0.9817653495382841	0.2174210188317293	0.4486243211985289	0.16413326594983946	0.016716785502225048	0.37052562734940664	0
0.43473494510660704	0.15772217543400582	0.05516552881661272	0	0.3523773506427743	0.13733410643906654	0.12615301973321114	0.020275575987337372	0.7162372978403849	0.5901288022339196	0.5008164688693447	0.921225381479589	0.08104481173875197	0.26523790175234535	0.15311907948630052	0.03630400998545957	0.5453390087758946	1
0.40096181924086993	0.1794053777982917	0.06700105941979202	0	0.3526317435410463	0.15144444520960768	0.5738543276899337	0.03504370570987958	0.23965752139057903	0.6070354512438028	0.4987681019101023	0.9064467747364761	0.09193214713618156	0.27185409306112207	0.3539779837190008	0.05345687156943854	0.32071105165043856	1
0.4279312695487737	0.16894626979969887	0.05351519836357914	0	0.34960726228794836	0.255493211472666	0.5970074474309292	0.005900195162072049	0.14159914593433276	0.6320188754069807	0.4989459556494091	0.8885087906394605	0.16147653218907226	0.37214737912376755	0.35743942198101714	0.019999080540850405	0.25041411835436495	1
0.6015442210841299	0.016719264471205336	0.04185793136188199	0	0.3398785830827828	0.21371508298429312	0.004612993838258565	0.013870350779212842	0.7678015723982355	0.713816832800169	0.4994993746900065	0.8365156722221269	0.15255342365747343	0.42862478905005974	-0.010498468249748722	-0.028804379294024598	0.6106780584937135	1
0.4863366945030199	0.10819958472486399	0.05616532366109762	0	0.34929839711101845	0.29117292743619405	0.1886136967957955	0.0011008950514239248	0.5191124807165866	0.5691572895577468	0.4998351190576273	0.937124370713983	0.16572319417217873	0.4015566140191507	0.15244113665597278	-0.008390925410101304	0.45439317473497787	1
0.5306763834062563	0.06155652476010751	0.053448769671449896	0	0.3543183221621864	0.577708149220937	0.2664219428634716	0.0029545100862862425	0.15291539782930502	0.6138451414753876	0.49937897843911255	0.9019567579880979	0.3546233405900105	0.6138798952816121	0.14198299247833315	-0.013932398182186757	0.2580695104222416	1
0.5182746303640359	0.08362850273865373	0.048221024744439095	0	0.34987584215287126	0.18879381818962943	0.35294224197450147	0.009013176655848174	0.44925076318002094	0.6743646894122718	0.4990172086733539	0.8602216136339638	0.12731588456640633	0.3636331850067847	0.1997186539879416	-0.02423521121123569	0.46088337221650943	1
0.5190352113830365	0.08710098358928485	0.042843454399263584	0	0.35102035062841497	0.07894589154409853	0.40964055793276144	1.293053336554666e-4	0.5112842451894846	0.7583327215399494	0.5007450090217997	0.8126029913450818	0.05986725278903392	0.24910632847877542	0.2324526959527185	-0.002896490063239783	0.5213374656317458	1
0.47891099493474704	0.11976824868785967	0.05414362444946143	0	0.3471771319279319	0.29683041795900394	0.49951962570093433	8.555462292287321e-4	0.20279441011083288	0.625816879400478	0.4999250432932144	0.8937762499710514	0.18576148587824348	0.4218448928264144	0.2736644076419157	0.007614941879881289	0.2968757576517886	1
0.5723691399163875	0.01498174874258366	0.06240761773559528	0	0.35024149360543366	0.7158963684231489	0.14112431306381065	0.003380442711637149	0.1395988758014033	0.5883439313568938	0.499867338270562	0.9217470178300696	0.4211932838421986	0.6944667281384751	0.04988505253732072	0.01575773713103074	0.23989048219317335	0
0.5955331453762207	1.090112177089185e-5	0.05544251824453543	0	0.34901343525747297	0.2949188236127551	0.097340690068971	0.02983561516352055	0.5779048711547534	0.7298949438152457	0.4985831509363268	0.8264919375356994	0.21525975819089027	0.5070672878052891	-0.0012463619570416194	-0.04920965848437856	0.5433887326361311	0
0.5570940584290224	0.04384855355596751	0.05159453011526316	0	0.3474628578997469	0.29913158397026784	0.34546269664000256	9.968947001702346e-4	0.3544088246895595	0.6321885134170988	0.5000690368070847	0.889388853185363	0.1891075513862657	0.45899052090110837	0.138384208200801	0.00806370798890733	0.39456156290918326	1
0.47429229707386744	0.12504914287379862	0.05195887795956481	0	0.34869968209276914	0.3365636727908589	0.24361477996591988	1.4568030035308686e-4	0.4196758669428682	0.5487517161691778	0.49929110959742284	0.9538695183630628	0.18468989304418545	0.4188588384726259	0.18297982395544377	-0.0028843059462805667	0.4010456435182109	1
0.4748167601279608	0.12309414893960839	0.054296322229215606	0	0.3477927687032153	0.11602456760972618	0.08355321431043825	0.001779769542820396	0.7986424485370152	0.6570385796461191	0.5007363360129021	0.872989696797778	0.07623261710634961	0.268861663492694	0.11616924528138012	0.01126050775179951	0.6037085834741263	1
0.5320077616083213	0.07419570597780403	0.037114485891482384	0	0.3566820465223923	0.2981978120421563	0.3624662492657141	0.0037337912073720928	0.33560214748475753	0.6207333088863934	0.49889397752126907	0.8965027073224203	0.1851013145716105	0.4442829072306277	0.1829243697008722	-0.01313091933661552	0.38592364240511556	1
0.5348824001836157	0.06517098137274055	0.05375983094293842	0	0.3461867875007053	0.3321449349941574	0.36195988893358394	0.0017726759760579927	0.30412250009620057	0.6305930892890511	0.4992628864734166	0.8897951580516842	0.2094483006496768	0.4736995072231009	0.17261054166878909	-0.010971186267905088	0.36466113737601513	1
0.5148543938918878	0.08458804862070965	0.05124497428124228	0	0.34931258320616027	0.12347705198572892	0.29145534889446334	0.009726752794803438	0.5753408463250043	0.7169711974417893	0.5000412787400162	0.8351261328924021	0.08852948981879014	0.3019140082198224	0.1880132446062629	-0.026733603656766778	0.5368063508306815	1
0.5983547558988401	0.0018555678508480548	0.05055691920331678	0	0.34923275704699497	0.4188618975461785	0.0857218333894798	0.006846875049495516	0.48856939401484617	0.6059758513645456	0.49927677329393266	0.9077014363200538	0.25382019496971453	0.551533350647922	0.013894442394634743	-0.020497149994986027	0.4550693569524292	0
0.47043703021957395	0.1194807371010567	0.0636873392134191	0	0.3463948934659503	0.22753022744339924	0.32902438730054934	0.0021324341449648647	0.4413129511110865	0.5819264517428638	0.5012301463526119	0.9280781380052604	0.13240585792038412	0.35252162050005165	0.21363797297059778	0.012556824487343337	0.4212835820420072	1
0.5144698652258206	0.08467173826916362	0.04982394468219705	0	0.3510344518228187	0.2332878020527881	0.4849806942979556	1.3528221629016177e-5	0.2817179754276274	0.6740953817501192	0.501734078712526	0.8627324314902235	0.15725822998242045	0.40155946058248326	0.2348850302775659	-9.516193953040836e-4	0.3645071285352549	1
0.5138683536895685	0.0955546968584245	0.04070161197584349	0	0.34987533747616345	0.28090923084955605	0.06812886440619129	0.00046595343679222523	0.6504959513074604	0.5742725579654436	0.5002528310201481	0.9333311177671211	0.16131846255607987	0.4070738418749195	0.08644817888386411	-0.004665963303168565	0.511143942544385	1
0.4386688703966171	0.1440061201342936	0.0670469263556336	0	0.3502780831134557	0.29321625546055186	0.2539578337284412	0.0013795349233597751	0.4514463758876472	0.545685903535247	0.4999277821681208	0.9571549917233982	0.16000397729221308	0.3746969527576127	0.19979702311291708	0.010047858666294278	0.4154581654631758	1
0.4567723868332533	0.14080581160904376	0.05690309032187951	0	0.3455187112358234	0.29193310456546123	0.42567352235176353	0.0012772532686360079	0.28111611981413925	0.5778078838979642	0.49993040922365284	0.9301715358247663	0.1686812493887323	0.3925803412824919	0.2631998049736348	0.009165230513260169	0.3350546232306131	1
0.5602808987554366	0.04705037127745217	0.042463688142980203	0	0.3502050418241308	0.492663598155784	0.09518763229538468	0.011156958285945229	0.40099181126288613	0.5614827235945549	0.5017162562390771	0.9452809103228822	0.2766220989084029	0.5557983561798092	0.07079635560508342	-0.02302612579699969	0.39643141401210696	1
0.46681180303030084	0.12883918044683612	0.05601886840301354	0	0.3483301481198496	0.4218415851253792	0.1957199132398821	0.001655424675802893	0.3807830769589357	0.5458618873003742	0.5000519385284066	0.9571195152575351	0.23026724379832098	0.4636384421482348	0.16591105031743925	-0.010061337254092976	0.38051184478841904	0
0.5033907511318346	0.10501578746807701	0.044600085324171146	0	0.34699337607591724	0.33750123592642417	0.1093213283588133	0.0021293012378548436	0.5510481344769077	0.5592892139447985	0.5014281162767588	0.9468607607831523	0.18876080094668776	0.43531554961885915	0.11316017946889785	-0.010292011881428035	0.46181628279367104	1
0.4896883219558719	0.10712157044640236	0.05615553158867042	0	0.3470345760090552	0.22015280020370093	0.20946686160914402	0.004522130771258046	0.5658582074158971	0.5681275982733808	0.4990199076612648	0.9372080114193249	0.12507488163288805	0.3503369849784875	0.15983067590547673	0.017003245978057007	0.4728290931379787	1
0.6051157415586453	1.0639310097713896e-5	0.06060662479422618	0	0.3342669943370307	0.18326609275738445	0.1460861168770491	0.027572601465288032	0.6430751889002785	0.8749655204162695	0.4981225304933165	0.754523243912687	0.16035151222412122	0.441354605308833	-0.0016522987829969875	-0.05417841529541151	0.6144761087695756	4
0.6315841287123068	9.137634496328563e-6	0.020916979890589577	0	0.3474897537626073	0.24723078792925982	0.029168602429947923	0.016117567807657208	0.707483041833135	0.6548348103643801	0.499223282929321	0.8731352804446032	0.1618953261298931	0.4525695638755817	5.912799666331367e-4	-0.021028955669695714	0.5678681118274809	0
0.518218645368986	0.08479791103450247	0.04753320624148985	0	0.34945023735502173	0.37741789155381517	0.43962062422555986	1.4966554450458115e-4	0.1828118186761204	0.6404065444305362	0.5020498566151845	0.8854122840092324	0.24170088773623766	0.49948473081180494	0.21806504889537484	-0.0030124089333274672	0.2854626292261477	1
0.4740044845672926	0.11611727418177922	0.057259715765317576	0	0.35261852548561057	0.22568883346033564	0.019340456537861705	0.001669933714856893	0.7533007762869457	0.6168741495261407	0.4992607641721404	0.899633114452298	0.13922160719839136	0.36356396254849266	0.05267643119239568	0.010869480242484339	0.5728901260166273	0
0.5167127409943699	0.08617573220845863	0.045139269283389294	0	0.3519722575137822	0.1470615967125267	0.491525787152934	0.006277397927978386	0.35513521820656085	0.6918045172833691	0.502010774185922	0.8518533238098609	0.10173787692463103	0.32360066201153814	0.24160216543451693	0.019760697491144997	0.4150364750627998	1
0.5276125992352624	0.07239498231353696	0.052000832833719333	0	0.34799158561748134	0.20088952929228357	0.43256281349074954	2.629509941560223e-4	0.3662847062228109	0.6821524993934631	0.4996609127240015	0.855848612878228	0.13703729450870752	0.3803989227362188	0.20676730762653275	-0.004320615378124695	0.41715438501537316	1
0.608196200381603	1.0101688921854968e-5	0.04721764756292276	0	0.34457605036655237	0.29536064973366516	0.06819471660002822	0.01519480829141333	0.6212498253748934	0.6760655607100277	0.49873451294201565	0.8588954554678937	0.19968316327386842	0.49346671453190577	-9.663446683117848e-4	-0.03118598608834312	0.5386856162247492	0
0.4551989839374712	0.13672161164343707	0.058329862399974765	0	0.34974954201911695	0.3209067188482449	0.42810016989745403	0.02421683439149346	0.2267762768628075	0.5624101676826443	0.5004870121920642	0.9433434192011155	0.1804812015579286	0.4051540857473621	0.2564610762723545	0.03984137678153625	0.2985434611987473	1
0.5191412782710528	0.085131630717203	0.04238877229438259	0	0.3533383187173616	0.16229204665003719	0.2854496083384676	0.00259170559534053	0.5496666394161548	0.6506548161830751	0.4997194265204108	0.8763705846434634	0.105596101781055	0.3312101272950799	0.1778780705201605	-0.011959980188799072	0.5028717823735586	1
0.46226002068217614	0.12153625390862015	0.06808166806858464	0	0.34812205734061896	0.5123053700136074	0.11669765607788475	8.613319345831262e-7	0.3709961125765732	0.5366932267581751	0.4996445644647401	0.9648671628576794	0.2749508221181438	0.5043593715457817	0.12342878763235017	-2.509763749801277e-4	0.3724628171968483	1
0.7153457932788304	-0.09440732558106665	0.03106128841075035	0	0.3480002438914858	0.4877281336612419	-0.06379625466715191	0.04958201376305266	0.5264861072428573	0.6130390432622541	0.49861711972926337	0.9018608311996806	0.29899638843177256	0.654948862496412	-0.08605198909406642	-0.04351432873989534	0.47461745533754973	0
0.6165107637516036	1.686105163248537e-5	0.04649581343055571	0	0.3369765617662082	0.28993266495226794	0.04894782512337878	0.01569642218980887	0.6454230877345445	0.6718224313046153	0.4982924792573067	0.8612216047133809	0.19478326788285907	0.4909123855825967	-0.001054858272230063	-0.03136839836509737	0.5415108710547307	0
0.6152367934524066	1.0295253143092304e-5	0.04663366976563658	0	0.3381192415288137	0.23283949097530154	0.04963475278265236	0.03517592025200547	0.6823498359900406	0.746480870554485	0.4989972830142264	0.8175978655774503	0.17381022592270623	0.4629240260912166	-8.743225857807223e-4	-0.049537351273428946	0.587487647767993	0
0.5744290755764755	1.78191519327766e-5	0.07111164581276463	0	0.3544414594588272	0.7257068254729974	0.06176619473281552	8.446154801701279e-4	0.21168236431401688	0.5810025377979674	0.49848366771288183	0.9262675553459935	0.42163750729711813	0.6970474758197958	-0.0011326154627034643	0.008366877902016808	0.29571826174089083	4
0.36774621876417174	0.21136421387477514	0.06403339019522464	0	0.3568561771658285	0.07895059852558757	0.17309817387002444	0.04475940305817305	0.7031918245462149	0.5946360094670268	0.49908879931083194	0.9161430874022535	0.046946868852288715	0.18598953656393105	0.20878469689669685	0.0584362154693777	0.5467895510699943	1
0.6236482374729241	-0.003829032707215042	0.03861001446430225	0	0.3415707807699886	0.5695854268279333	-0.020645183237552846	4.3959880606535783e-4	0.4506201576035541	0.5265648703914896	0.5008922797394689	0.9753179743939393	0.299923676454532	0.6110870159750527	-0.009116070620738138	-0.004224078750494399	0.40225313339617985	1
0.6696547207497935	-0.04160270320088961	0.03416673793551288	0	0.33778124451558333	0.600797592944863	-0.0980276624514549	0.02401709800911416	0.4732129714974778	0.5639790583580292	0.5000178192447794	0.941588730109314	0.3388372607328143	0.6736406831375753	-0.06782250820853376	-0.030422911331331515	0.42460473640228996	1
0.6090025170208639	1.395186446016845e-5	0.05686778077004361	0	0.33411575034463226	0.23659036937367336	0.10386145582216641	0.01772248312675686	0.6418256916774033	0.7606130251300293	0.4986870692382213	0.8097149810866645	0.17995371656594072	0.46878736778163005	-0.0014866582752319176	-0.0392069673931001	0.5719062578867019	0
0.5545055671008903	2.5407785004477955e-5	0.09125160603081202	0	0.3542174190832933	0.29929566641463945	0.2983943962982666	0.013802957518096064	0.38850697976899784	0.9133352992807204	0.5002856884623057	0.7401059883664058	0.27335729705823736	0.5504390688004296	-0.003720358714162586	-0.047952628286549684	0.5012339182002826	4
0.4648216858394346	0.12612355211047	0.05654137729373994	0	0.3525133847563556	0.15180210054280566	0.362118717217489	0.001862506205124679	0.4842166760345807	0.6114157280836515	0.4982826595504035	0.9027543374015338	0.0928141918280072	0.2942473075140659	0.2367303824315628	0.011367434804219957	0.45765487525015136	1
0.5949422574406844	1.3692729121736848e-4	0.05711439917908714	0	0.34780641608901103	0.6228359215110743	0.04221162129291285	0.003526492739640277	0.3314259644563724	0.5670251151141397	0.4972556441863165	0.9364588816165164	0.35316361009203817	0.6500331747297233	0.0025672745288524207	-0.015154987773628057	0.36255453851505226	0
0.5002935323783214	0.10508183976776737	0.045971535922625026	0	0.34865309193128624	0.4108749905628563	0.17034029464732184	0.002221889450210636	0.41656282533961114	0.543424816369936	0.49890910768227836	0.9581664993489544	0.2232796662976194	0.4731799296832777	0.13963090361182556	-0.010547869499416024	0.39773703620431283	1
0.44696219501791945	0.14367996887331186	0.06194714803235709	0	0.3474106880764116	0.1780327800186028	0.23401391919313647	0.004370305421327941	0.5835829953669328	0.5735583512724298	0.49839714854972045	0.93217826090385	0.10211218777991701	0.3026121852229953	0.19670707793307726	0.01765092957783249	0.48302980726609507	1
0.5814502120925957	0.023853137226033008	0.04910172991195257	0	0.34559492076941856	0.4682600939689863	5.207825780341795e-4	0.001442643705330446	0.529776479747649	0.5602370123282242	0.5000842952042457	0.9447909168916503	0.26233663603771845	0.552286123207533	0.003730484737823216	-0.008908246579224986	0.4528916386338689	1
0.6050488448902153	8.322133776962148e-5	0.04681589029673203	0	0.34805204347528307	0.643759079241918	0.014903631199282822	0.0012853552497721005	0.3400519343090271	0.5400848063163527	0.49928746769749516	0.9614890723223349	0.34768449762676484	0.6491014046924094	0.0011582946255313778	-0.008067962641155358	0.35780826332321464	0
0.5256217560184111	0.09248276154274791	0.0327296669689191	0	0.34916581546992187	0.36727766669576495	0.0882373873460318	0.0075218648740030996	0.5369630810842001	0.5202441637661278	0.49801159319438953	0.9783992654182252	0.19107406258011286	0.4490738938264672	0.09232952407269153	0.016036789875823125	0.44255979222501807	1
0.6386463137192733	9.690610030501137e-6	0.034031977537005056	0	0.3273120181336912	0.13332257273033923	0.047407891779512996	0.017374669069468888	0.8018948664206789	0.8246731882614308	0.5006017140580117	0.7791215711928152	0.10994755112074535	0.374521556024295	-8.699527218932549e-4	-0.031210205989141558	0.6575586026867398	0
0.5017914077519883	0.09969120470156112	0.04519679566599787	0	0.35332059188045295	0.10761097758927565	0.44338485930235794	7.422574899176684e-5	0.4489299373593746	0.7085438077130962	0.49882050440987274	0.8390518419914783	0.07624709181283404	0.2769498303844913	0.25057056734450983	-0.002182942629009011	0.4746625449000079	1
0.6083104729493772	1.4677007783768723e-5	0.04603576320279527	0	0.34563908684004385	0.26647693383485394	0.08809903759965766	0.014341702132554689	0.6310823264329336	0.7010494698619257	0.4979940228270893	0.8428256272998806	0.1868135131953558	0.47769943276657445	-0.0013491698017786455	-0.030486691100920855	0.5541364281361252	0
0.46783798480307764	0.12204878975230003	0.06084576810829809	0	0.3492674573363243	0.42121688590715345	0.09967804609512716	0.005608359549378009	0.47349670844834135	0.5219960981550142	0.500662346962885	0.979352050771795	0.2198735709205399	0.45327502398604985	0.11262314729722019	0.018862283848409104	0.41523954486832093	1
0.5531205295685155	0.04952425143983296	0.05632063998083417	0	0.34103457901081735	0.1258882508084188	0.0023901366414372433	0.005798136410082083	0.8659234761400619	0.8248965269302485	0.4997474913649782	0.7783511543026884	0.10384478087318873	0.33902124526841093	-0.013977990823468704	-0.02321680378771187	0.6981735493427695	1
0.5370512644671784	0.06999522911830361	0.04803262489947429	0	0.3449208815150437	0.18550268999287517	0.3430950850760904	0.005547466032892481	0.465854758898142	0.681274013812305	0.4981803984652614	0.8551305182063991	0.12637816218442574	0.36910554675367835	0.18122122514605843	-0.019088995705816417	0.46876222380607957	1
0.4798159435790278	0.11720149823789741	0.05227566076904913	0	0.3507068974140258	0.24743317061871292	0.4106670839388679	0.0010375288734959139	0.3408622165689233	0.6147139121642489	0.5005034574937277	0.9023333724857254	0.1521006123102331	0.38185569990924956	0.24313333601380271	-0.008161741609126423	0.3831727056860741	1
0.5294036878170291	0.07472532850595343	0.0469703326437413	0	0.34890065103327633	0.17232836733599385	0.4321955231241614	0.001887724375595748	0.39358838516424893	0.6739164146918584	0.5004518443258141	0.8617437250832471	0.11613491546477453	0.35050461304189834	0.20854314498740228	0.010927051252481126	0.43002519071821826	1
0.6303533045383026	-0.007200396855948615	0.03746780618595757	0	0.33937928613168855	0.6445709940252043	-0.027826620654830367	6.798673767542776e-4	0.38257575925287163	0.5118063937695917	0.5002497183303328	0.9886454520611009	0.3298955559805209	0.6447432783355609	-0.014317522613002913	0.00510505776658259	0.36446918651085936	0
0.6129204689637947	5.58893672327559e-4	0.03994747174530584	0	0.3465731656185718	0.5820742116248695	0.0020875056079039693	0.008455321877478451	0.4073829608897481	0.5464026798924059	0.49911574510644047	0.9557498197968958	0.31804690912808803	0.624952510634503	0.0011301450754299183	-0.019229389520137915	0.393146733810205	0
0.47093335959793076	0.12079324966437675	0.05573223181421204	0	0.35254115892348054	0.3301288378911074	0.2969974378798611	0.009543735450717891	0.3633299887783136	0.5376004179420885	0.500274899501028	0.9646606378213148	0.1774774012249953	0.4087397750299437	0.1963464828157598	0.023907703202617078	0.3710060389516794	1
0.43115492791143567	0.1452136168804673	0.06922438865725429	0	0.3544070665508428	0.049412684031053165	0.5219596721000652	0.015668364424678494	0.4129592794442032	0.7160684930398855	0.5013787335624235	0.8367691724359194	0.03538286619117225	0.1744336336161565	0.3290155879554653	0.0393582449857331	0.45719253344264504	1
0.5718245753383077	1.586435565804793e-5	0.07587191901289324	0	0.352287641293141	0.35111352566654636	0.1854500968854513	0.006815323587663162	0.45662105386033924	0.7366892310290609	0.5010453908469966	0.8247007224493795	0.25866155322719053	0.5433239044034198	-0.002079832575449018	-0.027573214523419036	0.4863291426954483	4
0.4890077381449618	0.11230041027913361	0.042429240798686076	0	0.3562626107772185	0.08571704848845277	0.34781175966491884	0.011095525637580305	0.555375666209048	0.7293813207345193	0.4970202047145564	0.8254859835005652	0.06252041403597251	0.2480171807699656	0.23941596039339286	-0.026284327364465416	0.538851186201107	1
0.44466495427189895	0.1424583384134415	0.05678314975983348	0	0.35609355755482625	0.12107030732180445	0.4445743244498405	0.0052699416468485576	0.4290854265815065	0.6290052874983266	0.5003360357341299	0.8918744928759453	0.07615386346446236	0.2601546123928739	0.2821710033109965	0.01939585368265495	0.4382785306134746	1
0.580472538738304	0.02891703557440673	0.03655283982059282	0	0.35405758586669633	0.5703646958122062	0.09039289917761463	0.0040235096598371335	0.335218895350342	0.5451833090399237	0.5012953032953312	0.9589049095073078	0.31095331222244815	0.60005576857462	0.05331734319093706	-0.012647000730395541	0.3592738889648385	1
0.45639002331772927	0.12963497450484754	0.05996545985390293	0	0.35400954232352033	0.19391747958179947	0.3047999599868547	4.414440970214994e-4	0.5008411163343243	0.5992458438640182	0.4986366770520522	0.9121990057653663	0.11620424369197893	0.3261271501790185	0.21791089858720145	-0.005640256394849286	0.4616022076286293	1
0.4827145935558197	0.1153779903564336	0.0527391961277685	0	0.34916821995997827	0.28822568651844654	0.18794340867033132	2.812747558265185e-4	0.5235496300553956	0.5540987083688346	0.501833548558947	0.951669775969154	0.15970548061859186	0.3919451355023764	0.154735070783644	0.0040471178805520525	0.44927267583342745	0
0.4961639128291711	0.10519080337041456	0.048502399001469104	0	0.35014288479894523	0.15299897846568303	0.08189593577389766	0.0010185877632942783	0.764086497997125	0.6270651122979379	0.49961433217571255	0.8926087190079691	0.09594032161305331	0.3086709281063801	0.10398218427778243	0.007874440622576832	0.5794724469932606	1
0.445686841492397	0.13591091453547044	0.06959337087605205	0	0.3488088730960805	0.1462895156512694	0.24529121262679898	0.0020141063884725986	0.606405165333459	0.6014200251990629	0.4976853007738967	0.9096796192136306	0.08798144418934517	0.28069394370528633	0.20071493900776768	0.01301477532244991	0.5055763419644962	1
0.4303037380442727	0.154161012164258	0.060846010206469944	0	0.35468923958499937	0.1518999696858544	0.5031884014010712	0.017006220481264617	0.3279054084318097	0.605865026818579	0.4988340421179693	0.9073818747631521	0.0920308792074615	0.2817580306655139	0.30694636008312653	0.03545111146648105	0.3758444977848785	1
0.4637122117191394	0.12406643215628092	0.05874248639963369	0	0.35347886972494585	0.23487544291862414	0.2785782916809754	7.328910693058313e-4	0.48581337433109456	0.5882110737486589	0.5019470054105714	0.9237667700032055	0.13815633647635572	0.3572569917278149	0.2012511850624946	-0.007102864694241453	0.448594687903932	1
0.5866340421307875	1.7751350021483995e-5	0.06738573892378787	0	0.34596246759540317	0.3449409255639328	0.11482686023724469	0.004707399546573561	0.535524814652249	0.6760056094441108	0.5011737717686794	0.8610314554402553	0.2331820006080621	0.5224406670867859	-0.0016581294053987848	-0.020684999302481424	0.4999024616210943	0
0.48269858524774345	0.1129203190678423	0.05443703352310112	0	0.34994406216131313	0.11306047062162662	0.2924665700433086	1.0451155063178867e-6	0.5944719142195585	0.6573345874110365	0.4994641829315948	0.8716837156129535	0.07431855780856454	0.26799980291173564	0.2084803999246195	2.7363423898780885e-4	0.5232461629246572	1
0.5925279241217948	1.596500723566967e-5	0.06251159184002822	0	0.34494451903094137	0.2830809082399774	0.13198274797848744	0.01718641500515536	0.5677499287763798	0.7443458475837684	0.4978945502215366	0.8178643938319647	0.21071009857866893	0.5007585807796766	-0.0017748507635016706	-0.040076669681967395	0.5410929396657926	0
0.5957024846690764	9.939116517586196e-4	0.05151812185826255	0	0.35178548182090263	0.6812654597673854	0.05479181713397092	3.359801032033136e-4	0.26360674299544035	0.5611485340674817	0.500896146684216	0.944789219260723	0.3822911140592773	0.6742764041765184	0.007810823312907004	-0.004403539147506447	0.3223163116580811	0
0.6139339372260463	9.6411434980385e-6	0.04484231546881095	0	0.34121410616164477	0.22153072899072143	0.07659977278605411	0.02474828100956765	0.6771212172136569	0.7515142708750052	0.4995248972759789	0.8152859414968651	0.1664835042738704	0.4523429805193157	-0.0010540666205030877	-0.04086077321386538	0.5895718593150527	4
0.503392482298035	0.09798412255248179	0.04541586538730019	0	0.35320752976218295	0.12491250090502487	0.4301957848257015	1.471752297833962e-4	0.44474453903949024	0.6914811921701838	0.4993907376536772	0.8498260812676862	0.08637464504276576	0.2950708168918522	0.24159106805342356	-0.0030422234017846287	0.4663803384565089	1
0.4966868593734799	0.09718727886427077	0.05371963543361107	0	0.3524062263286381	0.13850165092761593	0.25722017912098205	0.002406581764965446	0.6018715881864366	0.6605326359927753	0.49946076124663535	0.8695679956163751	0.09148486057656935	0.3016235610207493	0.181825036000576	-0.013075650144740178	0.529627053123415	1
0.5143475102018269	0.08400693794477274	0.05136204890294842	0	0.35028350295045196	0.40700250551764316	0.13624486987640982	0.002318145922260366	0.4544344786836867	0.5504272508494038	0.49946719334716744	0.9525845212299195	0.22402527020089558	0.48031189489175	0.11230889038560118	-0.011454813822903578	0.4188340285455523	0
0.5937606637860907	9.497795572415857e-4	0.053137729291892505	0	0.35215182736477535	0.5859096676539756	0.05740876225666574	0.003050312314172124	0.35363125777518656	0.5683392159825517	0.4993737777718159	0.9373656937987125	0.3329954411510579	0.6292337205212427	0.007877555029671553	-0.013582027174367038	0.3764707516234527	1
0.5465591842745411	0.06446821134444478	0.04425218750787134	0	0.3447204168731427	0.2511394883493501	0.27548103760785025	2.542058507139084e-4	0.47312526819208567	0.6034704519272094	0.5007897165063302	0.9109608145097661	0.15155526053095048	0.40670209061064	0.14629145843735333	0.003681802149776324	0.44332464880223027	0
0.4573697528458213	0.12799253441077746	0.06522725225490832	0	0.3494104604884929	0.22556835193029368	0.23119724452193202	1.9874371011019336e-4	0.5430356598376641	0.5857660898382681	0.5014276000855947	0.9252135920788361	0.1321302915014705	0.3471608947580703	0.18592664899783537	-0.003891519707551019	0.47080397595164525	1
0.6332759316118304	9.535869541901866e-6	0.0352053337541992	0	0.3315091987644285	0.14192713480086927	0.05144881476153495	0.02694123798007596	0.7796828124575198	0.8276092102426797	0.4992685070262138	0.7767020092135086	0.11746020394455375	0.38598886854790193	-9.018065991078462e-4	-0.03965140479725009	0.6545643428484559	0
0.47327947038787543	0.12116019807000582	0.058957628612963255	0	0.34660270292915557	0.10556388982513323	0.512427860099273	0.0022371752875973267	0.3797710747879965	0.6997850634342078	0.5020121578161645	0.8469831750031821	0.07387203333764258	0.26390142920162557	0.29418570846815695	0.013559548439543179	0.4283533138906744	1
0.46780479024348753	0.12618699462997293	0.05572396630983159	0	0.35028424881670794	0.21841528616326036	0.09816946280582328	8.018755627681535e-5	0.6833350634746397	0.5897350181173789	0.501660565264628	0.9223091628558656	0.12880714274260288	0.34657507350873584	0.12067546542438191	0.0022919122006159398	0.5304575488662663	1
0.48421657691489317	0.11174183818160248	0.05459501539462624	0	0.34944656950887804	0.3493679729136206	0.20713024957437062	0.002392273275412638	0.44110950423659623	0.5365644935274941	0.5022317480452806	0.9674780401082894	0.1874584494411241	0.4251285343206663	0.15724923949672268	0.011812471524456958	0.405809754658154	1
0.49911874893445196	0.1013151696077183	0.04887615276144596	0	0.35068992869638377	0.37195339302414715	0.4885182171422335	0.0036311598656665533	0.13589722996795298	0.6365459315347664	0.4985269174755778	0.8849718020385031	0.2367654190500728	0.4868742112708467	0.2513901092418421	0.015053648066791532	0.2466820314205198	1
0.705745405946175	-0.08617313383502442	0.03970455791853942	0	0.34072316997031	0.43507717434356	-0.05087192154762924	0.06442196227023146	0.5513727849338378	0.66127270804726	0.5014076332509042	0.8707734344967035	0.28770466128771577	0.6363587328824339	-0.07603610181067046	-0.05808071924705094	0.49775808817528744	0
0.4489964600678737	0.13038827084019838	0.06922887836306503	0	0.35138639072886285	0.0031902532696947523	0.48965809013016065	0.025132878779865215	0.4820187778202794	0.9027892296172878	0.49944204657276225	0.743788340493311	0.0028801262916317585	0.05088440183347167	0.3397162832790692	0.05608095489406131	0.5533183599933977	1
0.49339241822742314	0.10675827579433811	0.05068491411011846	0	0.3491643918681203	0.34381771598006594	0.04747115949010476	2.48061865780387e-4	0.6084630626640489	0.5626165303577689	0.4975942537725695	0.9404407391997578	0.19343753044023754	0.4379544334187086	0.07569797488032431	-0.003770404336134242	0.4901179960371012	1
0.610694134713208	1.697606545900605e-5	0.049092905761374775	0	0.34019598345995833	0.2774126743009889	0.05732404238328609	0.01970503370492376	0.6455582496108013	0.6973700247190444	0.5016506083057195	0.8481429053478462	0.19345928353465686	0.48529519397116727	-0.001163102237545323	-0.03667152128038373	0.5525394295467618	0
0.5885322185715068	4.8028254692731106e-4	0.059786855747088426	0	0.3512006431344774	0.6248874619161685	0.060114180728161964	0.0021033194569645627	0.31289503789870504	0.5745544251521404	0.4991701402022113	0.9320918535644855	0.3590318564660242	0.6506198580139307	0.00576471918592434	-0.012030862530523828	0.3556462853306687	6
0.4852439500658444	0.10762518259609813	0.059726439740975024	0	0.34740442759708245	0.08734133716744819	0.0985748812546077	3.610620726403075e-4	0.8137227195053038	0.7026193774847658	0.5019251313056154	0.8451998457892366	0.06136771594927948	0.24357380123925562	0.12186547140739902	0.005494331259938149	0.6290663960934071	1
0.6201445065690814	8.254953689357128e-6	0.03835965849004976	0	0.3414875799871795	0.30104858508728266	0.05026202746749179	0.01670450633549859	0.631984881109727	0.6595040337020118	0.4999612361375265	0.8706817440264081	0.19854275620534625	0.4962554703709456	-7.398060586784928e-4	-0.029073328157438162	0.5335576638451711	0
0.49380141189687493	0.10646917001783639	0.05424116519865415	0	0.34548825288663454	0.27092549039310393	0.09831839121368459	1.5931246487125469e-6	0.6307545252685628	0.5722214050864853	0.4998223085558199	0.9345999820022434	0.155029364786487	0.39135900339927054	0.1094721248289396	-3.1453111564853095e-4	0.4994834028874384	1
0.5547800929968425	0.04048515832818267	0.050379011833641844	0	0.354355736841333	0.6256479046249789	0.20806579029974182	0.004582296183628595	0.16170400889165074	0.6108576157867301	0.5004308025135757	0.9051113697036323	0.38218178734117814	0.6509136984125541	0.10140193461003015	-0.016786663333688022	0.2644710303111038	1
0.4887201749201842	0.11215584856760243	0.048344234273817725	0	0.35077974223839564	0.28909311178640446	0.34837474593539264	7.773398978633081e-4	0.36175480238033964	0.5863832962529105	0.5002517240002645	0.9236416358179499	0.16951937181332297	0.40695417089901936	0.21400838690755578	-0.006637038251140729	0.38567448044456565	1
0.5003060951910056	0.09960041564713672	0.04934763309628492	0	0.35074585606557285	0.3573337540181325	0.3479940826890372	0.0010865884940725453	0.2935855747987577	0.5866143065876501	0.4992830377802598	0.9225652257392397	0.20961709233370873	0.45830842111772885	0.20179919260857065	-0.00793722394326088	0.3478296102169615	1
0.5170780610036494	0.08182485978430773	0.049088238545695016	0	0.35200884066634786	0.2590461136382693	0.12000027723219399	0.007357300736163967	0.6135963083933728	0.6008140935517123	0.4984347405585789	0.9108232259918183	0.15563855595367063	0.40182087937099015	0.10879267691416498	-0.020864783462092747	0.5102512271769376	1
0.5292152700400753	0.07200224813842952	0.05255694561228011	0	0.346225536209215	0.5176242230144963	0.35198278084885837	4.16824508549147e-4	0.12997617162809605	0.619078614835295	0.5007845067443836	0.8993992912735461	0.3204500869890102	0.5819302565450527	0.17700323197643844	0.005204022209437655	0.23586248926907144	1
0.4952367828403262	0.10224425903354523	0.05478579630029312	0	0.3477331618258355	0.39746812618527566	0.4951871844083104	0.002438642422752569	0.10490604698366154	0.657211986356969	0.49885469349444217	0.8712329529579937	0.26122081672380737	0.5092409351536337	0.2582675666280015	0.013267031428309699	0.21922446679005514	1
0.535269822804742	0.06313502587728957	0.04973637336756893	0	0.35185877795039955	0.4063443580490167	0.37895334437147904	3.054507514663475e-4	0.21439684682803783	0.6177740410026114	0.49996043501371207	0.8996073416472472	0.251028996110553	0.5184185175396623	0.17193926364166098	0.004332660554271812	0.30530955826440503	1
0.5471532598615235	0.06191821600511094	0.0452373984520307	0	0.3456911256813347	0.29703864676157715	0.30148763340117385	4.010439771918876e-4	0.40107267586005696	0.6070555553797603	0.500350357537502	0.9078683756405229	0.18031896067910166	0.4440563512301864	0.1504946566593345	-0.004691610197615898	0.410140602308095	0
0.5178680328934674	0.08628714072042871	0.04741520870444555	0	0.34842961768165837	0.1365953684123223	0.16860786975488432	5.343372176954379e-4	0.6942624246150979	0.6559501348171219	0.5003611272319273	0.8733862859767532	0.08959975032545725	0.3045237508567046	0.13810378819467958	-0.005763153371098888	0.5631356143197147	1
0.394810439177105	0.18872768886896424	0.06602902482843725	0	0.35043284712549333	0.20163608271902475	0.5534120322539376	0.006761871293237305	0.23819001373380033	0.5948101678172305	0.4983909451844185	0.915368324097253	0.1199351922001121	0.30823543185477226	0.3530581406321903	0.023083678228300354	0.3156227492847371	1
0.48950926389475125	0.11186541113469266	0.04950949708755172	0	0.34911582788300455	0.2559034303953832	0.26869363421864817	0.00877579835948311	0.46662713702648534	0.5524821467102248	0.5004681236024177	0.9517635891058878	0.1413820765753519	0.3718685283728173	0.18215769157288866	0.021900724856385768	0.4240730551979082	0
0.5726205340081697	1.7616305865032455e-5	0.0846230623117338	0	0.3427387873742315	0.27538411904117044	0.20138345297153118	0.011301689835888636	0.5119307381514098	0.8143230691431406	0.4994712193781427	0.7831714822477281	0.22425164101088588	0.5070444572149508	-0.0024049854186073212	-0.039487459711633324	0.5348479879152898	4
0.5002366050936038	0.1027883129156199	0.05168348351211886	0	0.34529159847865737	0.4562865161661322	0.4739850582986867	2.332615693976943e-4	0.0694951639657835	0.6804729634573191	0.49961136740974793	0.8568616746054536	0.3104906378411839	0.5575654228448268	0.25759858694008286	0.004052161698473854	0.1807838285166165	0
0.5629225063485341	0.028063751301999274	0.055750893036805145	0	0.35326284931266144	0.6311238679758833	0.2070905676449055	0.0033908927743361407	0.15839467160487494	0.625736852902125	0.5013225873810692	0.8950818883406897	0.3949174629386455	0.6659150637900497	0.0851707068092822	-0.015361024196183652	0.26427525359685183	1
0.46944328815074327	0.12079608556342034	0.05972074674172648	0	0.35003987954411	0.11158051538831315	0.02937331728154593	0.004356459168448646	0.8546897081616923	0.6887657371393341	0.49943120488369563	0.8515341498173419	0.07685283593181833	0.26877178713828737	0.06995211649769706	0.01894206703134787	0.6423340293326677	1
0.5525849297029674	0.06888790579798697	0.030123935418820427	0	0.3484032290802252	0.46218437567001697	0.06006949378430035	0.007210659094930552	0.47053547145075214	0.5426441483981863	0.4999415797806276	0.9598471219716045	0.2508016469384038	0.5265081293944045	0.06701876340306505	-0.015354697632467745	0.4218278048349981	1
0.4464159249665328	0.14343178661714237	0.06141320617354344	0	0.3487390822427813	0.3447743999640579	0.23696720789063658	2.7390406209927163e-4	0.4179844880832063	0.5391939970503119	0.49958926126964476	0.9625737700469312	0.1859002867972433	0.40757104411296025	0.19152823508848316	0.004260848562755378	0.3966398722358013	0
0.4381638309408229	0.15030905954456975	0.05511586311139513	0	0.35641124640321215	0.12458411554327813	0.5574527214400598	0.0015316797686275579	0.3164314832480345	0.6636286950699333	0.5001339180182346	0.8681216276216663	0.08267759402442747	0.26913428325560906	0.33343871434954836	0.01058380228910692	0.3868432001057356	1
0.4292590174585361	0.16261580195241926	0.06495668016990559	0	0.34316850041913916	0.2597911028015549	0.6056321760299151	0.007561285431601389	0.12701543573692853	0.6475982712922503	0.5000252973570509	0.8787051019332259	0.16824026907139425	0.3800394687432429	0.35714345425879845	0.025221248353114838	0.23759582864484388	1
0.47836122212880267	0.11825753435804609	0.050073360598515325	0	0.3533078829146359	0.14360887314140616	0.48608264874487883	6.960212427533342e-4	0.3696124568709617	0.679965812721842	0.4997751105080754	0.8573216142436035	0.09764912413966415	0.3057207015979294	0.2796570011444417	-0.006886060657614473	0.4215083579152434	1
0.5372283483837724	0.05166833107796411	0.0611130269458189	0	0.34999029359244455	0.5930069176343461	0.28993994439739956	0.004987212617939215	0.11206592535031512	0.615936772568768	0.5014933888397526	0.9023282190502421	0.3652547669586524	0.6255251863526573	0.13564434819085638	0.019347787099467054	0.21948267835701926	1
0.45956273020834426	0.1235973238958274	0.06185790385336547	0	0.3549820420424628	0.023394805816429116	0.4049167259858142	9.059424995562982e-4	0.5707825256982003	0.8108242354188658	0.4996711032408708	0.7850164482705333	0.01896907553887897	0.13208495917839694	0.2849762292062739	0.009536064062562459	0.5734027475527667	1
0.5918858341261677	0.012388322940450638	0.04966122765821832	0	0.3460646152751634	0.3936009344146898	0.12231058964919138	0.003206264022912679	0.48088221191320607	0.5963658304863882	0.5013848011738534	0.9169152720312593	0.23473014813243487	0.5264023592023747	0.04245306812754483	-0.013761924163622501	0.44490649683370287	1
0.48609064814019637	0.10992153482260292	0.049063660952413136	0	0.35492415608478756	0.4202601502324616	0.49104737334751447	0.0012741416789364348	0.08741833474108754	0.6876055254577704	0.49977458292627236	0.8525451806837634	0.2889732014295533	0.5301519154699954	0.272512033390542	-0.009274092701931037	0.20661014384139367	1
0.47246682059870077	0.11900568846092745	0.06024242184074695	0	0.34828506909962487	0.2656338833828714	0.29652106951928764	0.006785600958241402	0.4310594461395997	0.5537757237386102	0.49957320859567217	0.9498009796499074	0.1471015960198472	0.37298793169608824	0.19777847611537813	0.021286916493575756	0.4079466756949579	0
0.6050163426249939	1.2373259141243637e-5	0.05411556881853196	0	0.34085571529733283	0.3729454362128312	0.04406073964958604	0.007609518007993552	0.5753843061295892	0.6195074156815332	0.498284009648713	0.8968405174357946	0.23104246337843315	0.529652444334868	-8.232897822929054e-4	-0.022626869280948196	0.4937977147283731	0
0.44258998107535874	0.15395480665955502	0.05326723116532352	0	0.3501879810997626	0.3120981578904797	0.5826915575494777	0.007890307963841877	0.09731997659620065	0.6529730788109711	0.5013999778359226	0.8762832636489997	0.20379169504897912	0.4241328149048551	0.3417995386121226	0.023395510248269004	0.2106721362347533	0
0.5171272210065718	0.08422195025975325	0.04921748005284367	0	0.3494333486808312	0.22606436107463285	0.05084254501699514	2.513769685327232e-4	0.7228417169398395	0.5985621728227034	0.4994299300677899	0.9134455176325421	0.1353135751626084	0.37431057874371965	0.07163803070773211	0.003850700844901107	0.5502006897036471	1
0.500854388064363	0.11729563101914259	0.028341367661768042	0	0.35350861325472627	0.19405138219448936	0.0787405342119535	0.00912306569111732	0.7180850179024398	0.6235216174177679	0.500141834550154	0.8956139178275329	0.12099523168806145	0.34809138734479744	0.10730482795294909	-0.017953948254255243	0.5625577329565086	1
0.46821612695113235	0.12455180615413713	0.05805418595505977	0	0.34917788093967067	0.32209302340686213	0.04508357178619879	4.3060355961378483e-4	0.6323928012473252	0.5672490260054723	0.4992913569259547	0.9381885852421897	0.18270695381070035	0.413926945262197	0.07987190232730129	0.0053292418903430165	0.5008719105201587	1
0.4625652330504483	0.12727087542204019	0.059261534286388355	0	0.3509023572411231	0.20665104649791635	0.26239166696737887	0.002944668218730401	0.5280126183159743	0.5690868504045603	0.4981176336802247	0.9355708520657795	0.11760239318430554	0.3304673938113458	0.19532725741462312	0.01411978056331231	0.46008556821071883	1
0.5038961705647611	0.09425746453883771	0.052586790186066226	0	0.349259574710335	0.26130536967084467	0.2052402870771526	4.8288169952011935e-4	0.5329714615524825	0.5816059987177243	0.5012574378749879	0.928359051963196	0.15197677049771577	0.3908667428177505	0.1498211778506058	-0.0054280361137384135	0.46474011544538196	1
0.45601584005835427	0.12912946811628156	0.0659082267694098	0	0.3489464650559542	0.11229014791450007	0.07154456750979167	0.006155897385493313	0.810009387190215	0.6555943148186315	0.5010170475420235	0.8741956926228086	0.07361678258288945	0.25885236002345163	0.10994926997698531	0.023041292506733625	0.6081570774928294	1
0.5413521580668547	0.06844875338767538	0.044884554378834034	0	0.3453145341666361	0.11730604835452822	0.4165553959593259	0.006430193434307925	0.459708362251838	0.7771605619545905	0.5002405454767909	0.8022949670561659	0.09116563445987752	0.31409865084004945	0.21046752112975678	-0.021175145829396183	0.4966089738595899	0
0.5169812173153683	0.08837890715805403	0.0432530510810493	0	0.3513868244455284	0.13331531318448941	0.253268142016948	0.010380090992144092	0.6030364538064185	0.6895813139626614	0.4997200113697534	0.8512764680264905	0.09193174883710394	0.3083946055544965	0.1757494470982841	-0.024890769671726324	0.5407467170189456	1
0.5536645080564504	0.05461077328790903	0.036658277990295196	0	0.35506644066534543	0.15710762270589215	0.3993921407004785	0.01797435371616663	0.4255258828774627	0.7692251281813144	0.49928443210149487	0.8056516130635268	0.12085113121420145	0.3660788932828682	0.18331231387843358	-0.031861439337014255	0.4824702321757125	1
0.463564776333768	0.1281902179895876	0.06002358471001053	0	0.348221420966634	0.21103523689884485	0.3378204844777213	1.6918321369527024e-4	0.4509750954097386	0.5996627959116648	0.5009226963909433	0.9139697083472206	0.12654998019464184	0.3422164646651293	0.22768720771135925	-0.003486645532018051	0.43358297315552946	1
0.5160872737888381	0.08460284752452704	0.049427514838871534	0	0.3498823638477634	0.49247879616716606	0.2628674055987838	0.0055013540520999086	0.2391524441819503	0.5426758608868182	0.49911998113843337	0.9590300736534267	0.2672563546785207	0.5256820127989283	0.15549936989335206	0.01719439737349707	0.3016242199342224	1
0.4693123747871997	0.13407060563956413	0.04803042507553584	0	0.3485865944977004	0.3553662363985631	0.5649067429409234	0.0012686303250750736	0.07845839033543844	0.6791539300796957	0.4985380104685912	0.8567715345199299	0.24134837606771425	0.4766548927250231	0.3212107977066525	0.009110888470704293	0.19302342109762005	1
0.5127627682957614	0.08797998253481945	0.04946610009071195	0	0.3497911490787072	0.48577543737216894	0.1426900625481256	6.68891728524873e-6	0.37152781116242006	0.5286482034647567	0.4996656484690147	0.9722016778206637	0.25680431225410355	0.5133571925968051	0.11524774423929764	5.916643231472271e-4	0.37080339884075	0
0.4909982800033434	0.10449910651450553	0.05407657622210703	0	0.35042603726004407	0.44162062281755593	0.0935695163048574	0.0055721630307575265	0.45923769784682916	0.5567790597488103	0.5007380710553363	0.9483395421785088	0.24588511513804276	0.4910218281950296	0.10427005951715193	-0.01830427961632736	0.4230123919041458	0
0.5070837534499387	0.09471899944571098	0.046897867297697494	0	0.3512993798066527	0.08895608113149098	0.4070767955429814	0.00850191642996921	0.4954652068955585	0.7719351244905288	0.5014537790939952	0.805981462184939	0.06866832356242708	0.2635133464404767	0.24363050837997674	-0.02477478587113828	0.5176309310506847	1
0.4587004038484574	0.133813975356542	0.05920704100835456	0	0.3482785797866461	0.20066645330720886	0.21635036059245094	0.010974202982965885	0.5720089831173744	0.5587163874362179	0.49933711900779654	0.9453687033721249	0.11211563587144223	0.32092291464159683	0.17998169079167614	0.026963232218258363	0.4721321623484686	1
0.51698040181768	0.08637742920129302	0.048290943973717984	0	0.348351225007309	0.11504390671253302	0.15420374979678428	2.5185958769347115e-4	0.7305004839029892	0.6646184889005016	0.4998462001588791	0.8672253975769839	0.07646030743649397	0.28121395111512815	0.13308086539348224	0.004021426202609655	0.58168375728878	1
0.4718047990839926	0.11741728127303917	0.06023833706795866	0	0.35053958257500945	0.4484134135457336	0.03844077291547171	6.982818596993294e-4	0.5124475316790954	0.5596509740712687	0.4992427190894183	0.9444897256618447	0.25095500367749246	0.4869935808833795	0.07113196856118788	-0.006866803647087806	0.44874125420252037	1
0.5165893618095172	0.08292070829694696	0.051433519690211336	0	0.34905641020332434	0.2981182384770034	0.4280968608203808	2.099791296682963e-4	0.27357492157294755	0.6377863959747265	0.5013120112183537	0.8865769366097175	0.19013575689258208	0.44263991421790017	0.21251328949134457	-0.0037067624825261984	0.34855355877328154	1
0.6203916897072543	9.667000270712954e-6	0.04202417844555851	0	0.3375744648469164	0.2574252426747664	0.04856998384296935	0.020991932245864254	0.6730128412363999	0.6985812238956363	0.4998562831816088	0.8458904530407949	0.17983244108936947	0.4724375708841595	-8.100572652260256e-4	-0.03511249582129819	0.5634849822023648	0
0.5312939214003534	0.06415487663929331	0.05646403635730172	0	0.34808716560305153	0.48145413939346426	0.3976225295518861	4.677307966723576e-4	0.12045560025797732	0.6685814473718177	0.5003695940146148	0.8651039499902274	0.32189130535883526	0.5846239340724261	0.18462139750020345	-0.005940399438262538	0.2366950678656331	1
0.4972456913639123	0.10415871876123703	0.046835073685845476	0	0.35176051618900517	0.4774336031630599	0.22999014861108583	0.0019006659695079047	0.2906755822563463	0.5508365794176213	0.4995844847387464	0.952342322049342	0.2629878928653699	0.5116216581039305	0.16252094790285013	-0.009907074266574336	0.33576446825979367	1
0.6114713502923359	0.01298938943969848	0.033268577524675755	0	0.34227068274328976	0.4999963082314122	0.043615108876376874	0.007694051359420589	0.4486945315327904	0.5510089431202336	0.5000333255508042	0.9526209997288276	0.27550243736260904	0.5804319425454755	0.024985767729230633	-0.01679478720435926	0.4113770769296532	0
0.4673442480027666	0.12167590773690798	0.0620271007163474	0	0.34895274354397815	0.0751179763133173	0.43309588572115854	0.0046669966475956295	0.48711914131792855	0.6982515490262152	0.5000182083133202	0.8462271518265178	0.05245124332048835	0.22141316232746186	0.2712734999168589	0.02010585422626732	0.48720748352941207	0
0.45202594229153986	0.13056674644269822	0.06591946453047141	0	0.3514878467352906	0.2644553213971609	0.20779773711324664	0.011597979886761726	0.5161489616028307	0.5387262651274399	0.5006854305130066	0.9640474320971602	0.14246902758936925	0.35864058406040294	0.17085917139509843	0.028681351299526536	0.44181889324497214	1
0.6057527762452761	1.3347582819842087e-4	0.04884825172212337	0	0.34526549620440206	0.34403353237710266	0.0635842049257944	0.007792321619466757	0.5845899410776362	0.6391924634261833	0.49876545602019917	0.8833490792570884	0.2199036410613318	0.516791941826694	-0.0032979462558898514	-0.02208643321559315	0.5085924376447891	0
0.5413759155419406	0.05650985244994807	0.05063037821139645	0	0.35148385379671476	0.6053955972963107	0.24113881997788938	0.0021255488098310287	0.1513400339159688	0.5780230283380153	0.5001862180975413	0.9302363158891718	0.34993259649171515	0.6154259498377899	0.12548804754935428	0.011151873562229435	0.24793412905062637	1
0.5632102130837029	0.032443542424138	0.050081078970712095	0	0.3542651655214471	0.6229776121065558	0.2104523467428889	2.65962257019172e-4	0.166304078893536	0.5982776496589683	0.4998504127443787	0.9140472325901887	0.3727135815612667	0.6480415357519695	0.09040082255859913	-0.0039928059614936775	0.26555044765092506	1
0.7566036357730822	-0.09038273072962671	-0.010457863960798655	0	0.3442369589173432	0.5783568856061286	-0.03683048996309325	-0.08754490724020447	0.5460185115971691	0.49110784616011	0.4980993213299387	1.0070929103398336	0.28403560440189496	0.6568445918817323	-0.05728975154402704	-0.030044667273533974	0.4304898269358287	1
0.466299842810697	0.13449419809398533	0.04500135583265612	0	0.3542046032626616	0.12437956329546383	0.07326889826861271	0.0012403592199646451	0.8011111792159588	0.6443173472446894	0.4992502404017576	0.8802564767978631	0.08013991027398619	0.27358855089630707	0.1127722839749031	0.008487451580982148	0.6051517135478077	1
0.5098141498137115	0.08773549842946551	0.053594031629297635	0	0.3488563201275254	0.39116444345868995	0.26586114940687144	2.1565555723938883e-5	0.34295284157871475	0.5604538029817013	0.4995565766686383	0.9441096358809719	0.21922959992764346	0.47300224037398547	0.161768024758185	-0.0011387178038630924	0.3663684526716927	1
0.46944450368172214	0.11484467455197853	0.06580044419256723	0	0.34991037757373217	0.25403834404967474	0.06848482000663096	0.0028013406426168237	0.6746754953010774	0.6094603853458928	0.5006217017657035	0.9063211088483795	0.15482630705714723	0.3810304386864777	0.09785217760402605	-0.014980119527507562	0.5360975032370038	0
0.49349495560017126	0.10152279569990828	0.05018021182123814	0	0.3548020368786823	0.15174376364812453	0.1611705012247364	2.599875282935409e-4	0.6868257475988456	0.6210890956764775	0.5017699981288156	0.8988255164142467	0.0942463969387588	0.30445379487149865	0.14231450601821655	0.004018529027533688	0.5492131700827511	1
0.47388151273757884	0.12326821324862976	0.05479896053958281	0	0.34805131347420853	0.1871196094171834	0.121175956296374	0.0020443039698578402	0.6896601303165848	0.5906718158242507	0.5005066503939194	0.9205169754610887	0.11052627947077229	0.32349139472318356	0.13277061794060555	0.011498126820566624	0.5322398605156442	1
0.46880943251069185	0.1295805217849503	0.05247026248340726	0	0.34913978322095063	0.41990879610727744	0.4089189773012019	6.191143724347314e-4	0.17055311221908584	0.5854711227345913	0.49942728370071693	0.9235988691397149	0.2458444743030583	0.4803881259985056	0.2492327461157665	0.006171044368676629	0.26420808351705116	1
0.4366400594190716	0.15419320366088737	0.059840143338874156	0	0.3493265935811669	0.2805234202850765	0.41475184825202244	3.273063777850132e-4	0.30439742508511597	0.5860033823635545	0.5008931968799297	0.9245331870377224	0.16438767311924782	0.3785505192255947	0.2735295655803595	-0.0047868634758275385	0.35270677866987343	1
0.5254274103532895	0.07852009203394254	0.04567366683601945	0	0.35037883077674836	0.5295490532498989	0.010737989164601175	2.534916013365968e-4	0.4594594659841634	0.5418848917677512	0.5006014862578516	0.9611530446591554	0.28695463140603666	0.5488035532418674	0.030210598885563714	0.0035401542169195112	0.41744569365564943	1
0.44820018245239823	0.1626620884110502	0.0395691786331027	0	0.349568550503449	0.21474445553510063	0.19566806642299078	0.010746997547098751	0.57884048049481	0.5423026794680469	0.49884068440198304	0.9590915353886089	0.11645649363759192	0.3234721806157042	0.18601291154442035	0.02150116710487729	0.46901374073499813	1
0.47589679838570526	0.12181239131256806	0.05069440581878626	0	0.35159640448294055	0.15770799411061887	0.49472826987948876	8.177263429735745e-4	0.3467460096669188	0.6537986360631928	0.5006173797610896	0.8750461458227765	0.10310927144578465	0.3130778114489481	0.28054216358873063	0.007357886031843218	0.3990221389304781	1
0.4795663077959181	0.1125351617016012	0.05895014966799781	0	0.3489483808344828	0.123056608739498	0.2884715399604017	0.003759756082020828	0.5847120952180794	0.6303282143357722	0.49893761988273816	0.8896921361026084	0.07756605244898357	0.2730467749144197	0.20251437417486218	0.016733336299251254	0.5077055146114668	1
0.5135826914475788	0.09299279220733635	0.04490996889617454	0	0.3485145474489102	0.38675416796035816	0.20886215137072428	7.420304822641208e-5	0.4043094776206911	0.5409001105037488	0.5008299306661178	0.962247081582072	0.20919537218754317	0.4631653781557246	0.14483312954809188	0.0018971236918893203	0.39010436860429415	1
0.5884926945699315	0.018077528302724827	0.04426689950801959	0	0.34916287761932413	0.5974197413695599	0.05114020348372871	4.617249619710404e-5	0.3513938826505143	0.5263604905207332	0.500423870213848	0.9750510789051612	0.31445814811405115	0.6081111346907115	0.03118339412336261	0.0014662359455144248	0.3592392352404115	1
0.48171541460170403	0.110300238817101	0.05540002721306605	0	0.35258431936812884	0.12054989096207167	0.09964110365003688	6.212491866427263e-4	0.7791877562012487	0.6498215848618011	0.49846050422101995	0.8758269601064671	0.07833592119989073	0.2751442067806022	0.11969863042217425	0.006698377137444645	0.598458785659779	1
0.517636377389305	0.08938934498361074	0.04561727255204459	0	0.34735700507503947	0.27825664983447107	0.40133318117098854	0.0017977087757090737	0.3186124602188314	0.6262619809838738	0.498904144746828	0.8925458443204098	0.17426156074727195	0.4252111442645935	0.21220952778924687	-0.010145975158366924	0.37272530310452645	1
0.5301330640248307	0.07220572408756126	0.049745875089640214	0	0.34791533679796777	0.34426378778478695	0.3190701868857913	0.001961747179558826	0.334704278149863	0.6039069056910145	0.5004899251867975	0.9103589618550125	0.20790327882257872	0.4692728680758228	0.16673096171150412	-0.010851440265342627	0.3748476104780157	1
0.4553979343817012	0.1342482895247067	0.05596739221471331	0	0.35438638387887883	0.16122954371419193	0.4645114247222048	1.9256546160845275e-4	0.37406646610199484	0.6418009484579426	0.49870425249120837	0.8814980551810015	0.1034772740752097	0.3073947756789995	0.28328998540486444	-0.003724220401203233	0.41303945931733926	1
0.5228918638205637	0.09263101067200583	0.037182268347417724	0	0.3472948571600128	0.08928589339246139	0.025251583276352588	2.8920411498889517e-9	0.8854625204391449	0.7446302760200514	0.49942854983095875	0.8189668775813896	0.0664849794415254	0.2638341622513646	0.05905493157356915	-1.2662044545346761e-5	0.6771235682196117	1
0.4870371603176106	0.10730430121179642	0.054691117143481176	0	0.35096742132711184	0.4699201350744081	0.03443065875962656	0.003409804475796608	0.4922394016901686	0.5655261918475166	0.5009469010590462	0.9411730552733668	0.2657521444611006	0.5083040745240035	0.06458203803760974	-0.014509540203930126	0.4416234276423168	1
0.46196628688205665	0.14918982173891374	8.998092228475465e-6	0	0.38883489328680104	0.33075295814873085	0.5609658031391415	0.030266902381283163	0.07801433633084454	0.680010948777348	0.4969603217587948	0.8548755673628965	0.2249156328816329	0.457250411581268	0.3384035311434757	6.104587220532172e-4	0.20373559855320306	0
0.576037338285512	0.015100687342492048	0.05705976606221493	0	0.35180220830978104	0.6260561258914907	0.11837093577326024	4.5567060709063154e-4	0.25511726772815835	0.5709738872326188	0.5016078972562434	0.9372901634709062	0.35746169982605824	0.6407046750174323	0.045107300707052385	-0.005440219738185618	0.31962824401370077	1
0.5839824852993742	0.011104601626111658	0.05500741364603468	0	0.34990549942847937	0.5875372729682149	0.10823992737347998	2.4522765649675853e-4	0.30397757200180836	0.5617429109438261	0.4994104278170039	0.9428877706410221	0.3300448980051624	0.6212374375393229	0.036769289218069504	-0.0038952499783069527	0.34588852322091457	0
0.4522277614251561	0.14332479302293208	0.04720824564813636	0	0.3572391999037755	0.3599426931002167	0.44272183754255057	1.6649068445423264e-4	0.19716897867277847	0.5852406282592671	0.4991845928702012	0.9235562514547676	0.21065308784730344	0.436849595785906	0.2727487578912734	0.003035572066388663	0.28736607425643196	1
0.49725116595089824	0.10471368454139506	0.04648580761116479	0	0.35154934189654197	0.3083506067522264	0.3406338457205795	9.717820854318996e-5	0.3509183693186508	0.5759305663152461	0.4976313663604409	0.9295415540086631	0.17758853957045956	0.4212515380877113	0.20317806052285567	-0.0022865243223478124	0.37785692571178076	1
0.5270485494603131	0.07443571091376217	0.05054686640337441	0	0.34796887322255027	0.3577716611875594	0.35533298962043686	2.817314479802598e-5	0.28686717604720574	0.6033454625456792	0.5014135029302124	0.9116223982786761	0.21585990840494407	0.47633587653716264	0.17839942410709342	-0.001309030589059705	0.3465737299448038	1
0.4866918943045305	0.11674161987355126	0.04566667889950474	0	0.35089980692241357	0.40706806985862853	0.28656442514918107	1.0760776720013747e-4	0.3062598972249904	0.5494254912899234	0.4996337565526308	0.9536115088145922	0.2236535742705178	0.46675512134924596	0.1918017261184323	-0.002324609673222151	0.34376776220554395	1
0.5908654223253746	1.3956784592832557e-5	0.06093394611333266	0	0.3481866747766999	0.3058307590030986	0.12044289845178523	0.005724583440360409	0.5680017591047556	0.6920699625463701	0.49982610728407034	0.8498347161646436	0.2116562819288024	0.5002077322858937	-0.0015256285900043	-0.021976935258222523	0.5232948315623331	0
0.522134757590702	0.08903002295306899	0.04032999247040725	0	0.3485052269858216	0.09697345247940473	0.21047786609352834	5.7825612672150334e-5	0.6924908558143947	0.686870771253746	0.5017622184286781	0.8546955846262776	0.0666082300956672	0.26327296874035827	0.16016218990593983	0.0017867456420705733	0.5747780957116313	0
0.5532234036654711	0.045288334696176775	0.052478272802668695	0	0.34900998883568346	0.28178149060304963	0.3245021087562545	0.0014555110631165745	0.39226088957757915	0.6486412122286507	0.49925142534556377	0.8773187019638874	0.18277508764835823	0.4500379273238417	0.1381797969070122	-0.009961853127384793	0.42174412889653085	1
0.5044394433330905	0.10030844088320652	0.047436888037879404	0	0.34781522774582363	0.11655394340473149	0.006255287790840614	5.274836880501566e-4	0.8766632851163778	0.733258145439598	0.4987347161916175	0.8247196682231975	0.08546412838462528	0.294009695868239	0.03037288430342957	0.006065355497123897	0.6695520643312075	1
0.5789113216280625	1.693880204593181e-5	0.0817139433264091	0	0.3393577962434825	0.23845262809086537	0.22807701161777705	0.01543754071495368	0.5180328195764039	0.8799503763458733	0.49939305448559856	0.753341961095659	0.20982647982921954	0.49319074692268466	-0.0026090953156416483	-0.04714601437200512	0.556564362764962	4
0.4893057991971412	0.10702284634708017	0.05365128425807518	0	0.3500200701977034	0.4536392349887292	0.12651143559739347	1.9016223437894786e-5	0.4198303131904394	0.5310830999250465	0.4995150034061958	0.9698242244891729	0.24092013116544092	0.4857943487755877	0.11998034674802845	-0.0010414997477524647	0.3952668042241364	1
0.5111349872533618	0.0900870791096578	0.048194767918782314	0	0.3505831657181981	0.21768511684849157	0.18301098138663574	1.0891774695805421e-4	0.5991949840179146	0.589526394767024	0.49681670003096706	0.9180079995619888	0.12833112213012957	0.3633588210025961	0.139869609470776	-0.0024957599170952285	0.49926732944372315	1
0.5123258515771074	0.0856239950733587	0.044646642452188544	0	0.35740351089734523	0.42769112287294225	0.41972458554873415	0.0016069869281775619	0.15097730465014608	0.6406900981099943	0.49783908296694035	0.8814962883630002	0.27401746747423905	0.531028420940137	0.21505991023359114	-0.00960904187984488	0.2635207107061166	1
0.5098339613754445	0.09019658127142187	0.04888584448414914	0	0.35108361286898443	0.16700483564708055	0.4101000119088008	7.095533606696902e-4	0.42218559908344905	0.6710178977659909	0.5000193639887257	0.8632296712134003	0.11206323373265879	0.3380278976467444	0.22279917054750592	-0.006822722882390352	0.44599565468813995	1
0.5045407153162598	0.0941949499557091	0.05153536559742479	0	0.34972896913060636	0.12016461377257005	0.4707851143139404	0.0033470902365076464	0.405703181676982	0.7436370678341948	0.5004551250323473	0.8203554273468018	0.0893588610432625	0.300147237871187	0.25669837264437273	-0.016009742082476887	0.4591641315669171	1
0.45850766325794573	0.14326354309537156	0.04883317977067626	0	0.3493956138760064	0.16299270782762065	0.13680826767894871	0.004498704538023327	0.6957003199554073	0.588315222770374	0.49927221373225417	0.9212206305898494	0.09589109121555313	0.29675205244497893	0.15197087370934181	0.016089316028044243	0.535187757817635	1
0.4737809578274517	0.11522866651065254	0.054216926406828125	0	0.3567734492550676	0.08594690580933861	0.3501756392620867	0.003717407935571218	0.5601600469930035	0.6699694786391154	0.5000237097677412	0.8639085850448436	0.057581803675727745	0.23358025815649003	0.23251739209306022	0.016433110206362227	0.5174692395440876	1
0.5584206089935605	0.057707697689154375	0.03425826421746201	0	0.34961342909982307	0.3396286488863746	0.10950774098115487	0.010087739554305945	0.5407758705781646	0.5748832790733747	0.4985142019077431	0.9312127831421259	0.19524683133905887	0.4676640093163243	0.08536706592797891	-0.019963223948097176	0.466932148703794	1
0.4981374299203597	0.11031096268410429	0.03811758156486883	0	0.35343402583066713	0.10736641098774129	0.07513771596508335	8.379066272718347e-5	0.8174120823844482	0.6807129322551909	0.5011325698206526	0.8580138811588877	0.07308570444918132	0.2695345804820991	0.1061069956500339	-0.00208288919855592	0.6264413130664229	1
0.6057691149707449	2.207002353977095e-5	0.04726719583582485	0	0.34694161916989047	0.24880875098041177	0.09720422202889169	0.011990357379456177	0.6419966696112404	0.7167500720815781	0.4996221861287593	0.8349048521535084	0.17833369019973758	0.4649962003091873	-0.0017543125795090736	-0.028514055982144598	0.5652721682524663	0
0.5397376649779363	0.07284458740305627	0.04003968712831636	0	0.34737806049069103	0.1847941977023156	0.13286195996597303	5.840428090113157e-6	0.6823380019036213	0.6180412148379872	0.5012456481527882	0.9005681611613777	0.11421043044295032	0.350686412732678	0.10924017382279175	-5.369713187836483e-4	0.5406103847633138	1
0.46127535610797055	0.12455256120223154	0.06354859754395126	0	0.3506234851458467	0.1677392280935988	0.20560400113700766	0.015523022627991757	0.6111337481414016	0.5750680747206663	0.5000518507458547	0.9324979600919685	0.09646147495491657	0.29829746046479333	0.17161064427329192	0.033681640810341314	0.49641025445157333	1
0.5026179201181687	0.09609445043456076	0.04780773819939085	0	0.35347989124787954	0.15378585788729066	0.2950453102136427	0.0027538176239526257	0.548415014275114	0.6540540408510833	0.5010074200323975	0.8752160280054503	0.10058426177693292	0.31765955399168355	0.19238811932160146	-0.013109961729539153	0.5030622884162542	0
0.49251664340142715	0.10483423340426633	0.05534219981382933	0	0.34730692338047714	0.3585819314951086	0.18708886844330147	0.01711877808473064	0.4372104219768593	0.5211824101272181	0.5013087839025553	0.9807487928267385	0.1868865952846937	0.4284961008518035	0.1427965627855923	0.03138389252204958	0.3973234438405546	1
0.5122153170627131	0.08614996201311273	0.05138417331325611	0	0.3502505476109182	0.5390989349743931	0.0484332885874981	2.9881142615151816e-5	0.4124378952954936	0.5283751609341428	0.4985780416079592	0.9713939116210532	0.28484648652652	0.5409599838242244	0.06649732070917044	0.0012756099845913143	0.391267085482014	1
0.5456178004946884	0.047392428299146354	0.05515365503577095	0	0.3518361161703941	0.5129212192633869	0.35295153054589185	0.001042853733062361	0.13308439645765893	0.6653943772837527	0.5003485450499593	0.8671550493509727	0.3412948952873845	0.6100604081324409	0.1491472527954354	-0.008745851359268168	0.24953819043139172	1
0.4915764820559932	0.11304649589742506	0.04605318856166324	0	0.34932383348491836	0.329170773999031	0.5110976870274564	7.25361127292776e-6	0.15972428536223968	0.6450766066901157	0.49888700705995387	0.8794182020176088	0.21234036591285388	0.45741534790983507	0.27332858936810933	6.572211648660312e-4	0.26859884155718944	1
0.45194142480074967	0.13214729215387397	0.0659770959982583	0	0.34993418704711815	0.14232617197541217	0.1125906866389686	0.0050182255629090886	0.7400649158227102	0.6097598323515006	0.4968605447411159	0.9026883750197634	0.08678478276295816	0.28096072182090787	0.135127119326513	0.02015736860931058	0.5637547902432686	1
0.48486299809864897	0.11119964159935929	0.04859751879756585	0	0.3553398415044258	0.4131863851357091	0.36548002672455165	0.0021378570410998604	0.21919573109863952	0.5918543620032027	0.4988590469232716	0.9180820577146779	0.2445461643629047	0.48752963812980427	0.21958467031407788	-0.011102349085153352	0.30398804064127133	1
0.4290877979059568	0.166774374020887	0.057257488192016794	0	0.34688033988113937	0.36088039850421483	0.5276025480049712	0.0017184643749430125	0.10979858911587086	0.6210150012977336	0.49769244239848964	0.8952193841289704	0.22411214114542158	0.43956717300451265	0.331351258464413	0.01108043818806234	0.21800113034301205	1
0.5416829724102258	0.08208926701457432	0.02682344873543049	0	0.3494043118397693	0.12027144897446192	0.03523139293246919	6.040377394240259e-5	0.8444367543191265	0.6885241194056678	0.5015394218732903	0.8534792330438636	0.08280979349478511	0.2990617740753196	0.0630108209097553	0.0014914077173894954	0.6364359972975355	0
0.4367092001675812	0.14479655625795096	0.06776976044018412	0	0.3507244831342837	0.36730042581813355	0.04684057481854119	4.816633416670604e-4	0.5853773360216582	0.5768467929302415	0.49918624873461864	0.930252970222559	0.21187607267510242	0.4305323812362565	0.08852973396549182	-0.006141701529487462	0.4870795863277391	1
0.5680175545013972	1.8336964472489302e-5	0.08040820498979383	0	0.35155590354433647	0.29771839052748295	0.2385160931577038	0.013994762850729309	0.44977075346408396	0.8381486074754314	0.5011223377811244	0.7732347565504195	0.2495322544404365	0.5318294014041145	-0.0027046507831035714	-0.0433832005212923	0.5142584499002814	4
0.5096122485275439	0.086239745283196	0.051458768819849295	0	0.3526892373694109	0.4693661436178306	0.3579353813015954	0.0014658231897032585	0.17123265189087064	0.6139440009865329	0.49932088893825866	0.9018316801981687	0.28816452814035054	0.5423133822403012	0.19481866365092013	-0.00963041499526465	0.27249836910404335	1
0.46127319197204053	0.12959607731427128	0.05695034217101647	0	0.3521803885426718	0.42570601007812264	0.2712723933910659	0.0011367574231739815	0.30188483910763747	0.5366369408740379	0.49946269340143135	0.964742130779793	0.2284495709600161	0.45932782377916515	0.1943513147472797	0.008340091656959208	0.33798076981659586	1
0.45924015612649377	0.12534252393396525	0.06537242961659799	0	0.350044890322943	0.4740177972981994	0.08623386908430133	0.021400963324227366	0.4183473702932719	0.5114941928132595	0.5019381211047726	0.9906146277731849	0.24245735060816176	0.47099089893341434	0.10495023544440873	0.03775802222851403	0.38630084339366283	1
0.4883089509292131	0.10636754506386105	0.05545390582512684	0	0.34986959818179897	0.18445217831154018	0.48345533432869947	0.001488969691557968	0.3306035176682023	0.6781458404404295	0.49910783288234256	0.8578979729860652	0.12508547748214735	0.34982721700410807	0.2643303947471262	-0.010591887452900713	0.3964342757016663	1
0.4967266211511912	0.10618174757813355	0.04585462297167242	0	0.35123700829900284	0.1979355078633446	0.4259786759637043	2.823499773850811e-5	0.37605758117521265	0.6330079371304967	0.4997548377051872	0.8885337438195237	0.12529474751745298	0.3528959280018051	0.23935634165819247	-0.001280594158572874	0.4090283244985755	1
0.49482961024684385	0.10297203673340366	0.05274468879215136	0	0.3494536642276012	0.08843320310597295	0.30379624674147687	0.0018868742063643052	0.6058836759461858	0.7140188450969014	0.49928681452912305	0.8362193472494097	0.06314297354994652	0.2501585242601118	0.2115098718367847	-0.011930005105876084	0.5502616090089795	1
0.43435588028339234	0.15608440903308554	0.059629074450055955	0	0.34993063623346615	0.3266400462318902	0.15080862274335688	0.004219629045365275	0.5183317019793876	0.5305603356436409	0.5011005346543395	0.9718406113108016	0.17330225256344606	0.3875810397411445	0.1578693444865458	0.01632191558133072	0.43822770019097895	0
0.46082641282778253	0.12734443080576288	0.062160847363736296	0	0.3496683090027183	0.1973308759894921	0.21905044373830082	0.007526699271243696	0.5760919810009635	0.5649469030387675	0.4981514570458241	0.9390244195479233	0.11148146726419064	0.3211362392783994	0.17786281461477277	0.023034768862148444	0.47796617724467944	1
0.47073190028328143	0.12107921543944528	0.05476413569689316	0	0.3534247485803801	0.22149560654187567	0.1528010966482829	0.010323466805455029	0.6153798300043863	0.5559353264817428	0.5007344122902602	0.9490554411896167	0.12313723233712932	0.3402340617345012	0.143319885069467	0.025053552640369577	0.49139250055566214	1
0.5404645045820967	0.06587010282363931	0.04196588543803089	0	0.3516995071562331	0.14105035165450325	0.35193904046138985	0.020380701120309895	0.4866299067637971	0.7604062999566524	0.5023754001509662	0.8128142883235021	0.10725557600918549	0.33968732773706845	0.18732104163987728	-0.03598043636142951	0.5089720669844837	1
0.484174030277135	0.11283223388232737	0.0523921104874995	0	0.3506016253530381	0.08516586066881578	0.3428451777898131	3.641986707264496e-4	0.5716247628706447	0.7043342422634188	0.5005975473026857	0.8430531536691261	0.05998523194088227	0.24086769586859738	0.2332978081653773	-0.005181400557374375	0.5310158965233996	1
0.46075235067863807	0.1299192653638289	0.05817716569680754	0	0.3511512182607255	0.3786239133114835	0.08192217780417377	0.0024400679610541887	0.5370138409232885	0.5611987926267237	0.4992317951686456	0.9431760288659243	0.21248328301000985	0.4428381677973927	0.10938172499280666	-0.01263235978478394	0.46041246699458455	0
0.6017117739725978	0.026800222908739374	0.0343871097511118	0	0.337100893367551	0.08986471497080434	0.012838346950600274	0.020555148952196907	0.8767417891263984	0.9314591837081372	0.497797202089582	0.7310453367690756	0.08370531405086981	0.31808599225381373	-0.025373445574611818	-0.03636753289501663	0.7436549862158147	0
0.6452148619478802	-0.010051048600534386	0.022377373698656434	0	0.3424588129539977	0.4456436562481267	-0.02631864008082061	0.03806483542372208	0.5426101484089718	0.5914974884192734	0.5026526767407565	0.9218442420222159	0.26359710340074893	0.5816858484664623	-0.017643301740097025	-0.03165985985893665	0.46761731313257143	1
0.49152931388497373	0.09756938180089147	0.06100161511101373	0	0.34989968920312103	0.4164818817973954	0.0694398826226748	1.870564253365731e-4	0.5138911791545933	0.5468560267333207	0.49919189310786927	0.9554264509358489	0.22775562708614017	0.4735605406532384	0.08615173045157858	-0.00353557229187718	0.44382330118706026	0
0.48820671297132884	0.10715097393341219	0.057257125673559894	0	0.34738518742169905	0.25217306978612214	0.15698893441647102	0.0022959930692111456	0.5885420027281957	0.558533215377472	0.49793981161214707	0.9441998404432573	0.14084703549925043	0.3716099238589213	0.13736264965132655	0.012143283518002321	0.4788841429717498	1
0.4812311310139923	0.11436646461492482	0.054227739598600125	0	0.3501746647724828	0.27555221822879433	0.26866751750098966	0.00497169873059912	0.45080856553961685	0.5500098845846186	0.49970893099124764	0.9531764602420055	0.15155644374505484	0.38203706897001616	0.18390080098959483	0.01722621425185641	0.41683591578853263	1
0.4850327731073173	0.11455847873198094	0.05179963220438309	0	0.3486091159563187	0.20009178206152511	0.005731404163006243	1.848779846053521e-4	0.7939919357908632	0.6665284190264769	0.5002823163372014	0.8663596961970461	0.1333668591576587	0.35958529888572116	0.029576439829736872	0.0035719691289384002	0.6072662921556036	1
0.5541695059773784	0.04600116071340583	0.05121938113443722	0	0.3486099521747785	0.38865429346135166	0.29516631019303496	1.4776547970910254e-5	0.31616461979764254	0.5989730654874706	0.4998068628756801	0.9134766715958386	0.23279345356941286	0.5080489828952034	0.1275617085115042	9.523710746810286e-4	0.3634369375186114	0
0.4763798980181973	0.11605506126234454	0.05751555744255316	0	0.3500494832769049	0.14599884635962793	0.21988405431596575	3.755762709952875e-4	0.6337415230534111	0.6185315814659846	0.5000294183673492	0.8991183029384087	0.09030489733102998	0.29331521203908434	0.17766916944114242	0.005169218631554717	0.5238463998882185	1
0.5232758353470994	0.08431661305834902	0.04241340321646492	0	0.34999414837808657	0.26719389989526254	0.21458068758094762	0.004046067148623173	0.5141793453751666	0.5902889257789595	0.49912738842204474	0.9195458376299341	0.15772160014386535	0.4066354398465839	0.14627783027244928	-0.014246058414615966	0.4613327882955828	1
0.5014372653314416	0.09757632433949337	0.047624237046261474	0	0.35336217328280356	0.1742608323818235	0.4120508540518964	7.828094529134864e-4	0.4129055041133666	0.637595466389032	0.4984772503211286	0.8841990849659886	0.11110791669582969	0.33431674835698527	0.22677625308546218	0.006905450002234579	0.4320015485553181	1
0.6476472582199221	-0.01974400637484509	0.02966404967711843	0	0.34243269847780455	0.6190384628904108	-0.06819839762065485	0.006760806515687824	0.44239912821455624	0.527321128239335	0.4977376898036043	0.9715444553136087	0.32643206067491515	0.6517265371986579	-0.03776957074508896	-0.014576450962955763	0.40061948450938667	1
0.5371091294776613	0.0638290490159114	0.05003897945437046	0	0.34902284205205686	0.49298388467510756	0.34180386765346205	0.002468966717459558	0.16274328095397078	0.6324551615965662	0.5003986978851241	0.8894943929927982	0.31179020244669814	0.5785013992015242	0.16605595647512844	-0.012495931182169016	0.2679385755055163	1
0.4875832793376824	0.10871343443000563	0.05392393828922395	0	0.34977934794308796	0.11369223338734634	0.1433298789584655	5.341244846708724e-4	0.7424437631695173	0.6505878455311677	0.49837812202865067	0.8752386990491048	0.07396678517310035	0.2690068190169101	0.14262099537483316	0.006131765435269522	0.5822404201729872	1
0.4771375783943154	0.11918735734737253	0.051022638773908544	0	0.35265242548440356	0.1844348961083429	0.4622393188281457	0.0019495862102449986	0.3513761988532663	0.6553421924337283	0.4999229253676368	0.8734085954880768	0.12086796917692832	0.33964552515059415	0.26873923460416504	-0.011419187876297974	0.40303442812153867	1
0.502532806283865	0.09712831856121235	0.04923373728972401	0	0.3511051378651987	0.47109048816272625	0.0737372159738126	0.00111802775363849	0.45405426810982263	0.5393666780753332	0.500235859410902	0.9630422802384351	0.2540905116732168	0.5052298745368539	0.08787613535757188	-0.00770393021147154	0.4145979203170458	1
0.4569467014965016	0.12759761558308974	0.07100299179392515	0	0.3444526911264836	0.08742586015065563	0.05863252703188592	0.00965357106720388	0.8442880417502546	0.6885075213279189	0.49958251058383096	0.8518228163879663	0.0601933622722892	0.23464076269753031	0.1015409721470502	0.03073498848334522	0.6330832766720743	0
0.5534098766020763	0.03634291016439301	0.055264033133264424	0	0.35498318010026614	0.5558072411624969	0.21604745137988757	0.004247603902972846	0.2238977035546427	0.6053691042152339	0.5011058960252607	0.9098182208107825	0.3364685316988812	0.6095802994835388	0.09739345978342584	-0.016839867249505258	0.30986610798254066	1
0.5147017401741495	0.08433647085347525	0.05146272912705753	0	0.3494990598453177	0.331479578034502	0.2025578209177315	0.0014626946376009582	0.4644999064101656	0.5675254399441644	0.4993301699568357	0.9379965405191616	0.18812309335653674	0.4403570668730909	0.1393416610403839	-0.009249579825581182	0.42955085191210635	1
0.6092084100867416	0.01253870355192231	0.047464416263126384	0	0.3307884700982097	0.15687615386145698	0.021080838833789875	0.021233123729193098	0.80080988357556	0.8312889173624773	0.5003542108339041	0.7758232388461008	0.13040940810347998	0.3984727503510198	-0.020955955960863318	-0.04091930352098615	0.6634025091308297	0
0.6056032882313153	1.1944698530294427e-5	0.053079203994404384	0	0.34130556307574994	0.2912817614463556	0.09259139510157456	0.012575768571867289	0.6035510748802027	0.6992858416254054	0.5016509881740627	0.8469806106422563	0.20368921170314533	0.4958807963291167	-0.0012416507123812026	-0.03050394438894692	0.5358647987722116	0
0.48641138339975293	0.11468401575802027	0.048655064760338144	0	0.3502495360818887	0.29053771228813174	0.14718350791362597	3.116072948579151e-4	0.5619671725033843	0.5495563295522958	0.49952662626259964	0.9533957553642953	0.15966683876158666	0.3943028419366232	0.1362723692101507	0.0040840835820361975	0.4653407052711898	1
0.5103873304246402	0.09185900439202903	0.044325267040529	0	0.35342839814280164	0.142055086012542	0.01678133881888753	0.0023904372211612256	0.8387731379474094	0.7061394284106107	0.5014618779920559	0.842701429343105	0.10031069723971654	0.31952482506162105	0.046590829156093805	-0.012214919834310844	0.646099265616596	0
0.6371106006701824	-0.0034463475188100676	0.024797973118598316	0	0.3415377737300293	0.4222965128749619	-0.017230613535055617	0.023031416978253096	0.5719026836818407	0.5813222970881708	0.5017621525174187	0.9290529344089993	0.24549037891679715	0.5583103820610993	-0.008294485372588272	-0.025723375779221517	0.4757074790907104	1
0.513374237958607	0.08962738165913116	0.04533606891948527	0	0.3516623114627765	0.5116358471513756	0.02285543608587515	2.7909752098090166e-4	0.4652296192417684	0.5333734860878516	0.49751569321450606	0.9658010663382867	0.2728929954026404	0.5306520393801225	0.04686271329708605	0.003683089215042361	0.41880215810774907	0
0.5519498340441481	0.06306964709828353	0.0367341701860127	0	0.3482463486715558	0.2975746279607235	0.005996123553396792	0.003306603455996345	0.6931226450298835	0.6130525232001452	0.5021057835725513	0.9050003972138596	0.182428876511666	0.4478153575695371	0.021488035717843093	-0.012178040238075583	0.5428746469506953	1
0.39141697728757757	0.188738168011047	0.0687990540832234	0	0.35104580061815205	0.27870516469424095	0.3880401212160586	0.02267246553186576	0.3105822485578349	0.529242966237079	0.49858346868510567	0.9706024649522712	0.14750274806837368	0.3402913798494036	0.278821842971164	0.04069108018935527	0.340195696990077	1
0.4567544479939459	0.12996632708927836	0.06030896540456811	0	0.3529702595122077	0.16920999345071047	0.44053675255726604	0.0031566408879482835	0.38709661310407517	0.6163587202714752	0.5000536942077549	0.9007236118507447	0.1042940550204246	0.30864756095448453	0.26565313673601476	0.015318349720422394	0.41038095258907825	1
0.47989580249958735	0.115745142471026	0.054125271307161806	0	0.35023378372222475	0.3959480408335413	0.30471508047996526	2.6747082848774422e-6	0.29933420397820865	0.55903952872665	0.502276201593477	0.9478727586312566	0.22135060614782326	0.45987789289141745	0.1981291238119051	4.0141002315690786e-4	0.3415915732735205	1
0.617163273183248	8.250063636925562e-6	0.04437641419447625	0	0.3384520625586388	0.15532057018155804	0.10489927473001336	0.0368635884548794	0.7029165666335492	0.8754653806358937	0.5003428306662994	0.7559870429701373	0.13597778209458178	0.4095436276325281	-0.0012305536130806428	-0.05350083443386544	0.645187760414418	4
0.5451471225067207	0.06485798824698025	0.03869678073252705	0	0.35129810851377197	0.3934281508352668	0.20210821960858352	0.0016713279193469538	0.4027923016368027	0.5594313387830336	0.5003587569313256	0.9457304158944932	0.22009603713670658	0.4896911115107883	0.121061588531848	-0.008503562256690331	0.39775086221405404	1
0.5322667446393161	0.07255849101095332	0.04538273681813853	0	0.34979202753159205	0.2521831707504185	0.40418210472606153	9.795647736966773e-4	0.3426551597498234	0.6473696565638767	0.49809350892828974	0.8771609139361255	0.1632557326398879	0.4176797742605509	0.1952330730243698	-0.007601208571300406	0.39468836128637963	1
0.5117116207636696	0.08922197935632577	0.05012093632498843	0	0.34894546355501616	0.18507021027163226	0.41590947443320564	0.0016866644829768348	0.3973336508121852	0.6696688364893951	0.4993646794081465	0.863532854980341	0.1239357523814517	0.35637073533333663	0.22307785906480235	-0.010647436822420066	0.43119884242428114	1
0.55109486206649	0.05601791904335265	0.043465186617060995	0	0.3494220322730963	0.16935894935746978	0.3870157754689694	0.001769623951297209	0.4418556512222636	0.7145400165150079	0.5004707691775463	0.8369048421391267	0.12101374647085084	0.3650406052498459	0.17593479496395217	-0.01047937031590838	0.4695039701021103	1
0.4913372988394802	0.101579887632501	0.059895634349691494	0	0.34718717917832725	0.006810392160049941	0.4702965983411511	3.8263437076034237e-4	0.5225103751280386	0.998428687286287	0.4992393445425353	0.707124487092229	0.006799690904263484	0.08180503795030643	0.30909637090786424	0.006770078384633976	0.6023285127571953	1
0.5324741246594957	0.07928277689448875	0.0428405796698273	0	0.3454025187761882	0.21282457105978067	0.0820785465377369	2.932035411169948e-4	0.7048036788613653	0.6068876948928601	0.49942890046855976	0.9071574448264111	0.129160613347032	0.3710884766198149	0.08892453155715109	-0.003906875805396115	0.5438938676284301	1
0.608716536711175	9.222517345485796e-6	0.049478162894398554	0	0.341796077877081	0.22093930399756143	0.10279844149329798	0.024156101203570715	0.6521061533055699	0.7756440652896489	0.5005061750428856	0.8032920762173664	0.17137025993493413	0.4565312994782238	-0.0012121169449192974	-0.04303746873456483	0.5877182862012603	4
0.5849273982152958	1.2894661056747934e-4	0.07662663912156759	0	0.338317016052569	0.2191598564002151	0.19785842569431955	0.013770398086811807	0.5692113198186534	0.8638125368515546	0.4980689923714458	0.7593377676965196	0.18931303153309223	0.4715160545909771	-0.0066519233906101516	-0.042778754434155075	0.5779146232337881	6
0.5852749748224868	0.0025740979075111955	0.0653401042217768	0	0.34681082304822514	0.6441455064586944	0.0630957335310904	2.36552179840206e-4	0.2925222078303751	0.5643926303306964	0.5001093072618279	0.941329786755077	0.3635509767059211	0.6522741489581227	0.013538505515326245	-0.004176491359480969	0.33836383688603194	1
0.6334455408512738	1.0039832085486127e-5	0.04172101953338929	0	0.3248233997832514	0.11841162131421971	0.05971955162048889	0.018614334495778477	0.8032544925695129	0.8743786653323748	0.4997809740699947	0.756031835391102	0.10353659540457003	0.36225277585075044	-0.0010241920736835377	-0.03686049218305536	0.6756319084059885	0
0.5330941895862494	0.06090422470991081	0.052232103693015036	0	0.3537694820108248	0.5264374953596501	0.3569248460762798	0.0034057182100164854	0.11323194035405341	0.6706864289967985	0.5006668146699359	0.8640017931526728	0.3530744838527824	0.6131415364007188	0.17064652789119486	-0.015436842417418222	0.23164877812550463	0
0.542425803374251	0.06726248329567487	0.03956167545877682	0	0.3507500378712974	0.1561295116892187	0.3686480526815288	0.006645574980872716	0.4685768606483797	0.7136815096016824	0.5007861791199607	0.8376718954716563	0.11142674559573512	0.3474071291500217	0.18798295659615885	-0.01935662669111954	0.483966540944939	1
0.5260609438840067	0.07650072067845735	0.044695583221766165	0	0.35274275221576973	0.49730103427367756	0.27706075927826285	0.009174017558986291	0.21646418888907332	0.5986089923194441	0.49913703820580324	0.9131419199563555	0.2976888710059835	0.5601307698920682	0.1594343856716943	-0.0221755197326816	0.3026103641689191	0
0.47054236446307895	0.1227835914720495	0.05613163859980205	0	0.35054240546506954	0.2874771278727662	0.21412626869747692	0.007209248524751543	0.4911873549050053	0.537542729660585	0.5005743070293501	0.9650010396576475	0.15453124003171181	0.3811300857899551	0.16802633692596425	0.02084592051908328	0.42999765676499735	1
0.5052088314623507	0.09318656362935838	0.05005389635336034	0	0.35155070855493065	0.35784121227142773	0.1772854221958198	7.598605700580313e-5	0.4647973794757467	0.5461611823211878	0.4991537087820592	0.9559974550907672	0.19543897957741008	0.4447581437061507	0.13444864363021863	-0.002039995283736219	0.42283320794736695	1
0.4507236935357392	0.14001951418355407	0.06201071745122971	0	0.347246074829477	0.3666997050945056	0.43337091447214254	0.00516136617232541	0.19476801426102638	0.5765432058285359	0.4995461153658091	0.9308331975862745	0.21141822355156498	0.43675572948911223	0.2646380572925898	0.01921957809438702	0.2793866351239109	1
0.542083069412269	0.06221840763043521	0.045773488183018504	0	0.34992503477427733	0.14889886726182366	5.29926405119902e-4	0.006855041040199933	0.8437161652928565	0.7541819604464165	0.5015498031783376	0.8154906050861331	0.11229683961977291	0.34838516744110326	0.007041225674710936	-0.021721663028210044	0.6662952699123958	1
0.49089282375756305	0.1040538150008156	0.05413039848702963	0	0.3509229627545917	0.23710446462423762	0.18843503548542118	0.0025325531202102245	0.5719279467701311	0.5944444637249974	0.5003856934280367	0.9174804074695531	0.14094543632035755	0.37184882090606697	0.15262055620514056	-0.012761540263337666	0.48829216315213014	1
0.4364636000444249	0.14806266151696862	0.06585082901612027	0	0.3496229094224862	0.22487625770408198	0.20287971308587058	0.0034225275842914623	0.568821501625756	0.5558686323776822	0.4991095557516737	0.9475712133070923	0.1250016578241793	0.3306236828924025	0.18290695860037895	0.015843175874111787	0.47062618263310674	1
0.6222229452814393	4.4394809438716367e-5	0.03320823508628441	0	0.34452442482283746	0.4974901216007462	0.020479933100933104	0.011064470601342854	0.4709654746969778	0.5655403403116226	0.5007443344467771	0.9409709755263747	0.28135073267175653	0.5912743157963968	0.0010133375526172226	-0.020370983137952905	0.42808332978893887	6
0.5988511007199786	0.011338710607901932	0.04327881141119523	0	0.3465313772609243	0.36842042672495495	0.1305306110281648	0.004734176857357141	0.4963147853895231	0.6041557351912867	0.49874577846238	0.9085841681579793	0.22258331376750276	0.516970916698573	0.04234214509240386	-0.015754141303590347	0.4564410795126134	1
0.5210587352642544	0.07893161815261376	0.05660396411767218	0	0.3434056824654596	0.2814991079073489	0.4453134854834597	8.879967970401191e-4	0.2722994098121512	0.6418514650720237	0.5008401808737564	0.8833489831247594	0.1806806148267996	0.4335603303309114	0.2122394508334397	0.008025956650537031	0.34617426218511194	0
0.5095091579593203	0.1001654973580826	0.039586268695970914	0	0.35073907598662624	0.1421399009122531	0.02389677974694209	0.0037266110239954947	0.8302367083168093	0.6959312965452243	0.4975213833443894	0.8455176774578491	0.09891960553267401	0.31828143648082285	0.057863683197869824	-0.014365032877877921	0.6382199131991854	1
0.48761381782977464	0.12829530340071868	0.03591785814888587	0	0.3481730206206208	0.3547587397762231	0.22547852167969537	0.050515798488134894	0.3692469400559466	0.512233030666135	0.4991512092263595	0.9871480087521382	0.1817191444308735	0.42132989967456613	0.17229619820188363	0.04315057157076101	0.3632233305527892	0
0.6028392917086636	1.4708497931403209e-5	0.056855823164152546	0	0.34029017662925237	0.36640426123725534	0.045358651443074265	0.008320332350261276	0.5799167549694092	0.6263574785862919	0.49797316721046675	0.8916447100658078	0.22950004921184025	0.5270953634769754	-9.160567761466434e-4	-0.024393042677648732	0.4982137359768199	0
0.6220302515122792	1.2878363453323391e-5	0.04232281646552384	0	0.33563405365874355	0.25502332382353216	0.058001121457537885	0.011642835810731453	0.6753327189081985	0.6876267329772706	0.49835140343390727	0.8513173149057441	0.17536085499377996	0.4678474185962243	-0.0010152127598242948	-0.0260750530371935	0.5592428472007935	0
0.545166998183687	0.04908244738470624	0.0566798897419651	0	0.3490706646896418	0.5125690059746647	0.2608971734777717	0.008956713312209907	0.2175771072353536	0.6222756269413484	0.4982762353697568	0.8948365026584127	0.31895919954358826	0.5907411961210436	0.12646026865675727	-0.025179386448339912	0.30797792167053917	1
0.4972996303304322	0.10164758050579302	0.05113415717934755	0	0.3499186319844273	0.16303048748054721	0.10518211799074165	2.7247931730702474e-4	0.7315149152114041	0.6206230939412243	0.5002552045396024	0.8978046321900712	0.10118048554692326	0.31714775388785443	0.11516954123951365	0.004157578715631987	0.5635251261569999	0
0.48610935262429267	0.10838570634419387	0.055811502163216176	0	0.3496934388682973	0.14702454200209644	0.026005778334637908	7.253220209909647e-5	0.8268971474611665	0.6847755034974337	0.5019404755471442	0.8561542185707075	0.10067880477596516	0.31225536225124834	0.06201102834004567	-0.0023500401727845777	0.6280836495814905	1
0.5289435415556848	0.08421581696118795	0.03753767466020716	0	0.3493029668229203	0.20165803250402473	0.29283550320323737	4.0488794151487094e-4	0.5051015763512231	0.6175713484430544	0.49998595383008376	0.899777921416286	0.12453822305788384	0.36297531420560075	0.17453131676849484	-0.004332771360413155	0.46682614038631753	1
0.5341505702019628	0.07252318516895426	0.041584487876814104	0	0.3517417567522688	0.5186261592163062	0.16871238471960348	6.892489314157988e-5	0.3125925311709486	0.5295481377356676	0.4984865700379865	0.9702284573746051	0.2746375167939968	0.5424816456849658	0.11400867762383021	0.001744936876385525	0.3417647398148185	1
0.5847581130729724	1.4337843459131261e-05	0.08162055482382168	0	0.3336069942597467	0.24583288101337322	0.19433211777480472	0.013931206378883494	0.5459037948329386	0.8389988892102866	0.4981012976698258	0.7705097589211795	0.2062535141015847	0.4920734914983371	-0.0021663871217291603	-0.043763897341895376	0.5538567929652874	4
0.48513296442876414	0.11287293644888226	0.0559191207551592	0	0.34607497836719436	0.18414615470877882	0.04745236171416971	7.442733099845833e-4	0.7676572102670669	0.6219544432268388	0.4970391346241372	0.8939557144182022	0.11453051912426183	0.33434567924975	0.08186680150493748	0.007216562626404836	0.5765709566189078	0
0.5148270785971731	0.08560054870826458	0.04849615649600641	0	0.35107621619855583	0.2626107373551089	0.17373895520632052	0.00847119396739994	0.5551791134711707	0.6020588252705547	0.49951141004569266	0.9108633817788772	0.15810711203545105	0.40367670409058043	0.13388552748511237	-0.02225218849798582	0.4846899569222931	0
0.5303433028757383	0.061545495100559386	0.05429740667659937	0	0.35381379534710294	0.5852920382728845	0.03951590390003112	8.359062847333804e-6	0.37518369876423713	0.530161334159745	0.4989569942153653	0.9701246330097157	0.310299207883829	0.574298022107498	0.050834266686472784	-6.944497195427742e-4	0.375562160925572	0
0.5099146077042028	0.09381379883835418	0.04537297103382695	0	0.35089862242361597	0.2191124457544487	0.2123800295740826	0.011207609285581384	0.5572999153858872	0.6236758250206995	0.49966679322540186	0.8950778066015185	0.13665513537820906	0.3734405388891217	0.15769917113912	-0.025193836766078406	0.4940541267378367	1
0.5409048272442718	0.06989409475899838	0.03923151761845424	0	0.34996956037827565	0.4053828271132221	0.015982383305700672	0.00402777694637334	0.5746070126347039	0.5716166483517181	0.5024562567717415	0.9375548714695098	0.23172357293380402	0.49945504863658446	0.03564875101513493	-0.013407677818056605	0.47830387816633724	1
0.587210581652367	1.6196543644281572e-5	0.06820452497971685	0	0.34456869682427194	0.31875230981735203	0.1596146516571025	0.007928600623174657	0.5137044379023709	0.7273518063786545	0.49925845679557623	0.8284960727784579	0.23184506833301952	0.5221955332864338	-0.0019406941463390882	-0.028068190231628494	0.507813351091534	0
0.4285940157777194	0.1537388529338734	0.06804063967205615	0	0.34962649161635095	0.20107296287279033	0.43472525770244036	0.018361845114814927	0.34583993430995447	0.5714516022365628	0.499747526072578	0.9351593040387864	0.11490346680010892	0.3139166066375732	0.27644812960363857	0.03779694987752269	0.37183831388126565	1
0.4682668692817071	0.12627392390545258	0.051043489573104034	0	0.3544157172397363	0.42404826837027354	0.47505560253277807	0.00296063563180044	0.09793549346514795	0.6671075623390602	0.49862142969127676	0.8645448695001652	0.2828858066265928	0.5154265967734494	0.2832967043702253	-0.014219198647253876	0.2154958975035791	0
0.48960079273246127	0.1096954112250125	0.05216192363866353	0	0.34854187240386286	0.2469054902883079	0.48441581963129315	3.000000628754782e-4	0.2683786900175234	0.6456019903600108	0.5000585602712284	0.8800918570878794	0.15940267596094587	0.39505578610328723	0.261924055350806	-0.004494790658637067	0.3475149492045439	0
0.5043141529269739	0.09599739427201452	0.04946886671681837	0	0.35021958608419335	0.32051253967128046	0.4066833783591302	0.004188312225804806	0.26861576974378454	0.6288860242602042	0.5003279889158906	0.8919518846820502	0.20156585679941258	0.4507457736861317	0.22152181763527518	-0.016137790674855594	0.3438701993534486	1
0.6128359567869587	9.525123230001313e-6	0.05256668593300231	0	0.334587832156809	0.21013203759289414	0.08317287644195201	0.020450874385525602	0.6862442115796283	0.771809403113476	0.4993467528924926	0.8043518821436965	0.16218188250959015	0.44614103742630357	-0.00110657302655193	-0.040762907846758546	0.5957284434470068	0
0.47687603198411677	0.11897767417928772	0.052880725049301136	0	0.35126556878729437	0.29403501786665004	0.26408619000192174	2.6115781409374707e-6	0.44187618055328726	0.5566295731404591	0.4982012367820618	0.9460612676594952	0.1636685864834607	0.39580658270554747	0.1873640737318436	3.928085664951192e-4	0.41643653499611394	1
0.4977258457686766	0.099792789159684	0.05372496527050776	0	0.34875639980113177	0.25379238166892004	0.24493040614898282	0.0014462718171518126	0.49983094036494535	0.5669119637042095	0.49888401125733967	0.938084546442945	0.14387793746509567	0.3788719084715705	0.16665906854175222	0.009396606746163551	0.4450724162405136	1
0.5328166964141021	0.06829005649079117	0.04962378772030622	0	0.3492694593748006	0.4970525584619213	0.23707149347000442	2.1715081610320137e-4	0.2656587972519711	0.5550740650491542	0.5006948626578479	0.9497539307434403	0.27590098416854103	0.5418498654767652	0.13396992188801657	0.003456325125829009	0.3207238875093891	1
0.5175314297290095	0.08813879693190256	0.04462492894464705	0	0.3497048443944409	0.1298122628949082	0.001813852220134507	3.746768650626678e-4	0.8679992080198946	0.7441441031050993	0.49877432448771863	0.8186976094279657	0.0965990299439748	0.31659401669997106	0.015444042472674191	-0.004994519182219642	0.6729564600095744	1
0.60673316892608	3.986569973331507e-5	0.050960005518609915	0	0.34226695985557687	0.3440493950889913	0.05730526794352016	0.0033621438230005524	0.5952831931444881	0.6275649150161179	0.5012006830178902	0.8936686008916173	0.21591332939036956	0.511249350028925	-0.001691299304175114	-0.014646922298243256	0.5050888715734932	6
0.5245048494401153	0.06862236165813358	0.05383836543663597	0	0.35303442346511504	0.5872656818983241	0.3210726024166536	8.270518783340176e-4	0.09083466380668825	0.6334740872881756	0.5008515294449681	0.8891807968908914	0.3720175918362089	0.6241687056505711	0.16693383834998454	0.007504508160991522	0.2013929478384528	1
0.4993547336412537	0.09673013340230165	0.05104786344877177	0	0.3528672695076729	0.12054016901967125	0.35420476301450954	0.003919862047854759	0.5213352059179645	0.6984558436968722	0.4989561033385559	0.8452042886815825	0.08419198545199806	0.290274437106225	0.2190011522022781	-0.016736416859888595	0.5074608275513854	1
0.45566961565047337	0.1333389642517027	0.06040278056173217	0	0.35058863953609176	0.1522496040071912	0.4013203895836326	0.0020408797371522036	0.4443891266720239	0.6167380085179774	0.5001500638976304	0.9005333631160121	0.09389811757304577	0.29248480840572466	0.2568764815000967	0.012329270054360266	0.43830944003981837	1
0.47555365033572927	0.11742152448849656	0.05789308312764925	0	0.34913174204812486	0.38323818648081465	0.08426345691949463	0.0054949996929870544	0.5270033569067036	0.527285561877884	0.49935960540645286	0.9731589121379427	0.20207596249159765	0.43868257471977873	0.10221384583672054	0.018327929742898708	0.440775649700602	1
0.47835323634718796	0.11556344250602399	0.05794987344801952	0	0.34813344769876836	0.2189309247411481	0.2394029583148462	0.002164527636762171	0.5395015893072436	0.5737662906774517	0.5010926613299834	0.9345262535582917	0.12561518460331286	0.3462871750907098	0.17798503369198812	0.011984400308281079	0.46374339090902095	1
0.5082196579687684	0.09358813830803243	0.049734310640028784	0	0.3484578930831702	0.2587055891686223	0.1054759575638124	7.715105395386271e-4	0.6350469427280269	0.5677708083818795	0.5001476220308211	0.9385611517890391	0.14688548149517908	0.38633678488020684	0.10585821541035541	0.00659988561514746	0.5012051140942902	1
0.49362068736038706	0.10867035591723595	0.049275894635964934	0	0.34843306208641217	0.06609752955188197	0.4754172304260839	9.054318694609527e-5	0.45839469683508804	0.7626656825542119	0.4999999395789636	0.8096883180106995	0.05041031749083326	0.22308553775116693	0.2807211472984721	0.0026087188356051214	0.49358459611475586	1
0.44820166313986876	0.1469669309056662	0.05422691578350893	0	0.35060449017095613	0.2146934916282215	0.5289915706665048	6.73800244890009e-4	0.2556411374603836	0.6250183059042788	0.5000460796956198	0.8944553060284328	0.13418736242614543	0.34680673805548573	0.31172780652448867	0.006757940902870583	0.334707514517155	1
0.41147983756886986	0.18533560845819422	0.05038241299838639	0	0.3528021409745497	0.12165314966322742	0.17430186491860766	0.04488028882154538	0.6591646965966196	0.5726093391798561	0.498729306120451	0.9332612436632488	0.0696597296378088	0.2397357090334188	0.19258711177228535	0.05095233279442498	0.5167248463998708	1
0.4392747507911799	0.14901772604816776	0.05702475131484454	0	0.3546827718458079	0.2342455971446442	0.4540262063785409	0.013453665968203977	0.2982745305086108	0.573782977068886	0.5003771378902983	0.9338452188071555	0.1344061360949329	0.3435017383922906	0.27853804748016686	0.029660407999445818	0.34829980612809675	1
0.48911982480695293	0.10760867787010887	0.055744149938635246	0	0.3475273473843029	0.2836361514217469	0.10673729568595347	4.89136192875182e-4	0.6091374166994243	0.5591342591902142	0.4992799335041351	0.9449612598857998	0.15859068940476187	0.39416169836428033	0.11341428026192671	0.005525868474656274	0.4868981528991368	1
0.5657221646195928	0.026330446861643982	0.06068436528648159	0	0.3472630232322817	0.4846396287535016	0.24120478875887774	4.8525210210991285e-4	0.2736703303855106	0.5948133731153444	0.500185190636191	0.9170120709433389	0.28827013232423854	0.5709998660976183	0.08690545251786155	0.005917619914050084	0.33617706147046994	1
0.47454314160200284	0.136086142532091	0.03889995410232431	0	0.3504707617635819	0.28934776393321887	0.16239663172846477	8.707984498979062e-6	0.5482468963538174	0.5437686837796104	0.49798116566359135	0.9569722898099866	0.15733825274853985	0.38721177294973036	0.1553445774373977	-6.081826206113468e-4	0.45805183223348334	1
0.5053115825270749	0.09970041873175617	0.04911752357326189	0	0.3458704751679072	0.40822667658234024	0.3967509441577226	0.007964007130639467	0.1870583721292977	0.58165433394739	0.5000545449670745	0.9272059401066917	0.23744681566705772	0.4898398483249407	0.2145019627084225	0.021330834491385377	0.27432735447525153	1
0.5053064200566303	0.09522456842163562	0.04945063767850121	0	0.3500183738432329	0.383594741201132	0.024923301315881045	9.696764288333008e-4	0.5905122810541535	0.55187058185459	0.4986272256334667	0.950537755673409	0.2116946530230296	0.46317419835971785	0.05125165790527554	0.007285007373602113	0.4782891363614044	1
0.4415687074795727	0.13455053420576824	0.07716254274932388	0	0.34671821556533516	0.10970253302941564	0.11787695363351398	0.006720388508834467	0.7657001248282359	0.6402161013688303	0.5003610793877032	0.8840533295744996	0.07023332800637783	0.2489596747958986	0.14245532925127416	0.025758584361073138	0.5828264115917542	1
0.5841935892649045	0.030472710505380602	0.03736881554030442	0	0.3479648846894103	0.398709615202535	0.08280820359172142	0.010119457783994871	0.5083627234217487	0.573763493157087	0.5005202071673636	0.9339945710587177	0.22876502157392448	0.5167284768818883	0.05378335286392065	-0.020820393622492796	0.4503085638766839	0
0.5001672370875067	0.103729046082212	0.04796788402752611	0	0.3481358328027552	0.36442068509823883	0.49262565932313496	1.7276537575470696e-4	0.14278089020287157	0.6492262274764733	0.5014069196572754	0.8788143371827181	0.23659146660072142	0.48580501842131335	0.2572240506907222	0.0032757179583052477	0.2536952129296591	1
0.6209657037514231	7.834869000981662e-6	0.04885822177022423	0	0.33016823960935154	0.16204468737409425	0.09116731431985378	0.016161575550201347	0.7306264227558507	0.8237897279774222	0.5004473922179111	0.7794190729623975	0.13349074893209156	0.40698666228423086	-0.0010843373598054212	-0.03605285380662752	0.6301505288822021	0
0.4789478914152611	0.1137334071041809	0.053770141297650655	0	0.35354856018290726	0.07347897040027165	0.5112759700330108	0.0019221375543361215	0.4133229220123814	0.7423316702421536	0.5005737806811277	0.8211737430767853	0.05454576682490743	0.22844970917795362	0.2936545004014449	0.012380203014057168	0.46551558740654425	1
0.40677578411075965	0.184555865673423	0.048889586991976326	0	0.35977876322384106	0.3180523952211878	0.5699251064389812	0.003512577927902266	0.10850992041192874	0.6240026933613704	0.4995033039922878	0.8946969369455389	0.1984655512480562	0.40202302791219574	0.3624907012688855	0.014646883179326026	0.22083938763959268	1
0.567578423697745	1.984737214986309e-5	0.08509625974349719	0	0.34730546918660793	0.33690533408949275	0.18248270671676628	0.009794312879370817	0.4708176463143701	0.7597318449508645	0.499553019481156	0.8108875431301595	0.2559577110415977	0.5392699908578549	-0.0023469386372361126	-0.03560259006982144	0.4986795378492027	0
0.5334461401383764	0.07435213147475968	0.04328572678155176	0	0.34891600160531216	0.08491273334273922	0.43304458333583623	0.00621319752084751	0.47582948580057716	0.8156934012442454	0.5005122958269591	0.7833284516055155	0.0692627562692846	0.27169884863143856	0.229070474723992	-0.020935630083488966	0.5201663067280583	0
0.4825667591242981	0.11290593318462802	0.05595711897391593	0	0.3485701887171579	0.06643259693558957	0.14363275248727603	0.005243317604669382	0.7846913329724651	0.697695596274341	0.49995913834410893	0.8465142329331458	0.046349730331029126	0.21151201948680423	0.1504356820210219	0.02023468700925493	0.6178176114829189	1
0.4967119083154458	0.10398429719850488	0.04965986935097468	0	0.34964392513507464	0.32396517864787494	0.2819148951528674	2.0579084674254642e-5	0.39409934711458344	0.5622790055947277	0.4995356402235841	0.942556310743002	0.18215881849744542	0.42559267717668064	0.18165007699054372	-0.0010725276762880373	0.3938297735090637	0
0.48502026123281683	0.11291357684081914	0.05415080793472519	0	0.34791535399163886	0.13107390402930583	0.25352258196065336	0.00226228960821082	0.6131412244018299	0.657801376434542	0.5003301189557778	0.8721294154420255	0.08622059448512642	0.2891060122645008	0.19399943825362106	-0.012690993915761494	0.5295855433976399	1
0.4462923470687266	0.14283730779838807	0.061373773049424214	0	0.34949657208346124	0.4226437160428412	0.14966604355963298	0.006056377798124408	0.42163386259940144	0.5153841490840972	0.49869213366107373	0.9836729528075668	0.21782387195848057	0.44151574716947645	0.148638644775632	0.01959959786212809	0.3902460101927635	1
0.45013585354112623	0.13360409963691755	0.06629051085283605	0	0.3499695359691203	0.07479522241461814	0.4108946305899951	0.0075557214591240466	0.5067544255362627	0.6757537256991111	0.501297195706291	0.8612979492537552	0.05054315021117188	0.21303713791058365	0.2720330759420357	0.02598425319428104	0.48894553295309967	1
0.4100514156123856	0.1747183184897986	0.06622129134232006	0	0.34900897455549557	0.27689502076401423	0.4786122070984971	0.04272113019007397	0.20177164194741465	0.5616730261177332	0.501259733646204	0.9446906688062299	0.15552446422945648	0.35668685554801327	0.30610574507903965	0.056302873958399495	0.2809045254145475	1
0.5582620117654277	0.03991209303210652	0.045697519888235026	0	0.35612837531423075	0.5580969660626022	0.22731164456260194	5.005364898335356e-5	0.21454133572581252	0.5804547689454914	0.5002338074776193	0.9283298771369833	0.3239500454850475	0.6012727765859068	0.10260316690578816	-0.0016291529501467586	0.2977532094584517	1
0.5410253294080798	0.059718602232713545	0.051947082424384235	0	0.34730898593482235	0.43740297922102866	0.379256164178374	7.868875019087982e-6	0.18333298772557827	0.6327686216571747	0.4997007353416942	0.8886536455841654	0.2767748802704321	0.5474155634518248	0.16935133101332467	-7.194562293272995e-4	0.2839525617641776	0
0.4574949160372819	0.13785287570150076	0.05473966684542016	0	0.34991254141579714	0.19697573019903505	0.07780055552437863	8.889336387948701e-4	0.7243347806377914	0.6000787174393045	0.501491646030109	0.9141716296709382	0.11820094354450744	0.3283762631609934	0.11328476936249539	0.007630588015791214	0.55070837946072	1
0.45646281860274995	0.12882978167830056	0.060252615347449336	0	0.35445478437150013	0.4386113658116081	0.012761557952711937	8.472934473100214e-4	0.5477797827883699	0.5687774245761699	0.49806912311341034	0.9357797316278856	0.2494722430361628	0.4781553397906342	0.043329766582618785	0.0076353902815362185	0.47087950334521095	1
0.47574097677651084	0.11930302408183181	0.052780154245586366	0	0.35217584489607084	0.2556570006926903	0.3272775692835709	0.0022445215185195027	0.4148209085052193	0.566873520446563	0.5003032821780519	0.9394498265440998	0.1449251840094748	0.37122783637794643	0.21033437533889943	0.011585735879975871	0.4068520524031783	1
0.5503568044164878	0.04634482162040772	0.052827555079911666	0	0.3504708188831927	0.6165111953282161	0.24723400897115233	9.882196216077878e-11	0.13625479560180948	0.6069690576150718	0.5004911531454264	0.9080607969437118	0.37420321923750877	0.6414720338672253	0.11787990750949998	-2.516182083012988e-6	0.24065057480535768	1
0.5703484622284158	2.300438987628567e-5	0.071877404459401	0	0.3577511289223068	0.7637756249907157	0.055647622048596766	1.4388113509170523e-6	0.18057531414933656	0.5975185036132316	0.4984780914619968	0.9133712942343108	0.4563700685407131	0.7226128434340763	-0.0012387432662508988	3.5208762614411833e-4	0.27827381220603054	6
0.5287771289526654	0.07805619305110177	0.04076344723490574	0	0.35240323076132696	0.18540220842512437	0.3763848443455007	4.5589729024431846e-4	0.4377570499391307	0.6563615068322526	0.5001962889640997	0.8729687170210855	0.12169087289194198	0.3586700404304801	0.1963455513945581	-0.00493821820689858	0.44992262638186037	1
0.4769182783488767	0.11624939215285779	0.05788184076011634	0	0.3489504887381494	0.07694275705602183	0.3899105726191768	0.003335722378039209	0.5298109479467622	0.6957519174259236	0.5007085723002411	0.8483309413920599	0.05353307075376419	0.2258086365165742	0.2509646448412229	0.016379506354904354	0.5068472122872985	1
0.4532111480219906	0.1349533633941771	0.06273318323845319	0	0.34910230534537917	0.18679658723752096	0.18746021827184828	0.0030668060617265102	0.6226763884289043	0.5769505511513147	0.49913763611748296	0.9301240257906889	0.10777239395987236	0.3128195580111667	0.1710037179579201	0.01491251716156754	0.5012642068693457	1
0.548287487802712	0.06733931976350742	0.03526579744144766	0	0.34910739499233306	0.3071381353477801	0.06879840445940265	0.009439462621091355	0.6146239975717259	0.5850813937307695	0.49888223453815855	0.9234021379742032	0.1797008082971489	0.4444062555214471	0.07371106226450252	-0.019758756725759635	0.50164143893981	1
0.560097550185744	0.03611244413706133	0.055826076780443	0	0.34796392889675176	0.6057124937654473	0.18514729643000752	6.726466788159279e-4	0.20846756312572934	0.5835785962835288	0.5019518626053617	0.9274304643209696	0.3534808468630355	0.6280348518050096	0.08816694067164438	-0.006607401503750007	0.290405609027096	1
0.5152717488168453	0.091492473672342	0.04498929203510324	0	0.3482464854757095	0.09521978721898192	0.12957070298443618	0.0015823456827049984	0.7736271641138769	0.7044885056462664	0.4982669459427042	0.8409962961895504	0.06708124560585603	0.26338296723266424	0.12946489076813267	-0.010032546460175781	0.6171846884593789	1
0.46849889075123585	0.12570913315085994	0.04833779178054579	0	0.35745418431735837	0.27622334102133805	0.41151487504160905	1.4163963625274793e-4	0.31212014430080015	0.5924848985937436	0.4999364067609168	0.9185837101316127	0.16365815819425256	0.39162078256995514	0.2476038797593534	-0.0028485055185868574	0.3636238431892783	1
0.476042184176907	0.11877997214543878	0.055045758024868684	0	0.3501320856527854	0.1116434705130765	0.261337797182471	0.0030387250698686984	0.6239800072345837	0.6307537080525598	0.4963354203331667	0.8870696658903449	0.07041953300597964	0.2598852642854427	0.19861634891972257	0.014579744198116655	0.5269186425967181	0
0.4900875337982141	0.1055309170138728	0.05107354523374287	0	0.35330800395417017	0.03416858578442007	0.4658595673963454	5.814431150642518e-5	0.49991370250772804	0.8409590849107679	0.5026540243082287	0.7731204279094586	0.02873438263396097	0.16737985264227728	0.28679410277174855	0.002228971266735933	0.5435970733192381	1
0.4701765525955452	0.11898045532688495	0.0588510672191025	0	0.3519919248584673	0.1387752091657823	0.3991250901760633	1.5150432017323927e-4	0.4619481963379811	0.6468603829586279	0.5004524324517194	0.8795815791607721	0.08976818494614162	0.29040915522430427	0.2477514487031439	0.0033947950046552175	0.45844460106789653	1
0.5158845586765951	0.08920240090501103	0.045596358074319304	0	0.3493166823440746	0.13607943752859125	0.08723182440902291	1.8735893006062833e-4	0.7765013791323252	0.6554654998582112	0.4973267039726388	0.8710557877813182	0.08919537654010229	0.30417712195218466	0.10126975955967986	-0.0033554927578009	0.5979086112459363	1
0.5379323415921525	0.06313911455880987	0.04537068529566301	0	0.3535578585533746	0.37223369689715274	0.3396324323263735	0.0017218517786095587	0.2864120189978641	0.588073361497135	0.4987991867659492	0.9209734591472264	0.2189007213968143	0.485875002532007	0.1590035081910891	0.009597065006434194	0.34552442427046953	1
0.4675424893328532	0.1212738591146222	0.06313688178072827	0	0.3480467697717963	0.27277450966456573	0.0855838596656781	0.0030684513246932326	0.638573179345063	0.5605486072612582	0.49989834093298563	0.9443526617928185	0.15290337148884495	0.37816229548485675	0.10788108962414938	0.014738964571997913	0.4992176503189959	1
0.4532124825351345	0.14215036372050738	0.052851454995560376	0	0.3517856987487978	0.3807943628558045	0.2830352600018752	0.0013963095197228464	0.33477406762259737	0.5343469855560965	0.5004647378778432	0.967776472149623	0.20347631990875356	0.4292606976551331	0.2072617683460025	0.008876551227220515	0.35460098277164387	1
0.5856202843391661	3.140576240293368e-5	0.06770570028921499	0	0.346642609609216	0.34614009430298764	0.14896187906686997	0.004931255712047928	0.49996677091809444	0.6980571609726836	0.49972800859019784	0.8460993323314346	0.24162557152796055	0.5321237672212074	-0.002556353381757328	-0.02159583629419035	0.4920284224547403	0
0.47673595098930244	0.11665172323797363	0.05969753209321666	0	0.34691479367950717	0.3333342533020366	0.09313124461409894	0.0070638638935467445	0.5664706381903177	0.5341623629879454	0.49918566333529746	0.9667059902235856	0.17805461240863824	0.41236757995406287	0.10781988720233661	0.021242466423088427	0.458570066420512	1
0.4678055805755355	0.12046112754830202	0.05576287151066085	0	0.3559704203655017	0.42356826068946335	0.2782280808081111	1.1625792209698396e-5	0.29819203271021577	0.5508008439653964	0.500461022867588	0.9532083346944114	0.2333017554647115	0.46698891618725435	0.19205964019120944	-8.446873922358326e-4	0.34179613101377193	1
0.5130093184296419	0.09343606004675137	0.0453950299425323	0	0.3481595915810743	0.30402458024412254	0.4452107555254257	2.768680565528704e-4	0.250487796173899	0.6308564015637788	0.5004343997645718	0.8906525599131377	0.19179585267974547	0.4434132384600598	0.22899803822707687	-0.003980450789383207	0.33156917410224657	1
0.5421983627990257	0.04901035750116274	0.061242164078749765	0	0.3475491156210618	0.49775290309991904	0.3373395685714421	6.134058147889031e-4	0.16429412251384992	0.643099319847362	0.4990458132772835	0.8809092758907449	0.32010455343560784	0.5897321692131762	0.14596421457849884	-0.006957737272418757	0.27126135348074376	1
0.5751769471646563	2.0390153451032313e-5	0.08108463454751877	0	0.3437180281343738	0.3505474882213699	0.17484024166390277	0.0039675835509452645	0.4706446865637821	0.7248744364137424	0.501063616786816	0.831409614474663	0.2541029129607185	0.5400812785408735	-0.002270993565568848	-0.021573334628460776	0.483763049653156	1
0.5295518946790063	0.08205906845182989	0.04128691469515034	0	0.3471021221740133	0.05806352367099679	0.034314032635369016	2.3754433422934723e-4	0.9073848993594049	0.8094281706895647	0.5006864461570123	0.7864910048126368	0.046998251748805175	0.22295242337102783	0.06746917680152267	-0.0039818490603478396	0.7135602488877973	1
0.491163792483886	0.10194065743284388	0.056362565020834	0	0.35053298506243613	0.35383598485715767	0.005461147547661209	1.209135291629539e-4	0.6405819540660181	0.6020076935470109	0.5004188680743168	0.9117291016744239	0.21301198513779257	0.45724435635800526	0.025879140764839822	-0.0028633010067306334	0.5197398038838855	1
0.49213079044113694	0.10484563090059443	0.053853539115989474	0	0.34917003954227904	0.17719746940831976	0.22719999560490522	0.008653957816588766	0.5869485771701862	0.5874893649755665	0.5015197813201872	0.9239405526427898	0.10410162877797115	0.31961341348464395	0.1670456992805417	0.023365252705372964	0.4899756345294414	1
0.4773364848629258	0.12025494776304378	0.054774920435085424	0	0.34763364693894505	0.2855616114654361	0.41996663671573403	0.0015316837098303994	0.2929400681089993	0.5869773454526206	0.49920322140675955	0.922206161831825	0.16761819666115435	0.400344814517716	0.24368615328380736	0.009932244563730127	0.34603678763474655	1
0.5052462696480057	0.10009028650358925	0.044338338926015006	0	0.3503251049223901	0.2903902017234304	0.11817441945094324	0.0023552456212146806	0.5890801332044118	0.5466613795817146	0.49992071820823963	0.9562938686605663	0.15874510829114283	0.400544862549329	0.11372772028679096	0.010686031269099767	0.47504138589478023	0
0.42196241435583065	0.16166258532977718	0.0676834802166974	0	0.3486915200976947	0.17240869457513172	0.47185543170448085	0.018582714493662476	0.33715315922672506	0.5861308525846227	0.5006967524161127	0.924251355405617	0.10105405514432377	0.2918276043105761	0.2988265240555795	0.038371238925448664	0.3709746327083958	1
0.4704278257926735	0.12212574906575915	0.05071391690621633	0	0.3567325082353511	0.2489558963761455	0.4281327361110856	6.227097560711079e-4	0.3222886577566979	0.5945534841169726	0.4984023118820302	0.9155763370451141	0.1480175955819013	0.3737774954763902	0.24974584898651472	0.006137787557544102	0.3703388679795509	1
0.502111437506397	0.09716807434260338	0.0490798764748134	0	0.3516406116761861	0.3743532339877699	0.4376860042595981	0.0016703535990391686	0.18629040815359274	0.6327007744037608	0.4974157581163371	0.8866670849390761	0.23685358104461424	0.4889678050626127	0.23258544904523365	-0.010211636625276384	0.2886583825174299	1
0.6261884676549592	-0.0027923055398364305	0.034879525113398174	0	0.34172431277147913	0.5082832727903258	-0.007970578960443954	0.0029804046959148	0.4967069014742032	0.5414204259358012	0.5002648779166367	0.9612418898942866	0.27519494605018124	0.586911680437643	-0.004907877503641475	-0.010606942450849572	0.4286031395168481	1
0.45807164398738925	0.12617291121129326	0.06476929653280371	0	0.3509861482685138	0.026463694225056518	0.4463464758746573	1.2497452383205393e-4	0.5270648553764542	0.8221841734196947	0.5006856779588875	0.7803654408066127	0.021758030562059643	0.14108924554270444	0.30410326917094044	0.0036458374980261523	0.551161647788329	1
0.4433910266273974	0.13093909797658365	0.07843903285654738	0	0.3472308425394715	0.11005512935479198	0.11548377072934995	0.002058691802933638	0.7724024081129244	0.65474000882207	0.5006668274875826	0.8744600407124506	0.07205749636467054	0.2526147035877465	0.14062261881955163	0.01453188037042687	0.592230797222275	0
0.6292878382994477	-0.002533286332015888	0.03314483705044785	0	0.34010061098212035	0.539459912659955	-0.008750915935157269	0.011192312762359814	0.45809869051284247	0.5509779118747348	0.5008138869134886	0.9533910858834247	0.29723049621750874	0.6111293916386517	-0.00493853128033487	-0.02020211206984048	0.4140112517115237	1
0.46182776106812773	0.14512063838600994	0.041350081298220966	0	0.3517015192476413	0.3274266544959123	0.15552480176290273	8.470030480582409e-6	0.5170400737107046	0.5345626593735133	0.49895357506718385	0.9661193042833345	0.17503006317710737	0.4025003599481095	0.15550116904577307	6.125618003907867e-4	0.4413859092057267	1
0.40969752295912115	0.18766303202779688	0.0496167650402623	0	0.3530226799728196	0.182519153423378	0.2087674534118116	0.012843322923550346	0.5958700702412602	0.5478065634921737	0.4999045368632741	0.9552783240240811	0.09998519020836151	0.2862569031418052	0.20720051849462717	0.02642548704084001	0.4801170913227276	1
0.4522682185562282	0.1392987569455598	0.05993200155195885	0	0.3485010229462532	0.31367847350677475	0.28655010822072663	4.4838786057301263e-7	0.3997709698846381	0.5539074016095739	0.4997570909448327	0.9498628410036338	0.17374882820099516	0.3965331453252096	0.21033570942889182	1.725819675430044e-4	0.39295856327835554	1
0.58998016769899	0.021663723037993615	0.03243499342271912	0	0.35592111584029734	0.3765355228852485	0.11286281000000936	0.02118215847335265	0.48941950864138944	0.6022812568764505	0.500865238164055	0.9119284640210182	0.22678028798195898	0.5168457056232953	0.05422270823524153	-0.028742943552068044	0.4576745296935313	1
0.4553962415818265	0.13757500045234944	0.05774663108801889	0	0.34928212687780513	0.42031855856381384	0.16074736090455405	0.003916985121851264	0.4150170954097808	0.5185590278626933	0.5000485136743648	0.9819897860816881	0.21795998312149978	0.4455300827268556	0.1514379481280347	0.015315540100328345	0.3877164290447813	1
0.5133146015981968	0.0922468895966395	0.05137303639706298	0	0.3430654724081008	0.07456966436277536	0.4039504605039361	0.0035889617021342825	0.5178909134311542	0.7375599103474282	0.5005082217333893	0.8237718678489072	0.05499959496204639	0.23750127572662857	0.23433273584371206	0.016483334545962004	0.5116826538836973	1
0.4753794053614633	0.12228404015918273	0.0509384322870739	0	0.35139812219228	0.23093017395283902	0.4675179081898606	2.472788735475089e-4	0.3013046389837529	0.6176215002164075	0.4995734630170451	0.8993701669657468	0.1426274404819884	0.3684020561176375	0.2658554315488499	0.003946188410035459	0.36179632392347716	1
0.5744525770435754	0.02223763503904042	0.055924389427236744	0	0.3473853984901473	0.41495829824358144	0.19913219700396656	0.001927952631166536	0.38398155212128554	0.6053113094296534	0.5008421370407553	0.9096221681617038	0.25117895086852293	0.5367453393998018	0.07315668301027005	-0.011415311563328806	0.40151328915325707	0
0.6413175645548782	-0.004281865272388685	0.02501808715834799	0	0.33794621355916254	0.4000513247273357	-0.025519862633469243	0.011687902665973667	0.6137806352401599	0.5712284827613335	0.4987450458016906	0.9344033144072327	0.2285207112506575	0.5420758425458595	-0.011187197237655742	-0.01830041647867932	0.48741177117047557	1
0.46062399435764845	0.13662001617915823	0.05293685144371485	0	0.3498191380194785	0.37319522074408806	0.19949783571077576	1.6590832565322128e-4	0.4271410352194831	0.5339824623841631	0.5016150320789433	0.9692186770346742	0.19927970292292943	0.42777907862867603	0.1703352318515759	0.003057675329505511	0.39882801419024255	0
0.4848651794982191	0.11172086911371336	0.05401117431123888	0	0.3494027770768286	0.3349523940959595	0.389881811473906	0.0022789934044188647	0.2728868010257156	0.5758488341880048	0.49974645678005164	0.9315809861019764	0.19288194564863942	0.4325949303095092	0.22403353135112603	0.01190947804698941	0.3314620602923754	1
0.5077559473485875	0.0974997627406527	0.04430600440404955	0	0.35043828550671025	0.11546467572009102	0.4407348934247947	0.0021231739605598937	0.4416772568945543	0.7191958839461059	0.4992224351183796	0.8331504832871417	0.08304171951906134	0.2906220949220329	0.2488095504559484	-0.011641277239873737	0.4722096318618925	0
0.5149073411817208	0.0874787563419129	0.04964870611332051	0	0.3479651963630457	0.2718792960861879	0.34473147999479353	0.007433424488620617	0.375955799430398	0.6297935366831972	0.4991864076047898	0.890291600508921	0.1712278234330584	0.4202622044625174	0.19505608177725114	-0.021578246921694053	0.40625996068192555	1
0.4799615504729562	0.11661594951964377	0.04883647197066678	0	0.3545860280367333	0.26836176346479307	0.5215778972807223	0.001190083861799065	0.2088702553926855	0.6361041515257537	0.4985341370801718	0.8852854693332136	0.17070603185072725	0.4053966974126187	0.27858339713409236	0.008611475852744977	0.3074084296005439	1
0.5014811141013187	0.09838052631685153	0.045913829661926114	0	0.35422452991990366	0.14077228257086594	0.31208854906330386	0.0013577934751383745	0.5457813748906917	0.6568666434981906	0.5002925156139827	0.872716925422592	0.09246861674990355	0.3044475395561473	0.2007798332189499	-0.009047221419858809	0.5038198486447616	1
0.4767213211052649	0.1196869004555787	0.05402134798209251	0	0.3495704304570639	0.15042579445548665	0.07054738755629313	0.0025795881790333357	0.7764472298091869	0.6258003922729218	0.49844722350385473	0.8924659900527304	0.09413652117820945	0.30005562301631483	0.10296084614679255	0.013227148288024373	0.5837563825488683	1
0.5060974034569115	0.09531809517750144	0.04844139404241627	0	0.3501431073231708	0.19147697180752873	0.20170942956102167	0.002259696720290815	0.6045539019111587	0.6137948681987315	0.4967122003307707	0.8995820625761394	0.11752758267369433	0.3460465650774002	0.15413809630814346	-0.011630345244755287	0.5114456838592115	1
0.5048789021965348	0.10258397298397712	0.04236639875863406	0	0.35017072606085387	0.17969108255666097	0.08308456349325	0.016453617389064486	0.7207707365610245	0.585097123332127	0.4977179477258914	0.9223115969751621	0.10513673549233807	0.32657219446114116	0.10009727607856825	0.02862620666939937	0.5447043227908911	1
0.4632622462294735	0.12906303181584816	0.057417579448251585	0	0.3502571425064267	0.15892508402065111	0.48340948557990226	5.134681953466346e-4	0.3571519622041	0.6451082268564838	0.4998391149475639	0.8802353977138192	0.10252387915557995	0.3082555111668702	0.2837655607983215	0.00616851158680175	0.4018104164480065	1
0.5620303000014044	0.023767726557530747	0.06708964386967863	0	0.34711232957138616	0.535593129982627	0.23387806889297383	0.0021106644938585603	0.2284181366305406	0.6281372875148635	0.5007827348744052	0.8928888226360033	0.33642601587888304	0.6144689996120472	0.083500905368100925	-0.013327232033051752	0.31535732705290376	1
0.5392097927785582	0.07299449057510451	0.044089570245286945	0	0.3437061464010503	0.1533522412102429	0.34992683415127235	0.0027146751043705284	0.4940062495341141	0.6577933261089112	0.4983160719294964	0.8703776206155978	0.10087408081194171	0.33038189010174773	0.183622522431291	0.012569533132910227	0.4734260543340509	1
0.47079802528002446	0.12812915864807917	0.04596251538391546	0	0.35511030068798083	0.3843365592929162	0.45829131767693154	5.824821622626106e-4	0.15678964086788974	0.616572188127234	0.4977447352594403	0.8984861192270482	0.23697123334052575	0.4734365610179415	0.26970154227537774	-0.005758797894210625	0.26262069460089144	1
0.5054089043312772	0.09509087394724743	0.04818778904133995	0	0.3513124326801355	0.3352619875015176	0.4133843816859366	0.0028273226611110302	0.24852630815143475	0.596356975873935	0.5015323828919143	0.9170570163680447	0.19993582499189	0.44886657238448663	0.2161972241621158	0.012727990698405928	0.3222082127549916	1
0.46439508962246334	0.12404209034563644	0.060632721453623736	0	0.3509300985782765	0.08283625385883911	0.40612080226475133	6.497641346360352e-4	0.5103931797417737	0.6920121395418003	0.500065844391186	0.8500740124567235	0.057323693264482965	0.23072640276492376	0.2640313013623448	0.007383710474655566	0.49785858539807587	0
0.4903183017751135	0.10649197243153473	0.0523905863972943	0	0.3507991393960575	0.06781410774208473	0.47183987402009564	6.70941191368596e-6	0.460339308825906	0.7656594222440504	0.501051134334833	0.8089528495680662	0.051922510553800365	0.22541139611995525	0.27709746072012276	7.329015637346476e-4	0.49675824159618737	1
0.5250906949207502	0.07819856163767326	0.04590579818682008	0	0.35080494525475625	0.3442522159110268	0.34102783402035414	3.131558134760287e-6	0.31471681851048433	0.5905351604194156	0.50021832146271	0.9203582655707991	0.20329303754775746	0.46195387703988616	0.17743421880904092	-4.119619391656044e-4	0.36102386609023857	1
0.484613593825224	0.11231462009616733	0.05249047495222151	0	0.3505813111263872	0.2500615903868065	0.17749909717971718	0.0010948801997840072	0.5713444322336922	0.5621517158153033	0.5014214279863193	0.9444406564616503	0.14057255209544683	0.3685926036604643	0.14950012164538545	0.008026918949208192	0.473880355744942	1
0.600691161964894	1.3136517361531745e-5	0.0509617972384009	0	0.3483339042793437	0.3780087236106418	0.09559841756257367	0.001749980112072131	0.5246428787147124	0.626186712820023	0.49984912832705924	0.8934444297757952	0.23670404005504045	0.533345931828745	-0.0012542899088663726	-0.01056991217542126	0.47847827025554246	0
0.5692308266828097	0.039073391518724646	0.041578528642837294	0	0.3501172531556285	0.38789017677017507	0.15693586228465262	0.005117949126591009	0.45005601181858135	0.5803493471280275	0.5025554082911945	0.930566095789681	0.2251118108459463	0.5049534815037896	0.0841500596363091	-0.015676002181217133	0.4265724610411184	1
0.4199796117896336	0.17622416053314213	0.05161880381415582	0	0.35217742386306844	0.3179423595682941	0.5565450363107963	0.007057869326501584	0.11845473479440792	0.6144131145193542	0.4998039915519452	0.9019233312986826	0.19534795537998795	0.40515264528237965	0.3472268180477357	0.02116270378756461	0.2264578328823199	1
0.5148995965808927	0.08614291383556644	0.04769302837086848	0	0.3512644612126724	0.09467485086113979	0.3497493262903532	0.003652129323810456	0.5519236935246966	0.7403743543349842	0.4996206433402558	0.8214752886762775	0.07009483157807729	0.26877203955618173	0.21129718858973165	-0.016065935537148263	0.5359967073912348	0
0.6032482183638481	1.5804780103443736e-5	0.054357378633166524	0	0.3423785982228819	0.2653833675179161	0.10356595017455542	0.00850560414861792	0.6225450781589107	0.7104467972111989	0.5001115312669732	0.839010998166601	0.188540763486226	0.4768889071542276	-0.0015248779063597063	-0.025627968528147756	0.55026393928028	0
0.47727607215601875	0.11300723793992702	0.05685115045930105	0	0.35286553944475313	0.06830982321602062	0.39696446792214257	1.9578561556161167e-6	0.5347237510056813	0.729544454450258	0.49824420158802474	0.8264093960029565	0.049835052711725336	0.21848979909307228	0.2562912040111865	-4.0370559922521076e-4	0.5256227024949665	1
0.6002623673119295	0.030165581677575982	0.03458286603145304	0	0.33498918497904134	0.07513369320547114	2.507866921858098e-5	0.012757272315219458	0.9120839558100908	0.9073892108514251	0.5012583773596514	0.7432484572546452	0.06817550258606554	0.28572872976299396	-0.0011702376843434462	-0.02826021019473694	0.7437017181160864	1
0.4868961855813624	0.107986172469257	0.05801048926411724	0	0.3471071526852634	0.19262267737472705	0.07815207991701634	0.004740851696199677	0.724484391012057	0.5945831562439927	0.4990717838553528	0.9161681871567968	0.11453019947763352	0.3342694496329738	0.100271875244837	0.018101153104466795	0.5473575220177224	1
0.5015029822441267	0.09627823327981203	0.05292953193512007	0	0.34928925254094123	0.013700938626041596	0.43133129773183176	5.136412271618772e-5	0.5549163995194104	0.9475135484501516	0.4984269265006013	0.7252838945707486	0.012981824974658418	0.11428885628642282	0.2809710072743346	-0.0022733742180187115	0.6070135106572614	0
0.46437215189189635	0.14589547479427128	0.04045928599751683	0	0.3492730873163155	0.2995617002511878	0.21270846981306651	0.007774447663797616	0.47995538227194817	0.5242709869031049	0.49971818593198436	0.9763030927602198	0.15705150822906233	0.38202480445902887	0.18043826290148338	0.01816599600034272	0.41937093663914504	1
0.4795491837856368	0.11245205473095131	0.059985566569499604	0	0.3480131949139122	0.41742669974596575	0.08721374651621329	2.2925254219101205e-4	0.4951303011956298	0.5440387879616646	0.49913191221012493	0.9578394862989323	0.22709631579263287	0.4671043950326623	0.10339116589599347	-0.003871575439716069	0.4333760145110603	1
0.5791960651731445	0.03656295769991657	0.033655174831465504	0	0.3505858022954735	0.3928876765094159	0.05640741785259468	0.0057475691402404765	0.5449573364977489	0.5612679434649326	0.5018999498982917	0.9456348235021335	0.22051525820715556	0.5044562972504693	0.04802477212684116	-0.014707693494617112	0.46222662411730675	1
0.5776842963198195	2.624502277698416e-5	0.07143145421883346	0	0.35085800443857	0.3219087373147862	0.18083311926986978	0.013548769460711037	0.483709373954633	0.7619358856245197	0.49979169785878574	0.8099072835623122	0.24527381885621252	0.5324469683670096	-0.002689844407568615	-0.03841133201669303	0.5086542080572521	0
0.5951884694544247	1.5309691600614755e-5	0.05882605735037543	0	0.3459701635035992	0.33115641769127296	0.11706402619275436	0.008524916776319447	0.5432546393396533	0.6879772207377709	0.5014699249252079	0.8537592391475141	0.22782807187271836	0.5200060853375782	-0.0015680486504136373	-0.02622977277891802	0.5077917360917535	0
0.47448173012358974	0.12439311202661146	0.05084686537517198	0	0.35027829247462683	0.2638862859454899	0.41797306854889954	0.018483451799605827	0.29965719370600463	0.5700474033453833	0.4999563289626569	0.9365059681436133	0.15042769208168383	0.3778397178679718	0.24347914437644086	0.032735055573188405	0.3459460821823989	1
0.584592812376077	0.008818202632576351	0.05486110033362318	0	0.35172788465772337	0.686717340967379	0.0930654549886507	0.0010810506013357063	0.21913615344263457	0.5725457131100818	0.4975118212220262	0.9321732123061657	0.3931770696892272	0.6797029022477562	0.03073177685053975	-0.00826149510266648	0.29782681600437055	1
0.48610521052724165	0.10908384267223625	0.05454285691793224	0	0.3502680898825899	0.3841203775690402	0.20041228517251694	0.001359046473191698	0.41410829078525113	0.55085010558501	0.499463032302591	0.9522148634468727	0.21159275054125976	0.45379933531468686	0.1552771058995819	-0.009041721768730774	0.399965280554462	1
0.631932803985212	8.428439213668947e-6	0.03337581904546808	0	0.3346829485301061	0.1752803314052124	0.049970970651412094	0.015280293877552139	0.7594684040658233	0.7566772659112765	0.5010586630743925	0.8137461459232103	0.13263064193571858	0.4089903851224503	-7.975235708813701e-4	-0.02775190977113196	0.6195590482195631	0
0.49035551196071736	0.104271634804023	0.05753277273129537	0	0.3478400805039643	0.1539731984027485	0.22952844371130307	4.1157551843262937e-10	0.616498357474373	0.6293846161789739	0.5014122488812602	0.8925640852076511	0.09690836237856286	0.30784966726920643	0.17332529158936621	5.451838868518817e-6	0.5188195893025589	0
0.4524864112120831	0.13603803954193405	0.05789184477647129	0	0.35358370446951154	0.33072991942479063	0.37174598495678884	0.0010250664995056487	0.29649902911891485	0.5616458507542939	0.49967369335971873	0.9432177507924552	0.18575308696523557	0.4101356754723624	0.23841927351401854	0.008167191698786613	0.3432778593148324	0
0.5935186752020938	2.165832199059175e-5	0.06801824041953697	0	0.33844142605637856	0.2251073872132007	0.1873704924149396	0.013096367682853955	0.5744257526890058	0.8337068695597434	0.5002013699579004	0.7745790534858177	0.18767357510829058	0.47189602546893933	-0.0026007418945641785	-0.03853207329734551	0.5692367897229704	6
0.6087669621552286	2.070628528912936e-4	0.05469376098337958	0	0.3363322140085005	0.23502316379788257	0.08269951774264878	0.008201297553557335	0.6740760209059113	0.726568499775136	0.4994225088595477	0.8290787298858109	0.1707604275330336	0.4562313224348511	-0.004991221136851237	-0.02554549986746435	0.5743053985694644	0
0.4407529860355044	0.1394598556939345	0.06965957308260357	0	0.3501275851879576	0.08131817090993335	0.3961983741225094	5.3401071366899904e-5	0.5224300538961905	0.6856407291151223	0.5000439168335586	0.8539958694566228	0.05575504999299483	0.22168467027747787	0.2752486389237062	0.002258445523100946	0.500808245275715	1
0.500362900941078	0.09949859372924572	0.051146672369991965	0	0.3489918329596843	0.4907224490897333	0.02562409971621321	5.5579605292888746e-5	0.48359787158876066	0.5450015451165967	0.5007225883737466	0.9585167907494647	0.2674444929773051	0.5169645807708808	0.0526784580416811	0.0017590034687495495	0.42859795771868847	1
0.4532475762160727	0.13639201754869953	0.05925786423078826	0	0.35110254200443936	0.21651953332656884	0.3546802500417311	0.00911946425704344	0.4196807523746567	0.5647818161070001	0.4993835411993151	0.940322351745818	0.12228629525481967	0.33314977693259706	0.23390323063349155	0.024721846214253978	0.4082251462196576	1
0.475312069432566	0.11860572810219053	0.05370428887980438	0	0.35237791358543913	0.3126664664214351	0.2505495750875914	7.478248717726693e-4	0.43603613361920085	0.5474051326175321	0.5005119659876998	0.9562089401283527	0.1711552285164808	0.40315984919703624	0.18027971689554015	0.006627529017536615	0.4099329048898869	1
0.49730653487529464	0.10005564481689792	0.055573710444110226	0	0.3470641098636973	0.20876686448573054	0.46094204110847825	9.09582177458682e-5	0.3302001361880455	0.6498841911047509	0.5006927950401943	0.8777436266105277	0.13567428485578414	0.3670922219288661	0.2446674936838262	0.002561462388969618	0.3856788219983381	1
0.5224016926625697	0.07711434658231867	0.046244373790898734	0	0.3542395869642128	0.4847689814411547	0.2793189314975998	0.006874302783738878	0.22903778427750665	0.5961234559003616	0.5012825560214278	0.9170081398987707	0.2889821605299994	0.5487777674752858	0.16004591244129995	-0.01944332740255267	0.31061964748596677	1
0.41120995921554543	0.18106303116914385	0.047604014694957536	0	0.3601229949203532	0.04564723317549118	0.138236172512711	0.010119810514717007	0.8059967837970808	0.6844299360906722	0.5014097377222412	0.8559174558706476	0.03124233288501744	0.16006897278560023	0.18483910626830474	0.025643428949085702	0.6294484919970094	1
0.5117337991736011	0.0904048513939599	0.04642959521323862	0	0.3514317542192003	0.21458263809095257	0.2630335055851444	2.9961371735417547e-4	0.522084242606549	0.59576807737145	0.501688144742148	0.9176526111705636	0.12784148573274048	0.3611112649584184	0.16804403463107911	0.004064433202344857	0.4667802672081576	1
0.4782476201567733	0.1139130899433872	0.05263116084215915	0	0.3552081290576804	0.2983040292836704	0.3974937923956987	2.023944788594476e-5	0.30418193887274486	0.5929782423716438	0.4999048119068938	0.9181724961416026	0.17688779897701024	0.41136912149099847	0.23175425272467365	-0.0011240782010774539	0.35800070398540523	1
0.6232191460339822	1.020556393948764e-5	0.04106915951046465	0	0.33570148889161366	0.19538304249918764	0.06352911145601899	0.03451862323484726	0.706569222809946	0.7873982642291001	0.5008174263569874	0.7975216646974612	0.15384426852366084	0.43754360228414524	-0.0010096303682473027	-0.04721088599830307	0.6106769140824051	0
0.4971390580948286	0.10076978895310475	0.054814492691196974	0	0.3472766602608697	0.48680971768605347	0.009854920892796375	6.987121716360362e-5	0.5032654902039865	0.5660380534248807	0.499684422834342	0.9395612371699686	0.2755528249873294	0.5235925650521112	0.03354027774471505	-0.002082916032574475	0.44495007323574826	1
0.565127383911403	0.0449588088300755	0.03824440368642475	0	0.3516694035720967	0.26891028568155856	0.24998628802116754	0.006498536027715628	0.4746048902695583	0.6328410898730624	0.49972009685460067	0.8886199779825478	0.17017747826879406	0.43869310665787414	0.11930246559071542	-0.017740899657014222	0.4597453274084246	1
0.4810883538403662	0.11455371749961246	0.052965136138570124	0	0.35139279252145117	0.20025153547578875	0.17772212445803623	1.9711590333463728e-4	0.6218292241628404	0.5850369423388317	0.4992164416002417	0.9237464765078551	0.11715454601341152	0.3360064037113609	0.15446231763151133	0.003497865322382043	0.5060334133347456	1
0.5612811017376457	2.8627760742391426e-5	0.09032122028652752	0	0.34836905021508435	0.2931721733953483	0.2616958990637199	0.019690249072477108	0.42544167846845476	0.8990536434583285	0.4999659618741072	0.7457227911340235	0.2635775106516847	0.5439690203153392	-0.003670411285593706	-0.056551364301415025	0.5162527552716695	4
0.515997075294682	0.07886707889423562	0.05232539253133867	0	0.3528104532797437	0.32589588148182114	0.43105894645498893	3.4666797355092514e-4	0.24269850408963903	0.63965024714589	0.49852147130584273	0.882816919624832	0.20845938113367457	0.46450715501759865	0.20885532920735037	-0.0048243905751051116	0.33146190635015604	1
0.6059512514103151	1.0898297305745655e-5	0.06032349690225345	0	0.3337143533901257	0.19547952432319113	0.10746801116809832	0.014388224613111622	0.6826642398955989	0.7981344916213627	0.49928107454886717	0.7909235599246085	0.15601895076807598	0.43514597193541094	-0.0013683097422022446	-0.037248805188804725	0.603471142995596	6
0.5792014302048445	1.545025753576337e-5	0.07378095756530047	0	0.3470021619723192	0.2842200909036335	0.18339013834155132	0.010396593237713523	0.5219931775171017	0.7790087173671983	0.5010020148167305	0.8019523740954476	0.221409928464828	0.5059337161580799	-0.0020989750348443205	-0.034535765967953116	0.5307010248447174	4
0.4399380006984931	0.1526796933347426	0.054147612700027874	0	0.35323469326673657	0.3207207449130151	0.4221810148799597	0.002442979660548436	0.25465526054647675	0.5661855526007012	0.5012815528349633	0.9409390006190332	0.18158745218908398	0.39920667518960395	0.2698227221700489	0.01222328991903601	0.31874731272131124	1
0.5149123825761927	0.0899807295161063	0.04427162896154748	0	0.3508352589461536	0.10222313784752399	0.32584011008702474	8.066310962521778e-5	0.5718560889558261	0.6886123492705954	0.4980590282711536	0.8504582628782558	0.07039211510299541	0.26976665499020946	0.2013371987226493	0.0022220162269141986	0.5266741300602271	0
0.6125835954731976	0.005261801850449868	0.04359924439606734	0	0.3385553582802853	0.17720924187580372	0.04116240962060496	0.024367529042744505	0.7572608194608469	0.8062174066044163	0.501252185288929	0.7885006473872287	0.1428691754114452	0.4178532754488382	-0.018664466707410662	-0.041337401521830616	0.6421485927804031	1
0.4479215891052749	0.13877790527766157	0.06209494844902857	0	0.35120555716803487	0.2739960169208744	0.18039628782593267	0.002562973508464687	0.5430447217447283	0.5461409585847531	0.5011049873998822	0.9578819474306433	0.14964044732957055	0.3657304614230421	0.16518171608256788	0.013170073708690628	0.4559177487856993	1
0.4791366415959681	0.11332368716225252	0.05591180667228122	0	0.3516278645694981	0.3433557781331677	0.041903483868813436	5.649247920193994e-4	0.6141758132059995	0.5736449845702069	0.5000052763663445	0.9336104264682553	0.19696432004929235	0.43444637630434496	0.07381076745358622	-0.006019790633282136	0.497762646875351	1
0.5534714852676238	0.039187284794340034	0.05690279803952455	0	0.3504384318985116	0.561986766644638	0.24012801299182293	0.0013662868497219516	0.19651893351381702	0.6070076989851779	0.5008167758813287	0.9083272311029685	0.34113029408108186	0.6139999500728924	0.10679518340171655	-0.00970723226207409	0.2889120987874651	1
0.5785273372165187	1.9513991437633367e-5	0.0756999520339137	0	0.34575319675813	0.32970374891690274	0.15606864246163646	0.007491096676253377	0.5067365119452074	0.723384995552314	0.4980497395627312	0.8297583098645405	0.23850274494383492	0.526347149094062	-0.002103193693951043	-0.028699140646984693	0.5044551852468737	0
0.5234931021362005	0.08534762209299344	0.04056742535154272	0	0.3505918504192633	0.1958978643678632	0.25059013292855403	2.018732377587088e-4	0.553310129465824	0.6126779566450656	0.5007530697236668	0.9040567279053879	0.12002230325203464	0.35422128154910704	0.16176405071943872	-0.003165427817627372	0.4871800955490817	1
0.7090802992652866	-0.08278393505277182	0.02896997313474562	0	0.34473366265273947	0.4363777334902844	-0.04820835879384872	0.05988568478797505	0.5519449405155893	0.6356504174484829	0.5008322384337018	0.8876402150969687	0.2773836884583221	0.6266745109880936	-0.07117004435183927	-0.04692438466271672	0.4914199180264624	0
0.6239282602950185	-1.3852083089485544e-4	0.03452436162601757	0	0.3416858989098589	0.6085390815190801	-0.011009219897316076	0.0021438363650335	0.4003263020132024	0.5231398888761073	0.4985278733556351	0.976193259899626	0.31835106748266	0.6312127476988079	-0.001265027633416131	-0.008812981134332213	0.37886526106894064	0
0.4953789380602573	0.10100694172200561	0.05443051726379068	0	0.34918360295394646	0.42268276668073923	0.21380760944802493	8.768224334750383e-5	0.3634219416278883	0.5400689219512267	0.5008033505641057	0.9629617118321396	0.2282778261286287	0.4751897017260131	0.1526083055236197	0.002268652810655522	0.36993333993971156	0
0.4500379039837741	0.14518644957973575	0.052688567596184774	0	0.3520870788403054	0.3738483930229284	0.43102498718952403	0.005914635383204367	0.18921198440434323	0.5711274385185575	0.5004648630860592	0.9360957708620767	0.21351507510146406	0.4381794668312339	0.2672353973239762	0.018858272254381664	0.27572686359040827	1
0.5412835584693021	0.05230675619257695	0.058074869100313904	0	0.3483348162378072	0.44189615153224304	0.013827716450155353	0.0065690109704552675	0.5377071210471465	0.5800725502087771	0.5008612371133755	0.9292178709079918	0.25633182754675243	0.5263261811939031	0.028942535393689604	-0.02101970224452016	0.4657509856569275	1
0.48110539032907446	0.11538653698327601	0.055234797180108645	0	0.3482732755075409	0.17161921453031037	0.38062344704124335	4.523312428834627e-6	0.4477528151160175	0.6262556293091472	0.49863039021738853	0.8923054605386667	0.10747749919722108	0.32202494570219153	0.23486147713896807	5.601716479689492e-4	0.44255340551087147	0
0.5830196391846506	2.042665568483637e-5	0.07343054184972594	0	0.3435293923099386	0.24713911975614591	0.21988394703451264	0.018092201211839524	0.514884731997502	0.8622169252011987	0.5001003893280834	0.7615884068473998	0.21308753193307498	0.49841604591057687	-0.002782755641350864	-0.04785901395534515	0.5522257236861191	0
0.4913578986619935	0.10650855496058488	0.051884268426586756	0	0.3502492779508349	0.021853968748385005	0.4666236909470528	0.004689911452863606	0.5068324288516987	0.8623308425628151	0.502662240718826	0.7634861649198158	0.01884535128413627	0.13572597124039687	0.2919943626590225	0.02043144103869258	0.5518482250618881	1
0.4668604797718355	0.1253184165420741	0.05843899672179155	0	0.34938210696429894	0.1943501930309808	0.0674768767414209	0.0015392250620765346	0.7366337051655217	0.6038595489926336	0.5000296889737604	0.909975975150248	0.11736021991031934	0.33102143555514785	0.10105434912847218	0.01042251460383362	0.5575017007125463	1
0.506267573062496	0.09750056043043065	0.0439567479265351	0	0.35227511858053817	0.20145163838138072	0.2597643268910806	4.052488604534532e-4	0.5383787858670852	0.6047070299308205	0.50051313674241	0.909777583097226	0.1218192219203024	0.35102676033067426	0.17492749590863257	-0.00463915033842768	0.47868489409912085	1
0.4384738763719772	0.1566150583312087	0.0477736167459911	0	0.3571374485508229	0.34814771252135046	0.4371010175112194	0.007375593843154551	0.20737567612427552	0.5620977004764646	0.5001259906514142	0.9432651907908914	0.1956930286343923	0.41420928215750386	0.2773791794007615	0.019900259934407267	0.2885112785073273	1
0.5852282093228304	0.023023773620837736	0.04308276484573808	0	0.3486652522105938	0.5252454235529563	0.1082273242267923	0.0044325712634284056	0.36209468095682307	0.5580057431778496	0.499201051981083	0.945841600589489	0.29308996292043177	0.5861723827708294	0.052776222538189393	-0.014610370694953282	0.37566176538593454	0
0.5375363101372959	0.07716913946220409	0.03694318482136449	0	0.3483513655791355	0.054090338288157964	0.002990845387442464	5.923471355265648e-4	0.942326469188873	0.8569203212686081	0.4992987662980211	0.7633259475788026	0.04635111006341601	0.22338485531688837	0.01990255278731478	0.006128374363260488	0.7505842175325363	1
0.5254967686326001	0.07897459134409064	0.04209839925552279	0	0.3534302407677865	0.3064037544177369	0.19221153721296877	0.007809010409695023	0.4935756979595992	0.5886386626563849	0.5025725476376394	0.9240064209762572	0.180361096233352	0.4342672484380638	0.13333937971491486	-0.019622566203715493	0.4520159380507368	1
0.577669494690165	0.024240638222316955	0.056895867534425236	0	0.34119399955309276	0.31327016099032867	0.27414642557425706	7.325901994005949e-4	0.4118508232360137	0.6555793895904931	0.5023029524624717	0.8753267881846554	0.20537346091895517	0.48599187937581284	0.09313074974226292	-0.007375656702727575	0.4282530275846519	1
0.4695963465454302	0.11619733976517715	0.06515657415717357	0	0.34904973953221907	0.3663879121542474	0.11954727189514205	0.0013455011760491688	0.5127193147745615	0.536899142327891	0.5000360632990233	0.9650599851692698	0.19671335579492208	0.4298120773571603	0.12212754274597865	0.009702124718314506	0.4383582551785465	1
0.5132432272593659	0.0869723736739363	0.052226537575742395	0	0.3475578614909553	0.43628677300047763	0.44321144988088473	6.388598036327774e-4	0.11986291731500479	0.6621608587736965	0.49873531129282156	0.8678672625130437	0.28889202428160105	0.545248313000849	0.2262261689323086	-0.006655720759397565	0.23518123882623998	0
0.43383608145238534	0.15863434327471085	0.05224569175058621	0	0.3552838835223177	0.365725765252069	0.41756939928042447	4.4552853375814746e-6	0.21670038018216897	0.5731963157391683	0.49966108209397586	0.9336542252461036	0.20963266121337387	0.4266330992773979	0.2756619810853052	5.167457776808383e-4	0.29718817385961593	0
0.6015886737523682	1.0142326369417723e-5	0.06360583214442671	0	0.33479535177683567	0.2802282696490313	0.09139222538186133	0.011130018603495813	0.6172494863656115	0.7116325623940573	0.49927224286017613	0.8376079775717705	0.19941956158559299	0.49019061606282643	-0.00114943022234714	-0.031765493697805056	0.5427243078573257	0
0.4642823549337102	0.127454842181065	0.05633849687810615	0	0.35192430600711866	0.21642472420425266	0.4117305463932006	0.0019378876917406386	0.3699068417108061	0.5929424593280458	0.49894718417033124	0.9173203177873749	0.1283274082290636	0.3455600378080926	0.24972596570677516	0.01139058206208381	0.3933234144230484	1
0.5829679369190165	1.5098096649585511e-5	0.0713427359835932	0	0.3456742290007407	0.24581257931099024	0.21123300132354214	0.013055671588626925	0.5298987477768407	0.8330350076040108	0.4993508045507071	0.7742322377173703	0.20477048387549227	0.488937261744381	-0.0023065917525419825	-0.03941878537528533	0.5527881153834463	4
0.5986667088905361	1.0096176608050835e-5	0.06923418007536239	0	0.3320890148574935	0.28653713219284227	0.10357364603506858	0.012132954564394028	0.5977562672076953	0.7256296380739361	0.4995385072965908	0.8297112512899156	0.20791983552783572	0.49917868164263685	-0.0012324693349770096	-0.03493144753786923	0.5369852352302095	4
0.47095612475111304	0.12338891975270559	0.05536906152623288	0	0.35028589396994847	0.3675973468744253	0.14015443185924908	0.005606935298250946	0.4866412859680746	0.5214979031207644	0.4988822505357176	0.9780763169820613	0.1917012455877691	0.42540605355231276	0.13445246090160348	0.018014557983116446	0.4221269275629672	0
0.6397222827383693	-0.023238643485090568	0.03819720068675905	0	0.3453191600599621	0.711071897778626	-0.08319256180134955	5.775456727708662e-4	0.37154311834995263	0.5152520719818983	0.49887512495189035	0.9839795018304259	0.3663812686585376	0.6854352661277248	-0.04468498168865747	-0.004773345651706786	0.3640230612126395	0
0.46760480681803807	0.12235470455476036	0.05796272786882225	0	0.3520777607583794	0.21184212315873172	0.23363089317863728	0.009867659629017386	0.5446593240336136	0.5603687395120867	0.501092230338412	0.9456313995677198	0.11870970353002272	0.3328309918448528	0.17879426593188172	0.025290627441972642	0.4630841147812929	1
0.5337899662845487	0.05923600357740948	0.05646041041245255	0	0.35051361972558936	0.5421790595082361	0.38293836261619857	0.004370749435032939	0.07051182844053251	0.6741765219611526	0.5003613965371808	0.8614996113749702	0.36552439261943137	0.6244554885077532	0.17482447288020853	0.018234543049662145	0.18248549556237603	1
0.5762955758041058	1.8446025429104266e-5	0.06850822469168073	0	0.3551777534787844	0.30907954925716197	0.20372902766760764	0.013053033950856314	0.47413838912437417	0.7790626295550973	0.4993126948980018	0.8005714861012877	0.2407923263859888	0.5271784636096573	-0.002421462456444316	-0.03735312771233103	0.512596126559118	4
0.4491406882608426	0.14697991739857874	0.050478802067896754	0	0.353400592272682	0.11928976946763206	0.546919773537301	2.3747761567257075e-4	0.33355297937939427	0.6751827004952162	0.5014452599085873	0.8617893286860225	0.08054238869060762	0.268591143202322	0.3289953048547408	0.0040175819840437355	0.3983959699588934	1
0.48319691700314826	0.11016729733946058	0.05588764309219855	0	0.3507481425651926	0.5205777041065199	0.10743147960191418	0.001630883458377316	0.3703599328331885	0.5199174545206807	0.4996321207756024	0.9802976840101011	0.27065743479928195	0.5116192568983844	0.11097729874169884	0.00973893314906937	0.36766451121084726	1
0.6000513662878533	1.584488976585971e-5	0.05634369654354246	0	0.34358909227883844	0.2455588317803927	0.13354410105234696	0.02985360246039868	0.5910434647068616	0.7947343511155452	0.4985476260042515	0.7920312800733611	0.19515403883568175	0.4846516102871866	-0.0018366002192650728	-0.05178198649518368	0.5689669764272621	0
0.5885489402384199	9.673338530628663e-4	0.06045041574606284	0	0.35003331016245454	0.6842388780251571	0.08350356828460583	0.007884030502498937	0.224373523187738	0.5584322897759907	0.49938878937786263	0.9456580704954987	0.3821010834093433	0.6710595034656861	0.009504003272321699	0.023085519957716485	0.29635097330427573	0
0.5192890647667298	0.08692173270019912	0.04336038447166933	0	0.35042881806140175	0.2644521215379091	0.2422848236507873	7.761132970249125e-5	0.4931854434816011	0.5748809613782929	0.500701259192045	0.933255114642038	0.15202848986824236	0.3970797480442034	0.15549875438583796	0.0019656615635154375	0.44545583600644323	1
0.5314263061658376	0.061410536379286944	0.060242687279370315	0	0.3469204701755051	0.4861001517226357	0.3854741966272332	7.637335908241474e-8	0.12842557527677215	0.6540445544099094	0.4987639621241248	0.8732606002237154	0.3179311571320206	0.5820235218371337	0.17618755761285437	7.767463985452538e-5	0.24171124591015736	1
0.5780367425047147	0.027133750752553677	0.04512247353136946	0	0.34970703321136226	0.524355409215367	0.10159810408116966	4.489258004521922e-5	0.3740015941234181	0.5380659006087395	0.49926955757504987	0.9632739331554188	0.28213776549853053	0.5715323146250649	0.05450645150035319	-0.0014775218910353981	0.37543875576561725	0
0.48416103835815366	0.10511965976658408	0.06147562304954976	0	0.34924367882571256	0.3033850354682062	0.17268786845742726	0.0062076976946562265	0.5177193983797101	0.5843972376051131	0.49859238005360634	0.9236740472030075	0.17729737665834902	0.41492848970954127	0.14586602443655425	-0.021149397893049628	0.46035488374695416	1
0.5251207380106545	0.07953125263077242	0.05003380950621737	0	0.3453141998523558	0.13377943556840496	0.2716107549413841	3.8528221579700405e-4	0.594224527274414	0.6743978698132057	0.4994989095615091	0.8606155271449831	0.09022056637214533	0.3079747328645881	0.17077850813051879	-0.005101666787609097	0.5263484257925023	1
0.5383446553766366	0.0695893690477922	0.046080028521198156	0	0.3459859470543729	0.3166588250427807	0.24243932368240198	0.0014321836680588785	0.4394696676067583	0.5845499047921583	0.49970553851570154	0.9245838100477696	0.18510288603035419	0.44655989440122135	0.14048394581503462	-0.008786369107481838	0.42174252889122593	1
0.4824533414340931	0.1147774504568032	0.051648495936495016	0	0.35112071217260876	0.11320188816623515	0.27723607295148966	0.006071241892261233	0.603490796990014	0.6315073513875086	0.5003433888069011	0.8901124541312743	0.0714878245679241	0.2625485457856233	0.20040487341574761	0.019894028241433413	0.5171525525571956	1
0.597845687992775	0.0010829128197117704	0.056069994212249404	0	0.34500140497526377	0.4079235311112297	0.11285818176962988	0.0031733446893592726	0.47604494242978124	0.622229116402749	0.5004436156225636	0.8968140670909581	0.2538218983232297	0.5506574483167036	0.012327098330554625	-0.014873783912145003	0.4518892372648867	0
0.580827406578803	0.017915032705147913	0.05412150552708618	0	0.3471360551889629	0.5614217457690657	0.11196695809086338	3.0946768840788344e-4	0.3263018284516631	0.5573327011661755	0.5011884394710633	0.9482945608209126	0.31289869806290327	0.602178029030689	0.047229188427546046	-0.004315680948147926	0.3549084634899131	1
0.60638888999583	9.788483321820881e-6	0.05028526586264031	0	0.3433160556582079	0.34334780763242684	0.04898274256562143	0.019036567125407942	0.5886328826765438	0.6535527283830628	0.49946274891792924	0.8742008723373785	0.22439589646251554	0.5219531485143363	-7.920781186689798e-4	-0.03539186568123382	0.5142307952855666	0
0.4554205530175099	0.13035067833475297	0.06531219395664146	0	0.34891657469109577	0.2674175738315613	0.2807710644014015	2.3176237279369914e-4	0.4515795993942436	0.5740026695720797	0.500027966194737	0.9333406717376191	0.15349840126980488	0.3739048461424008	0.20497109947278744	-0.004168486596293651	0.4252925409811053	0
0.5608274424376136	0.032521238829152005	0.05396580593811622	0	0.3526855127951181	0.38668064700168986	0.3334262050862535	0.0014034229311602137	0.2784897249808964	0.6540522665867355	0.5002005704046955	0.874512182416783	0.25290935361668065	0.5325065850465188	0.11907416406788268	-0.009951481822048676	0.35837073270764713	1
0.465849012433915	0.126057962239577	0.05763269803688361	0	0.3504603272896244	0.3044976450213171	0.2670631614629768	1.1953924582396967e-4	0.4283196542698821	0.5594209207120087	0.49949805815213044	0.9449254589406109	0.17034235293246358	0.39858138176281127	0.19417556782721898	-0.0027777437631076557	0.4100207941730774	1
0.5690734264757077	0.023801541506440406	0.05906443195245938	0	0.3480606000653924	0.4290001591515257	0.0018572003574060776	1.835125155588647e-4	0.5689591279755095	0.580130192758446	0.5008540152830246	0.9291650067595996	0.24887594502197863	0.5317653489152583	-0.0071554850109918815	-0.0035432599431239366	0.4789333960388576	1
0.5156835152647995	0.08567329241600237	0.04551023179947957	0	0.3531329605197185	0.4291949892196217	0.3091669821949851	0.0013541348258366255	0.2602838937595566	0.580234127048695	0.5002588143744217	0.9285295732944563	0.2490335799035213	0.5066676842095408	0.17527643909989063	-0.00845453520903752	0.3265104118996061	1
0.5857540914126487	1.2962744764498176e-5	0.06804194307018974	0	0.34619100277239717	0.24658635865858206	0.1654942759961219	0.016303582111207204	0.5716157832340888	0.8006074488922843	0.4998189430908754	0.790126345090906	0.1974188755372852	0.4810006313625171	-0.0018537169921272855	-0.04215346977710996	0.5630065554067202	4
0.5497004423564761	0.04614883357100853	0.05812541519061287	0	0.34602530888190247	0.507626348547388	0.32241330221869013	2.7762335131414542e-5	0.1699325868987906	0.6277014636712235	0.49881588598552523	0.8914429761091834	0.31863780198127406	0.5925725831984993	0.1368337637177098	-0.0014250085262322687	0.2720186616100232	0
0.6157746772289289	1.2797130869318203e-5	0.04281555555576856	0	0.3413969700844332	0.29734144723957345	0.05532156935262636	0.009756515105185645	0.6375804683026145	0.6546095399554682	0.49908622694357807	0.8731656198431047	0.1946425479871903	0.4900518247779382	-9.636224824279738e-4	-0.023407310980493153	0.5343191086849829	0
0.46235104979964864	0.1314597919582106	0.057114352794627204	0	0.3490748054475135	0.11614534023654358	0.10500034901858409	0.009313463603280859	0.7695408471415914	0.6296741807704881	0.4994111008553325	0.8905763397206264	0.07313372196375519	0.260205017302039	0.13192305161952278	0.025897455046840653	0.5819744760315976	0
0.5213889694223546	0.08451501809476492	0.0424241701691668	0	0.3516718423137138	0.17280879444515565	0.3317260412684933	1.1795630926809253e-4	0.4953472079770829	0.643304139681104	0.5012840818096931	0.8827419867958971	0.1111686128398696	0.34004003782314207	0.189680612561174	-0.0025341567925340155	0.47281350640821795	1
0.5435137961743343	0.06621189306466405	0.041455700369349736	0	0.3488186103916518	0.2088780598871898	0.2624437078953658	0.004353224819355798	0.5243250073980886	0.6399235046871248	0.49892828245446025	0.8829884656047687	0.13366598013525763	0.3815897216684252	0.14929011566548853	-0.015213973174627205	0.4843341358407135	1
0.42660306892028804	0.16522860950972784	0.058369430596626845	0	0.3497988909733572	0.32856005361284274	0.19206301389149893	0.02322255292332468	0.45615437957233357	0.5113341174553514	0.49994082191697564	0.9887964863380547	0.1680039650452059	0.3786277612346346	0.18015967069192348	0.03723409431636901	0.40397847375707285	0
0.46071971540551276	0.12162736111371127	0.06814711437923342	0	0.34950580910154266	0.15590939593901884	0.03679940286590476	0.003171061437156165	0.8041201397579202	0.6464060809283574	0.5002930179744219	0.8797504635142186	0.10078078160884872	0.3046456903255718	0.07604602597279517	0.01670961944843118	0.6025986642532019	1
0.5163198564043959	0.08488755952013748	0.05007046297687867	0	0.34872212109858786	0.28525996417677285	0.30232814852658385	1.7731160448566024e-4	0.41223457569215766	0.5803746192935091	0.49777310780450873	0.9261077300150472	0.16555764310877458	0.41439863492745593	0.17298155906102494	0.003217346784674119	0.4094024592268449	1
0.5563402177682659	0.047766974494147185	0.04701707926911603	0	0.34887572846847087	0.5775424901862624	0.22706097771647304	6.80790793419992e-4	0.19471574130384461	0.5832007932111885	0.5000436494117796	0.9259657114624552	0.3368232383897932	0.6121633057343842	0.11247091127963137	-0.006109979532770053	0.28147576251875445	1
0.4694406911245041	0.11885751095252062	0.06125510462961105	0	0.3504466932933642	0.2949368376366298	0.2754736686480761	0.003559492134167199	0.4260300015811269	0.5514459214234432	0.5020948582304996	0.9542044168254215	0.16264171619224782	0.3899540659345973	0.1896321371434147	0.015474753482259894	0.40493904343972814	1
0.6160350021121628	7.823930634146659e-5	0.041110100762059947	0	0.3427766578194357	0.2851139215495145	0.04892682768044761	0.024984713883723027	0.6409745368863149	0.6875672384597322	0.501245546021753	0.8538226584455899	0.19603499168622443	0.4908448406299382	-0.002291492018343185	-0.03753563653173492	0.5489822879201397	0
0.5344500996956639	0.07613390348775166	0.042476558359231496	0	0.3469394384573529	0.24136718101190413	0.010139388214657433	0.0011333521761540798	0.7473600785972844	0.6313986721861653	0.4992473710292463	0.8892135279791369	0.15239891760023408	0.40391188200944933	0.031245599603737042	-0.00780281015929768	0.5726453285461113	1
0.5045920184402942	0.09580163783956122	0.04809272138270508	0	0.3515136223374395	0.407266096379775	0.054486604685944226	0.004507997879883992	0.5337393010543966	0.5618042925087021	0.500640544595576	0.9439967139965383	0.2288038411394204	0.48021844237148914	0.07653513583546369	-0.015597717325260418	0.45884413911830757	0
0.4718803873662882	0.13278379062450768	0.046139160903687415	0	0.3491966611055167	0.40518863836309627	0.4076494065287292	8.34728493293024e-4	0.18632722661488138	0.575967915406675	0.4994472949443461	0.9312058312759763	0.23337565538446164	0.46956844677652776	0.2498447635193419	0.006664411088405803	0.2739223786157245	1
0.4710169649045041	0.11975443022098163	0.05913843941846784	0	0.35009016545604627	0.23097119050752762	0.1629021648987381	0.003548527837190432	0.6025781167565439	0.5639915778889013	0.5018415554477532	0.9432938456291446	0.13026580618121852	0.3496634033190745	0.1480683447273493	0.015357199894856993	0.4869110520587193	1
0.4039759503374988	0.1927220648887791	0.0513706680017867	0	0.35193131677193523	0.2464865456292401	0.6587660265972707	0.0019119949386260863	0.09283543283486298	0.6714759020810162	0.4995509842463511	0.8625309621394839	0.1655097755772275	0.3658471456869916	0.4131013585704236	0.011490165440224763	0.20956133030236002	1
0.49985772102599674	0.09891055952525031	0.0505445873934213	0	0.3506871320553317	0.38017758213308095	0.23977163565809964	0.001098042279864251	0.3789527399289552	0.540486779480204	0.5001127240006965	0.9619254482077398	0.20548095699767965	0.453184492351582	0.16009538685567157	0.0077447150754019695	0.3789754057173445	1
0.6011341543005212	1.3826774685406455e-5	0.05372227410476481	0	0.3451297448200285	0.3241815157858998	0.08677780735834777	0.009717372851384567	0.5793233040043678	0.6683769424877554	0.4996953354319617	0.8646531302293783	0.21667545033202573	0.5105495621777655	-0.0012668431897640794	-0.026424678342839954	0.5171419593548388	0
0.4943973629446305	0.1026489405424589	0.05662566033967821	0	0.34632803617323243	0.12629743432383814	0.08831779763705747	0.011050879459501705	0.7743338885796026	0.6333439116917345	0.4993816730397433	0.8879663330843983	0.0799897110912896	0.2814095533728557	0.10722717172421294	0.028171408468760623	0.5831918664341706	0
0.5529871529877954	3.7594116785234545e-5	0.0924950321147188	0	0.3544802207807005	0.306246972356419	0.2876634026676504	0.012823918547586036	0.39326570642834463	0.8943897752375778	0.49929534158842653	0.7471629776642082	0.27390416077304625	0.550779894641678	-0.004401360134705529	-0.04609504411781048	0.499716509610838	0
0.47683989443705177	0.11432209120291911	0.06087086054095667	0	0.34796715381907245	0.11049082299383747	0.17032085417611714	0.007233163177629209	0.7119551596524162	0.6350491061760041	0.5005276455581865	0.8877902687938162	0.07016709838288757	0.258546709819322	0.1571768616313833	0.02363515592530848	0.5606412726239861	1
0.5614482150895875	0.04481146488053435	0.0421781616140117	0	0.35156215841586635	0.4414704724212519	0.21403765286301737	0.0020908972022506073	0.34240097751348	0.5761397683891889	0.5019039592042603	0.9333539804454924	0.25434869573144586	0.5334077230838733	0.10492845460273702	-0.010061524292681583	0.3717253466060713	1
0.5665228281834398	1.757918183070395e-5	0.07975803907136664	0	0.3537015535633631	0.2851060220832655	0.2474707024850299	0.017015793263361154	0.4504074821683434	0.8612997399864073	0.5002470046725696	0.7621054903767903	0.2455617426888755	0.5273474037617432	-0.0027368193661863223	-0.048339064771249614	0.5237284803756928	4
0.4670494015363801	0.12359962959110027	0.05710482432169607	0	0.35224614455082354	0.2924012467781413	0.2151547838554897	3.735648351231206e-4	0.492070404531246	0.5493976856518469	0.49956463909844545	0.9535696767228875	0.16064456826162538	0.38754183191516994	0.17101399632629907	0.004843585403018434	0.4366005863555125	1
0.46042089186744634	0.13129047020079954	0.05670852533768288	0	0.3515801125940712	0.3690049033346699	0.42997804137144474	8.294947503662311e-4	0.20018756054351897	0.5881784829600425	0.4999329921872399	0.9219371864544216	0.2170407442482033	0.4470872107928445	0.25771423500562257	0.00743925876315989	0.2877592954383731	1
0.46320744097566807	0.13343347614263631	0.05322027117686557	0	0.3501388117048299	0.2173963375982393	0.4585266848903867	0.0013235616521401169	0.32275341585923384	0.62679678082764545	0.4992320021325187	0.8924580882509492	0.13626332457029644	0.35557076449022784	0.277157654854472	-0.00940422041623828	0.37667580107153836	1
0.46057489264517526	0.13030783001477145	0.058815423781483786	0	0.3503018535585697	0.26180727243767415	0.1558624574406802	0.005698433823695401	0.5766318362979502	0.5461006723691115	0.5006774089226773	0.9575085097269079	0.142973127509337	0.36265890043123156	0.1488378451018952	0.01911968475996676	0.4693835697069065	1
0.536675961152436	0.05324240470495661	0.05871417076037276	0	0.3513674633822347	0.5997605006123987	0.30785754558727363	3.6443960641497605e-4	0.09201751419391267	0.6454826010176942	0.4996418098672646	0.8798063987721381	0.38713496792296553	0.6448487841228073	0.14551796616991725	0.005257716125824724	0.2043755335814508	1
0.4441712687834059	0.14150826235911582	0.06489472419482457	0	0.34942574466265375	0.3382364060198016	0.26244446380985115	0.0033935231775422195	0.39592560699280516	0.5345176217554566	0.49992848282178154	0.9671034369632858	0.18079331933681733	0.4007859423602405	0.19926759547209666	0.015344656773353931	0.3846018053943089	1
0.4851601102417931	0.11628131114761063	0.046387317739165476	0	0.35217126087143075	0.44997174011119206	0.2797982259113057	0.0021059879733746102	0.2681240460041277	0.5586718077431386	0.4989224749010556	0.9450138117498778	0.2513865254812454	0.4944211116754832	0.19087070707423673	-0.010458982056355742	0.32516716330663586	1
0.4758205382152114	0.11412296279018322	0.05649543817877414	0	0.3535610608158312	0.43853275902187644	0.02699348423522822	0.0016765386236468405	0.5327972181192485	0.5479861273350972	0.5008818518350528	0.9560549758392347	0.24030986832597348	0.477792960094382	0.05805413060738255	0.01017959749240034	0.45397331180583506	1
0.5031487140692381	0.10106884199438017	0.04296751207972495	0	0.3528149318566568	0.391108044955817	0.1512762108992375	3.020531960980998e-6	0.45761272361298455	0.5342609795274936	0.5020924254528503	0.9694269899523688	0.20895376719917783	0.457595190693935	0.1275495283572932	3.716179769916885e-4	0.4144836629717801	1
0.49804671028405173	0.10284184528379058	0.04904976355883698	0	0.3500616808733206	0.33644697523898964	0.09784292959066836	0.0029809498890961306	0.562729145281246	0.5361358033162377	0.4998709337512905	0.9655872819851282	0.18038126934307402	0.4239374811573954	0.10388626136189445	0.012522881180170324	0.4596533763005398	1
0.47427417063763466	0.12630460448605826	0.051500414612977996	0	0.347920810263329	0.30881965696692554	0.18307401456021127	6.0301883155063645e-5	0.5080460265897082	0.5497430595307504	0.49973888441843883	0.9534363246075194	0.16977146306423443	0.40139828334751315	0.15948918921196134	-0.001848328270636316	0.4409608557111618	1
0.5284252620227559	0.0729236698742208	0.05023409039252564	0	0.3484169777104976	0.46039689983043247	0.20063860893194033	2.2936935138092708e-6	0.33896219754411344	0.5452158282362646	0.500584325664035	0.9581960929918888	0.2510156770584578	0.5147585694661343	0.1262371312280724	3.5425221050977877e-4	0.3586500470952835	0
0.49458196449433417	0.10104341502995665	0.05456878325875339	0	0.34980583721695585	0.09284871423731278	0.2788752758054879	0.0010633520650768476	0.6272126578921225	0.7019146394788929	0.49874868004785394	0.8429440111448183	0.06517187177996214	0.25421920436750456	0.19914081715845464	-0.00903674328516999	0.5556767217592108	0
0.6281378412069422	-0.00435545801031663	0.0373089690720107	0	0.33890864773136375	0.5145827417556885	-0.013407368450037989	0.007119528549419529	0.49170509814492985	0.5504597079086837	0.49973530379905623	0.9528120654068603	0.2832570657216859	0.5966887354872094	-0.008020130590124257	-0.017105075456085427	0.42843647055900025	1
0.4976332250321489	0.0969729355654721	0.056555662836409816	0	0.34883817656596916	0.36763314962367166	0.18706128647872902	0.004385276242637937	0.4409202876549614	0.5315844527324115	0.5005197097734682	0.9703411667307383	0.19542806664899226	0.4407959140463426	0.13880105690124694	0.016229758955283904	0.4041732700971265	1
0.5618408891137493	0.05611791053488052	0.035579724351901695	0	0.34646147599946847	0.2166047223917977	0.11762293138354339	0.016614074119475138	0.6491582721051836	0.6442870486407595	0.498968228056151	0.880028517308093	0.13955561731146238	0.3964093468534355	0.09232089366871399	-0.027627565403330258	0.5388973248811807	1
0.5197102971026937	0.0914547647599041	0.04139452603690061	0	0.3474404121005016	0.42328632652579135	0.07069839204631419	3.601794053740196e-4	0.5056551020225204	0.5365663536103278	0.4993774252188714	0.9647232271338411	0.22712120075705441	0.48617771227755774	0.08334992276915563	-0.004002470693120046	0.43447483564640665	1
0.5547197696406675	0.02376364439921856	0.07141918952030732	0	0.3500973964398067	0.6098692959177924	0.2831713919555592	2.6902806258337315e-4	0.10669028406406496	0.6870959172078555	0.4994170284795161	0.8525561452969128	0.4190387032555446	0.6822322063074843	0.09621842000459374	-0.0051414221184708795	0.2266907958063929	0
0.524299013926119	0.07901006060179372	0.05079591810524579	0	0.34589500736684153	0.13710299493721595	0.410596632638199	4.7370261917801994e-4	0.45182666980540703	0.7097733868820455	0.4992049064642779	0.8386477128623953	0.09731205706825968	0.319693218909363	0.2147678760525933	-0.005849082314494676	0.47138798735253834	1
0.4707881024889948	0.12209321329985966	0.05975246201799945	0	0.3473662221931462	0.18166108111526516	0.11938362826748719	6.909034302968506e-5	0.698886200274218	0.6134520860559517	0.5011676567824431	0.9038600557216504	0.11144036916533888	0.323550810974508	0.1335724693124477	-0.0022479434546083606	0.5451246631676525	1
0.4995018219176961	0.10011000732189564	0.047576020075361394	0	0.3528121506850469	0.1624885887467542	0.4339077634523637	8.762735911524337e-5	0.4035160204417669	0.6642115938059804	0.5011047539902445	0.8685824208901892	0.10792680450676609	0.3279962936304557	0.23995313111858335	-0.0023507307074016708	0.4344013059583626	1
0.46447582088275596	0.12007023862856962	0.06607627500215055	0	0.34937766548652377	0.20445064927235587	0.04603659860492205	4.3436743354638035e-7	0.7495123177552885	0.624052897583308	0.49921471863241385	0.8944024675092157	0.12758802009120235	0.34454251046213036	0.08312589081303705	1.894167652523445e-4	0.5721421819595802	1
0.4245382628481229	0.1637230967073352	0.0606295215170753	0	0.35110911892746666	0.23750879977283468	0.46399964623449635	8.385194985100644e-5	0.2984077020428179	0.5930965458240463	0.5010197881398899	0.919104181884036	0.14086564874808327	0.34548844724553224	0.29988107416211146	0.0024532053958418593	0.35217727319651426	0
0.5221438154097272	0.08551617585621454	0.046074780888198184	0	0.34626522784586	0.236033901503608	0.2424656979631555	5.489996133836642e-4	0.5209514009198528	0.5970778292243193	0.49961237730951447	0.9147472696780844	0.1409306095331211	0.38377894072489893	0.15741574439017433	-0.005498149400674695	0.4643034642856015	1
0.458201904892435	0.12621343111855574	0.06552548515374461	0	0.35005917883526455	0.05286464092742564	0.37571025333846825	0.00641091801340259	0.5650141877207036	0.712201095481518	0.5008874876015803	0.8386268690491999	0.03765025518074963	0.18558476261873055	0.2596632792819232	0.024439733238414946	0.5303122248609313	0
0.52258573660341745	0.07998913676623746	0.045444970291200204	0	0.35198015633914476	0.26101513161186685	0.42936208908576734	4.776758419601606e-7	0.30962230162652393	0.6379019612817437	0.49919729029722076	0.8846248621258741	0.16650206437942233	0.41749615255485506	0.2094923708433096	-1.6655221387975976e-4	0.37317802881571516	1
0.6110113917047797	9.366180291818218e-6	0.04601109261029442	0	0.34296814950463406	0.29081720842289427	0.06335934804657135	0.0192546755396381	0.6265687679908962	0.6873042480653541	0.5019275842032088	0.8545668025731163	0.19987990275956272	0.49327452445877823	-9.014478118106753e-4	-0.03482999064784556	0.542456914000878	0
0.513619616353866	0.08856827608656499	0.04818733372274648	0	0.3496247738368225	0.05448597227363052	0.4453380225353249	5.193276843674972e-4	0.49965667750667714	0.8286685328373584	0.5026753406758885	0.7788491793808383	0.0451508107042064	0.2147878876573083	0.2549943849821504	-0.006422939319619441	0.5366406666801607	0
0.5267187943284893	0.0807848575970889	0.04422446515488094	0	0.34827188291954075	0.509249598468659	0.0027005081380733777	0.002705637751621225	0.4853442556416465	0.5484810437096334	0.4999709811162681	0.9547542227936917	0.27931375127680175	0.5424543138594162	0.015470207510689928	0.011457095463207178	0.4306183831666867	1
0.5193833393311876	0.08556086300223832	0.04359318037607977	0	0.35146261729049444	0.18661233037918912	0.3296044888901776	3.233213026596068e-4	0.4834598594279737	0.6331454378986324	0.4989418329005121	0.8877143045006977	0.11815274563521594	0.3507041921067619	0.189173770036304	-0.004229151266585886	0.46435118912351986	1
0.5458418657976571	0.054332961455845846	0.04747855079438539	0	0.3523466219521116	0.2985234586496916	0.317310228078663	0.0040723135226965875	0.38009399974894875	0.6361260957579625	0.5005087209866512	0.8870216470727164	0.18989856224299187	0.4550807185410184	0.14802651193589883	-0.015675994838808324	0.41256876436189105	1
0.5286532189941094	0.06989057012086003	0.050463519152741394	0	0.35099269173228914	0.42905517297401047	0.3187655333089225	0.0021641318853530328	0.25001516183171413	0.6017417136017019	0.4997271021460303	0.9113000467520483	0.2581803950150557	0.5226134940760394	0.1637885648340395	-0.011467512865916222	0.32506545395583725	1
0.4784688909471083	0.12103557772136296	0.04502438957410893	0	0.3554711417574198	0.298908451028409	0.2630707665949931	4.5166249214570724e-4	0.43756911988445224	0.5466591246916955	0.49910690298099314	0.9555171523735219	0.16340103220214058	0.3957832975776103	0.18674729999909345	0.004719461445564701	0.4127499409777315	1
0.4813966854496599	0.11450099519511958	0.05709040431668549	0	0.347011915038535	0.14072259081802888	0.2622944860810068	2.516998262679484e-4	0.5967312232746964	0.6266516139823117	0.4990728441540546	0.8924191652040014	0.08818403865989023	0.2916517391683741	0.19419154756997892	0.004247702859286761	0.5099090104023604	1
0.50081798197391	0.1028073148493958	0.04658541066512535	0	0.34978929251156887	0.32508546495890417	0.14158107082399266	0.007308553744412217	0.526024910472691	0.5709296880749658	0.4987365812089012	0.9346398599408938	0.18560094310669237	0.431712311878186	0.12908337321428096	-0.01974223821951944	0.45894655312705257	0
0.529155865559843	0.08178614910451094	0.0422747056006989	0	0.3467832797349471	0.12238203503982795	0.07776047284900259	1.5654626945111596e-4	0.7997009458417184	0.679601561069363	0.500611015736158	0.8582681909190637	0.08317102205991253	0.29650199889778495	0.0929172417637866	-0.0029973581568190776	0.6135781174952476	1
0.44767390870863505	0.1349206788213561	0.06381684657023974	0	0.35358856589976895	0.07001233406862344	0.31673495407473173	0.010044410119061938	0.603208301737583	0.6572689752903949	0.498527735661642	0.8709096368801618	0.04601693507097292	0.20328019742088937	0.23736362148426177	0.029070787222193438	0.5302853938726553	1
0.495712013571782	0.10880381610579515	0.044481574805049925	0	0.3510025955173729	0.2605965383628831	0.1725493909867041	0.002091261161320588	0.5647628094890921	0.5743998395951883	0.4989640199430448	0.9320247817177071	0.1496866098347014	0.38563068452051646	0.14701150352703962	-0.010348246210634765	0.47770605816307865	0
0.48728998562485	0.10970279293583875	0.05329673083437827	0	0.34971049060493303	0.09601593018949785	0.4836399847892375	0.010942944319776274	0.4094011407014884	0.6925245095899912	0.4993785550752998	0.8491753325868235	0.06649338496730883	0.254722917269187	0.2712517643059329	0.028439372524533307	0.4455859459003467	1
0.5284869752840884	0.07785694153531299	0.04358242737089681	0	0.3500736558097017	0.28311517364988964	0.11724467294677597	0.001202199721518886	0.5984379536818155	0.5576359812898203	0.5004102382088114	0.9473003525919587	0.15787520767629407	0.4083297458073351	0.10085734475998834	0.007641107683827671	0.4831718017488489	1
0.5258230561098631	0.09637574402168834	0.026281914303853585	0	0.35151928556459494	0.2582466443391346	0.09955363897318217	0.011836872996518817	0.6303628436911645	0.5882821555097213	0.49742578935350457	0.9195414515830825	0.15192189258497846	0.4007429073438433	0.10652244598663498	-0.019181195862190283	0.511915842531712	1
0.3603077178677129	0.20980227008872593	0.07488027235158953	0	0.35500973969197175	0.06639904721441693	0.15794265526434043	0.04085167382771296	0.7348066236935297	0.6141931288878035	0.5005581655213402	0.9027651769927432	0.040781838563791736	0.17133374503423426	0.2016415423028683	0.06126519739602692	0.5657595152668704	1
0.4711254857172452	0.11006333396909108	0.06667773024998755	0	0.35213345006367613	0.4972879427411815	0.07563071389545536	0.0014508142406961001	0.42563052912266697	0.5290231388822659	0.5000636931046756	0.972244126028994	0.2630768283972444	0.4978481938176243	0.0938415351922488	0.010116283249736886	0.39819398774038983	1
0.6208991452204087	2.4393319807560577e-4	0.03688037799347323	0	0.3419765435880426	0.22558264023923538	0.04804429920738767	0.018133940060898277	0.7082391204924786	0.7119452290977609	0.498893599798214	0.8371064229932578	0.16060248448560022	0.447077377189653	-0.004089551786451959	-0.030893214191409377	0.5879053887882083	0
0.5066291737302209	0.09138155084156535	0.05671813893165672	0	0.34527113649655705	0.2289014899748897	0.3104817892190933	0.009827238600046759	0.45078948220597015	0.5808040632674348	0.49921909974573875	0.9271089494787075	0.13294691546538592	0.3673149744329018	0.18168394649362524	0.025465133832734587	0.4255359452407384	1
0.48993024234738985	0.1054342559293558	0.046831825235649695	0	0.3578036764876047	0.4835574269479298	0.36417936962170683	1.8229328141760378e-5	0.1522449741022216	0.5975537071502474	0.5004587852189846	0.9151571690258333	0.28895153309277044	0.5318577194167489	0.2141178394416449	-0.001009625212628808	0.255034066354235	1
0.5529619098366066	1.1324706532390705e-4	0.08225032211667295	0	0.36467452098139636	0.7780791128709708	0.0964054379659314	5.304695495294943e-5	0.12546240220814478	0.666304096525762	0.4978993695024706	0.8644393865541118	0.5184373003270585	0.7587958382891757	-0.0038223433667056318	-0.0024163758513851296	0.247442880928915	6
0.5110253549580399	0.09220536242157408	0.05005554409315261	0	0.3467137385272335	0.11476928092474284	0.310313396610825	1.5930576070525583e-4	0.574758016703727	0.6821701032389629	0.4985786925816239	0.8549102343256397	0.07829217221709334	0.2832784506456969	0.1978599231067928	-0.0033030969231683644	0.5221647231706786	1
0.4736875922694841	0.12924603253070285	0.05014212280733696	0	0.34692425239247615	0.37042866108471345	0.35509089995866594	0.005527429702426193	0.2689530092541945	0.5461336106705594	0.4983235830428053	0.9552262921730187	0.20230354217405547	0.43852264781322065	0.2242704806453843	0.0174283673132371	0.319778504228158	0
0.4958736779598711	0.09949053383203474	0.05856165050321008	0	0.3460741377048841	0.07696222139381118	0.32489032079085833	0.0017910045351438465	0.5963564532801866	0.7087093103455709	0.4996821809245374	0.8396781692619584	0.05454384284667106	0.23265450311913835	0.21411466065073725	0.012196694190867545	0.5410341420392568	0
0.5030197185774397	0.09426007169452282	0.05180530224732386	0	0.35091490748071374	0.5121650490334053	0.39854650874100556	9.050338299722149e-7	0.08928753719175912	0.6468924528668792	0.49938341526062097	0.8786198594302804	0.331315704841905	0.5776921400372722	0.22059840703071787	2.4644414075787114e-4	0.20146300879125204	1
0.6073580650138422	1.0798287018003586e-5	0.04659957108197169	0	0.3460315656171681	0.45381761019575784	0.036259451937813644	0.00890490467355739	0.5010180331928713	0.5881815665228335	0.49960739621274564	0.9216345024257988	0.26692715288058944	0.5696450776424591	6.789367645590803e-4	-0.02210277854334662	0.45177876413632834	1
0.5479638390803874	0.06005813995441058	0.04380000867051685	0	0.3481780122946852	0.12714122852876125	0.46983015599472505	0.0022129176906241924	0.4008156977858895	0.7894748654285573	0.4997888981129595	0.7956538131699566	0.10037480428316523	0.3317378328211765	0.21112138903661332	-0.012373585970151275	0.4695143641123613	1
0.4909185494749757	0.11243905340298356	0.0479245995149734	0	0.3487177976070674	0.0874300805265965	0.508625088499137	0.0013443382169821309	0.4026004927572843	0.7252846190666459	0.49848777850753684	0.8290353014042989	0.06341169264969872	0.24989762956492242	0.2884592405719801	0.009681897819720963	0.45196123204337657	1
0.6008999871151393	0.007677056011795954	0.03913050986823326	0	0.3522924470048316	0.5839797847152294	0.02398811412478661	0.005555356534187585	0.38647674462579634	0.5416710554855986	0.4994068234339851	0.9601949581417655	0.31632494636895087	0.6169366671467083	0.014133052966728833	-0.015355158384173442	0.38428543827073647	1
0.47857465028656215	0.12016301064113082	0.04716187555367265	0	0.3541004635186344	0.29564910874784234	0.4515769343003743	3.7840908746473515e-5	0.252736116043037	0.6057414266623915	0.49821938653385506	0.9069151843299658	0.17908691292438256	0.41475961160308494	0.2568529763586903	-0.0014730233777628242	0.3298604354159874	1
0.508592698580809	0.09108101168301526	0.05221814226239904	0	0.3481081474737766	0.1439852970380124	0.0557767341553102	4.4470720183732384e-4	0.7997932616048401	0.6562792959349371	0.5017229194481073	0.8743546390203465	0.09449456936508956	0.30949705101985286	0.08151787411119309	0.005511377657421891	0.6034736972115322	0
0.4888463799984221	0.10918050142064986	0.049796350014422466	0	0.3521767685665056	0.08074001548232264	0.42542969724743745	0.00173878340413281	0.4920915038661071	0.7064223135951502	0.4982033201838012	0.8397907841174	0.057036548536730604	0.2365699137591057	0.2566346772751341	0.011080271301890682	0.4957151376638695	1
0.46017499698281744	0.13357145378285465	0.05598175681009482	0	0.35027179242423306	0.2281469241171699	0.52142126044971715	4.608159122362909e-4	0.24997099952087654	0.6321396623871438	0.49948726046627123	0.8889056934837332	0.14422071958609312	0.36451309111307256	0.29688995650929845	0.005713882526203312	0.33288306985142563	1
0.5187434673579124	0.08332113134101055	0.04724206698525213	0	0.3506933343158249	0.21282026753675748	0.09091332999476376	0.0017656122330503249	0.6945007902354283	0.6116455680700136	0.4994926093694478	0.9036798876859513	0.13017057343433228	0.3676784667594423	0.09631118915383925	-0.01010642350982517	0.5461167675965436	1
0.47876386731965886	0.11905061016559017	0.05160820976425579	0	0.3505773127504952	0.2986972254582223	0.23268302822554593	0.004657136024365377	0.4639626102918664	0.5384673880178622	0.4997779250829962	0.9634048582061802	0.16083871480067147	0.3925251113480442	0.1727584641346229	0.016092000095142906	0.41862442442219006	0
0.4956220347544072	0.10150473110572213	0.05301499361791151	0	0.3498582405219591	0.041674142077178865	0.4104659727120102	6.045009265625297e-4	0.5472553842842485	0.8006762027568515	0.5010437750689307	0.7910599090472902	0.0333674938315051	0.1816767123269879	0.25803127459454	0.007156298826423621	0.5531357142520484	1
0.49776299062143664	0.09519533014041559	0.058776355410399425	0	0.34826532382774833	0.4612191325746546	0.003308689432383306	1.703471695525031e-4	0.5353018308234097	0.5756682982691571	0.4998531199760377	0.9318264777803248	0.26550923317842817	0.5141974423845128	0.019045868331156048	0.0033957346067012323	0.4633609546776299	1
0.47660729401918994	0.12064168117860227	0.049916166643514344	0	0.3528348581586934	0.19217635142964196	0.4196076404425259	0.005774158590570752	0.3824418495372614	0.6472088209299027	0.4989223847646316	0.8779995249011312	0.12437822981938923	0.344695832981616	0.2562572157054808	-0.01933618025519932	0.41838313156810253	1
0.47967569512859165	0.1128071065887399	0.0579044906102155	0	0.34961270767245295	0.30930067153914	0.19597556001456465	5.599840214560135e-4	0.4941637844248394	0.5594230795027784	0.4983351872557882	0.9438230664027749	0.17302993416470303	0.4081066779083126	0.15753555963843358	-0.00603327822435925	0.44039104067761314	1
0.47444449306784986	0.1165622848467502	0.06008370401458796	0	0.34890951807081194	0.43250866425872353	0.11349757399276489	0.005442737727184291	0.4485510240213274	0.5174183679292328	0.49865462723167875	0.9817004856104686	0.22378792717600124	0.46143560813643064	0.11716376239140137	0.018420781314381456	0.4029798481577865	1
0.6725490420613959	-0.004953071818486402	-0.010008251673915619	0	0.3424122814310062	0.1857438106120583	-7.614285806223974e-4	-0.04685391042837851	0.8618715283969426	0.6510775984635834	0.5007345432539914	0.8769753768712498	0.12093363414277357	0.40302478505953987	0.0022144429696399834	-0.024692475453276682	0.6194532474240969	1
0.41924425636457247	0.16321871184757683	0.06816440214683536	0	0.3493726296410153	0.2648646733342941	0.4266072898798363	0.015664802868838562	0.29286323391703106	0.5549936424783355	0.5005191569938723	0.9496560690880822	0.14699820981763434	0.3508966576031256	0.2778643056983006	0.03440922838853149	0.33682980831004233	0
0.47566000201878306	0.12119437054781176	0.052218751852780396	0	0.35092687558062474	0.365532124466423	0.21830763786320456	2.925543767128452e-5	0.4161309822327012	0.5370374231285655	0.4980430954714744	0.9630108643416296	0.1963044301941579	0.43299203279938536	0.16890577640530433	0.0012834689206096418	0.3968187218747007	0
0.4631931205065045	0.13093320091951535	0.05358137731874923	0	0.35229230125523087	0.19489879051259693	0.5145502393578231	0.009413549183919522	0.2811374209456605	0.621112626655905	0.4999632075645283	0.8971888006146688	0.12105409970733808	0.33488969081129294	0.2893043349068172	0.025032244424999534	0.3507737298568904	1
0.5208474993792307	0.08318922431116874	0.04512067876913968	0	0.3508425975404609	0.18970124722185053	0.02653410962849733	0.0039502736750650635	0.779814369474587	0.6605020952801437	0.5011132659679612	0.8710254611598915	0.1252980712672888	0.3608772749545891	0.05393925537819214	-0.01532747280644121	0.6005109424736599	1
0.5048669820171547	0.09514183446464188	0.04771446325325876	0	0.3522767202649448	0.2961277313306855	0.2601965190673983	9.266495775922295e-4	0.44274910002432394	0.57456356176763	0.4993787384399571	0.9322791766167844	0.17014420405152642	0.4147458416029647	0.16876816083794952	-0.007132418265041641	0.42361841582412757	1
0.5882544648710215	1.2261823647434098e-5	0.0637793302859458	0	0.34795394301938526	0.3399683700803565	0.12504974414191983	0.009028363922986678	0.5259535218547371	0.6921201380021201	0.49977370786850717	0.8497593652079554	0.23529895521637217	0.5262667272406565	-0.0014572127985368812	-0.028238950101307166	0.5034294356591876	4
0.4923728347036151	0.10352069524838502	0.05428216436947358	0	0.3498243056785261	0.2817213484291887	0.02355189033667459	0.002432116830443697	0.692294644403693	0.5811954233958267	0.4977446938554767	0.9254271286770547	0.16373515837994557	0.40245256028633586	0.05335612099013603	0.01241591034356816	0.53177540837996	1
0.46255779056456314	0.12378773321900532	0.06354218293279727	0	0.3501122932836342	0.15787236027778367	0.29084471009638607	0.0030971321788359177	0.5481857974469944	0.6005729036084654	0.49963124458178404	0.9120988909274022	0.09481386181155028	0.2962743972696124	0.20803071517603142	0.015380448783955204	0.4803144387704011	1
0.5791931375103074	2.4000031138766455e-5	0.07398220595883764	0	0.3468006564997161	0.3218108568632528	0.1671075903660285	0.009906147761180662	0.5011754050095379	0.7446642919789361	0.500172944954994	0.819558263642481	0.23964105387720888	0.5267835636896481	-0.0024435664708523435	-0.0330321015899879	0.5086921043711922	0
0.48123984385791646	0.11149253775098464	0.056872525209143744	0	0.3503950931819551	0.05424715285940286	0.4608075514826457	2.490676073922944e-4	0.48469622805055906	0.7765827066087643	0.5021347922890441	0.8041115485960804	0.042127400793374445	0.20093378438015222	0.281881383687536	0.004680514347868802	0.512504317584443	1
0.6303898231730503	2.1345716168937006e-5	0.034726247948382416	0	0.3348625831623984	0.19460208272984839	0.04471205642007032	0.006414604907001744	0.7542712559430795	0.7143284515929145	0.500339331144982	0.836918846200324	0.13900980443316882	0.41849954586522964	-0.0011673049840781433	-0.01783325170215381	0.6005010108210023	6
0.6268857948582401	0.012755952220208356	0.03170890229120211	0	0.3286493506303494	0.09348583516490773	0.00747730817577189	0.016379771905510692	0.8826570847538097	0.8931276246989825	0.4998733477013022	0.7481233839083028	0.08349478190383466	0.32358910510387934	-0.013054368039446944	-0.03046290381052409	0.7199281667460917	1
0.4238162997246893	0.1595719344019078	0.061903966508684904	0	0.35470779936471813	0.3964942845340999	0.06955697016542842	2.43158439160655e-5	0.5339244294565556	0.5557738851745145	0.5007843454606903	0.9492405976214443	0.22036116896500607	0.43184807625654714	0.11098704254272886	-0.0012924912394642063	0.4584573724401883	0
0.4652024905629964	0.13176028466973935	0.05433262197373217	0	0.348704602793532	0.309106975099711	0.22558547002136906	0.030178676763434886	0.435128878115485	0.5211653232121947	0.502194226067332	0.9816306313585805	0.1610958365849847	0.38630231989586167	0.17563041274824928	0.0412507953614792	0.3968164719944099	1
0.488126716915148	0.10592180535428376	0.053151684978298704	0	0.3527997927522696	0.056198092071467594	0.4291262277996049	2.682032860836442e-4	0.5144074768428437	0.764370904489698	0.49978174091437044	0.808608158838881	0.04295618646726301	0.2048278262777162	0.263661730185818	0.0046693071889211315	0.5268411363475446	1
0.57846916134639	0.036070467788868216	0.040409202934505964	0	0.34505116793023577	0.2592607308504504	0.2190305893643171	0.0013176713938296794	0.5203910083914028	0.629785977240091	0.5017725800601904	0.89260017845193	0.16327877273863114	0.4338618930017122	0.09957981241997688	-0.008174980616116101	0.4747332751944271	1
0.45074461571119606	0.13969108815169182	0.059533979886625094	0	0.35003031625048686	0.250859671785964	0.21393957088977558	0.005743669853194377	0.529457087471066	0.543653676646096	0.4990761509653156	0.9581251579242299	0.13638078288867223	0.3509606735662922	0.1804295502620663	0.019299895110510012	0.4493098810611315	1
0.5245730386918587	0.08358038100999853	0.04078778496253439	0	0.35105879533560846	0.21816711427255422	0.25518133020280165	0.0019303283205548303	0.5247212272040893	0.6120682689972333	0.5009221717712944	0.9046595970962693	0.13353316798492385	0.3739490477084451	0.16143266896583783	-0.009808338756703243	0.4744266220824203	1
0.5030881254554461	0.09896745174160722	0.0469639823155518	0	0.3509804404873948	0.32745796369041535	0.29176219452695107	1.578755304312393e-4	0.38062196625220235	0.5669110470545609	0.4994169685829996	0.9385862489222736	0.18563953706208772	0.43243976691954655	0.18104499170447938	-0.0029011199271316407	0.38941636130310564	1
0.5255315580965325	0.07095044232771987	0.05661035252139195	0	0.34690764705435567	0.42289246242217055	0.4036496843844327	2.270166201858928e-5	0.17343515153137823	0.6372966157064489	0.498934363746343	0.884811792695301	0.2695079351094159	0.5327990848431964	0.19126211768659418	-0.0012812263274201128	0.2772200237976295	1
0.5566436043621028	0.052492433548840055	0.040055550044262256	0	0.35080841204479485	0.3378188060114484	0.015401013700676437	0.024507234423554885	0.6222729458643204	0.6201671631273074	0.5000687934219564	0.8979672404421335	0.2095041305751741	0.4829142601348364	0.03166376211603482	-0.034891368967437275	0.5203133467165661	1
0.5748874733336865	1.650649917828633e-5	0.07723329103944632	0	0.34786272912768884	0.28990105477729905	0.16695515555794854	0.013091986996812258	0.5300518026679402	0.7745479438536558	0.5009085259985342	0.804183316923364	0.22454226589876303	0.50764634221169	-0.002064297779098978	-0.039541213549332925	0.5339591691167419	0
0.46366463164001265	0.11997786325463033	0.0654058276119735	0	0.3509516774933835	0.2065632757670386	0.3409018166168723	4.834974065359163e-4	0.45205141020955325	0.612444426870313	0.5009417877396137	0.9043994450114783	0.12650852703959836	0.34219074044158865	0.22361705940823626	-0.0062179182800377215	0.4404101184302128	1
0.590719265052014	1.4892994413882217e-5	0.06867112641759203	0	0.34059471553598014	0.25941222837927913	0.16007324176392254	0.01348289436902566	0.5670316354877728	0.7824409772891139	0.4994479147167527	0.7989494620746669	0.20297475749382995	0.48996660535189424	-0.0019325514938603322	-0.03808547206280109	0.5500514182047671	0
0.5322920917697875	0.07610880021947233	0.04404082559414614	0	0.34755828241659403	0.19802267491463557	0.2472881354802194	3.8758177313826106e-4	0.5543016078320067	0.6226422624295419	0.5005834278290171	0.8966417072616042	0.12329728632119838	0.3620874998242215	0.15300306884154535	-0.004607766492690467	0.48951719782692354	1
0.5198960439210729	0.08079773082197211	0.04928360882961872	0	0.3500226164273363	0.3224967075120804	0.02818663763228083	1.362043122253176e-4	0.6491804505434136	0.568746883391087	0.4987734093918894	0.9364662523904618	0.1834189973013827	0.4372489423910877	0.05095996098524439	0.0027666520834364033	0.5090244445402314	1
0.6176115034959284	8.819153365167662e-6	0.03590499489959607	0	0.34647468245111024	0.5298033821015806	0.011857227702033773	0.02101768624650345	0.4373217039498822	0.5739354486805562	0.5008203196730844	0.9341345727762935	0.30407294181894684	0.6123582956047194	3.461749049988759e-4	-0.029407658141465984	0.4167031876317477	6
0.5439150416643866	0.056341324524519044	0.051063473530099233	0	0.3486801602809951	0.256188692682879	0.3066567994179444	0.010711333960517712	0.4264431739386588	0.6676250540831666	0.5017911112316558	0.8669522316721774	0.17103798980790286	0.43057652105758903	0.15161586804052782	-0.02697626306350375	0.44478387396538693	0
0.6184453060026291	7.994014445315744e-6	0.03876398712873291	0	0.34278271285419276	0.40493260445501017	0.03837632009032986	0.014060805101834994	0.542630270352825	0.6044410794714783	0.4993482145688317	0.9089181261187977	0.24475790054998345	0.5505759765296246	6.093816379958155e-4	-0.025685885966395174	0.47450052779877466	4
0.6120904438577696	7.369129361274277e-6	0.04128848366762733	0	0.3466137033452419	0.4861596446016714	0.0196500206636014	0.0032284366981261384	0.490961898036601	0.5563519138757727	0.49879377285766485	0.9468598867623065	0.2704758487233053	0.5761181192541421	4.018869255149683e-4	-0.012193401832806828	0.4356733956531496	0
0.46890595518717526	0.1303985235683634	0.043323605918954955	0	0.35737191532550633	0.35406291207696866	0.4192224479050818	4.227541869642521e-6	0.22671041247607987	0.5804902357331267	0.498115354775568	0.9263337879584757	0.2055300632959169	0.4398611319274366	0.25240101477474447	4.619965707545822e-4	0.3072758567270645	0
0.5469248592342324	0.0633998678820444	0.03772751569083376	0	0.35194775719288934	0.2624678078663702	0.2117415794598465	0.0027088504051581935	0.5230817622686251	0.5990206533751652	0.5000913280832726	0.9137002917376095	0.1572236377580604	0.41466567811224203	0.1268070755894442	-0.011064144818791352	0.46959139111710524	0
0.6314438839887163	2.1535160786064302e-5	0.035118675818012264	0	0.3334159050324853	0.17413526376667807	0.04305178158380962	0.013318380755189412	0.7694945738943229	0.7529724670788236	0.5007895990367134	0.815526545727136	0.13111905916381728	0.4066049323177353	-0.001180678137140949	-0.026518971543481856	0.6210947173628876	6
0.44393639695559894	0.14742110811760892	0.054537632348405404	0	0.35410486257838664	0.32841662708008945	0.37699280005876873	0.005425795949997908	0.2891647769111439	0.5485397853296741	0.5000445438708893	0.9547733325032954	0.1801495861172079	0.39991957696558916	0.24691420934604738	0.01801688008963409	0.3351493335987294	1
0.4810066708670901	0.11735392628758994	0.04855434736198271	0	0.35308505548333746	0.28953858489602446	0.5201745122408349	2.667592355648327e-4	0.19002014362757594	0.6425339780331679	0.5008444530724386	0.8828834681386432	0.1860383787473367	0.4226933240142566	0.2798465528605893	0.0040763400680853094	0.2933837830570688	1
0.4964902464672478	0.10186924039549122	0.04877752342542263	0	0.3528629897118383	0.4902721354057738	0.23681529541894783	0.003171310059787136	0.2697412591154912	0.5567599834809959	0.4969575221518145	0.9447689848250068	0.27296390600971115	0.5222137928564199	0.16439960918392724	-0.013164476633575081	0.3265510745932279	1
0.5253277024883978	0.07689627210215935	0.04676060075616295	0	0.35101542465327995	0.4475828673862468	0.24518440490451016	0.0017059855651355132	0.3055267421441076	0.5440307153246535	0.4999408435784194	0.9586224582656779	0.2434988275111994	0.505829646406595	0.14323576281186112	0.009317086293113267	0.3416175044884304	1
0.47195065897411953	0.11476986663309521	0.06229433780667403	0	0.3509851365861113	0.12049358927498804	0.11303523605278414	2.416413665251873e-4	0.7662295333057025	0.6641508837938612	0.4993237499801221	0.867077135669982	0.08002592380847784	0.27502522890885867	0.1313599961374895	-0.0044745791440895175	0.5980893540977412	1
0.5862686994064945	0.007615976351628553	0.05810677371946342	0	0.3480085505224136	0.5278529265030356	0.10107102845187634	0.004720858312683885	0.36635518673240414	0.5842850033120629	0.4994324561651682	0.9245406507921538	0.3084165489101082	0.6016983348453997	0.030008903338589358	-0.017914217927698706	0.3862069797437096	1
0.6178887542615898	0.004105491413745492	0.03693235959639114	0	0.3410733947282736	0.228222260870844	0.01737975380596847	0.010064069939275536	0.744333915383912	0.6884143629264351	0.49931488880413716	0.8516522472656657	0.15711148232303274	0.44093223574291307	-0.009918410697604251	-0.02263747866941134	0.5916236536241024	1
0.5143992163758746	0.08098848228385352	0.05548531133222933	0	0.34912699000804254	0.5489507443081983	0.4105658784275423	3.2512587277810034e-4	0.04015825139148124	0.7312686727129742	0.5012289467217143	0.8279032504687501	0.4014304821750555	0.641855475777063	0.2202538299239202	-0.005130210573552432	0.14302090487256916	1
0.49463038848037966	0.1071723390702867	0.043806985577986055	0	0.3543902868713475	0.2470249337684349	0.45519694484702994	1.0117374090277553e-4	0.29767694764363245	0.6267658926972343	0.49994396299822835	0.8931162405863945	0.15482680313184827	0.3913837646053451	0.24730507987083328	-0.0023572063498741706	0.36366836187369583	1
0.5174420000658935	0.08626731500323698	0.05000872355844182	0	0.34628196137242767	0.3380563557402451	0.302102194956122	0.0011852017785871339	0.3586562475250458	0.5836987393150807	0.4987706733502466	0.9243917850990573	0.1973230686630315	0.45244866784442717	0.17464011296478776	-0.008328426449710605	0.3812396456404958	1
0.4805076789329402	0.11932821186227581	0.04671130651096868	0	0.35345280269381524	0.25958786915302845	0.3800934383197012	7.921174293226835e-4	0.35952657509794755	0.5954208047330651	0.5001806733422997	0.916540057801593	0.15456401795003782	0.38533717774791854	0.232362104795969	-0.006636732926706213	0.38893745038281863	1
0.6249572235819799	-0.003612839292953003	0.03078592452114045	0	0.34786969118983274	0.5724792114263755	-0.013763950746440021	0.0062393281815493655	0.43504541113851536	0.5370691362885046	0.5014340218748558	0.966255103603134	0.30746091562388767	0.6190321507858871	-0.007298003644900432	-0.014343436468883126	0.4026092893278964	1
0.6205118237795545	9.721239170852532e-6	0.035108135469863015	0	0.34437031951141167	0.38248689463833113	0.025550642998831287	0.005212043822715604	0.5867504185401219	0.5869243812314611	0.5007272819910464	0.9236545029939115	0.22449088396474554	0.5274408449436242	5.395754470178518e-4	-0.014645302961601884	0.48666488257095974	4
0.5349014488065968	0.06902724780761058	0.04622942903091338	0	0.3498418743548793	0.2722460443912418	0.1240250391404758	0.0013180633269809052	0.6024108531413016	0.5838380069770184	0.4999807125740919	0.9254020214498275	0.15894758796475947	0.4123701611344866	0.09998492415728476	-0.008435230591721275	0.49608014529994987	1
0.44210792188879017	0.14816002883961132	0.05954453904067858	0	0.35018751023091993	0.12200178571799067	0.10684290569682048	0.01030614071860902	0.7608491678665797	0.619267890490773	0.5005071632983518	0.8990127845126105	0.0755517884776874	0.2583338845300357	0.1399498716522727	0.0275551725583853	0.5741610712593064	0
0.5061191556250313	0.09284530944241398	0.0478773761230304	0	0.3531581588095243	0.307694327301426	0.2662680556575347	3.0587363178700835e-5	0.42600702967786064	0.5670778876463328	0.4994974996613903	0.9385238269534751	0.17448664916685197	0.42047562945051314	0.16753062730156576	-0.0012894095653472534	0.4132831528132684	1
0.4910634704058868	0.11252486498825096	0.04558918466647962	0	0.35082247993938265	0.4035491086235803	0.14270976941772084	8.30457689685508e-4	0.45291066426901344	0.5244914195103225	0.5002808830160508	0.976647314046655	0.21165804482410697	0.455805173811958	0.12975178538712692	0.006300164772411382	0.40814287602850363	1
0.49973457633403523	0.09912205947777629	0.050257911540537464	0	0.35088545264765086	0.21084721427325634	0.36579343068170184	8.660532750411986e-6	0.4233506945122914	0.6145363299959479	0.49898991177048746	0.9010981570937697	0.12957327324935616	0.3602313716718093	0.21131533167502878	7.321539697860678e-4	0.42772114268337574	1
0.4877512592892586	0.10939371662176321	0.05167563373959007	0	0.35117939034938817	0.15153510688070349	0.1679237545156796	2.1127441975333364e-4	0.6803298641838637	0.6161116641914388	0.4984941560945972	0.8994982448041845	0.09336254688369779	0.30224248356269184	0.15067872493590012	0.0036733815831752944	0.5434054099182326	1
0.5690256718323353	0.04809439773450084	0.03329748453495664	0	0.34958244589820714	0.5512381537640784	0.03486341192274086	0.0017512323459830323	0.41214720196719784	0.5292792006838544	0.5010335078411403	0.9729510068694467	0.29175888941069505	0.5756315548913229	0.04208634559525329	-0.00784849934236369	0.3901305988557874	1
0.4569621841393567	0.13370844625999614	0.0577053659371245	0	0.3516240036635227	0.20133287863005855	0.4788783334096233	0.014529507988037545	0.3052592799722807	0.5976102853116653	0.4980810001435751	0.9129373095295922	0.12031859904072817	0.3322435253487759	0.2771730872143768	0.03171703619080702	0.35886635124604016	1
0.5958945582227446	0.004567583953065758	0.05248405381652814	0	0.34705380400766134	0.6674445256670687	0.060590003537977284	9.725799483992616e-4	0.2709928908465547	0.5579099836482913	0.5001497431969986	0.9468211673341357	0.3723739644010558	0.6660768487013543	0.01757016336963349	-0.007545853743307565	0.3238988416723198	1
0.5764030593778817	0.006525007638735047	0.0664897642668817	0	0.3505821687165015	0.599811478727571	0.13077238976179525	1.4962902808057495e-4	0.2692665024825532	0.5914581592506709	0.5020190316134293	0.9212936486059102	0.3547633931056321	0.6382229952574854	0.03170665777987818	-0.0034236333397783215	0.33349398030241484	1
0.5274704726133939	0.08132951168222714	0.042852298217966024	0	0.34834771748641286	0.24485393217234608	0.11023013373210289	3.128091806832751e-4	0.6446031249148678	0.5873118385795882	0.5017194062194755	0.9242640736782908	0.14380561308758238	0.38882711748139304	0.10244203032070479	-0.003961236137924073	0.5126920883358261	1
0.4512643094672161	0.14037390751977966	0.05428965939047244	0	0.3540721236225319	0.2647327454973473	0.5378530975346874	2.1359000479623717e-6	0.19741202106791744	0.63686135989545	0.49818803164377395	0.8844518507227996	0.1685980563062967	0.39079151899834075	0.3106710867920406	-3.8501249683231374e-4	0.2989224067064509	1
0.5596057298775908	0.04895085069529642	0.04539969098753669	0	0.3460437284395761	0.2764387104816701	0.29810221804161163	9.139358431933448e-4	0.4245451356335249	0.6304703737029786	0.50047610746731	0.8909623104213726	0.17428641710334808	0.44144964578069784	0.13558242353934494	-0.007229778144505722	0.43019770882446295	1
0.501987421941071	0.1014624669367861	0.05024277591701905	0	0.3463073352051238	0.4191834442698142	0.33269559414634453	4.286547608219672e-6	0.2481166750362331	0.5691270757458644	0.4986550481648301	0.9360423243322356	0.23856864783835888	0.4900642163350342	0.1962821232152762	4.957870200288942e-4	0.3131578734296606	0
0.5030785124458051	0.09710065930382103	0.05275466916485891	0	0.3470661590855149	0.10947770699401456	0.3996796850716344	0.0010406394687505363	0.4898019684656005	0.7166211456832727	0.5015346127642404	0.8365764712304619	0.07845403981282835	0.28052726944298684	0.23548404148114238	-0.008856761559677885	0.4928454506355487	1
0.44599125448364996	0.13962634198570786	0.06296599850381773	0	0.3514164050268245	0.27380402298890655	0.3210138516766288	0.011773273749548443	0.3934088515849162	0.543541764266283	0.5011450459496098	0.9602078693719693	0.14882392171859615	0.363929971028467	0.22048563792391132	0.028355441098761414	0.3872289499488602	1
0.5812828098192461	1.7178474114703647e-5	0.075426447622637	0	0.3432735640840022	0.2855449395260199	0.1842145325128139	0.00975859184577471	0.5204819361153915	0.7790868887289512	0.5001014428185505	0.8011910808533529	0.22246431852762333	0.5085045789135536	-0.0022203330863679433	-0.03386252183806703	0.5275782760108813	0
0.4896176461055355	0.10650037884915949	0.05168675266788274	0	0.35219522237742235	0.43396987901513795	0.11447270610209477	8.818412985662332e-4	0.45067557358420096	0.5236094559532102	0.4993142333794663	0.9765246997708382	0.22723073225119683	0.4720359676200015	0.11306893941089304	0.006913557960131485	0.40798153500897416	1
0.6179774205498998	1.2267193035935786e-4	0.0452455462820472	0	0.3366543612376936	0.19326639318673286	0.07781676526885407	0.024879157741454286	0.7040376838029587	0.7855080191942461	0.4974556792771152	0.7957962442520722	0.15181230168892684	0.4342727604911609	-0.003882462784157879	-0.042160317202854486	0.6117700194958514	0
0.4877092891670594	0.11288435859978956	0.05051272888819927	0	0.3488936233449516	0.2527465803541602	0.2879439880951467	6.663460033576579e-4	0.45864308554733546	0.5691038450407748	0.4998765173014032	0.937207181454315	0.14383905070045971	0.3746170590863447	0.19236908744728703	0.006190342901291881	0.42682351056507645	1
0.49104677414107684	0.10595735836221735	0.05490645578920696	0	0.3480894117074988	0.10140443510381827	0.30314107790176303	0.0020659766760627823	0.593388510318356	0.6665555175140288	0.5016180195353062	0.8674978372662409	0.06759168571884334	0.2572299335077236	0.20659488066491224	0.012277388871954693	0.5238977969554094	1
0.5105295267635556	0.0918206843326575	0.04504649196377894	0	0.352603296940008	0.13996379425193384	0.3477731115796527	6.3248149690080786e-6	0.5122567693534444	0.6622225260243517	0.5017821908902453	0.8704736855795805	0.09268717738146826	0.3070878537076483	0.2052875521437711	-6.131952094184469e-4	0.48823778935799905	1
0.5070705168541246	0.09262458667097928	0.051301033365738255	0	0.34900386310915793	0.19309862161488656	0.09214090021758875	8.478092777457165e-4	0.7139126688897789	0.6008429811479493	0.4987048349436184	0.9110480716831257	0.1160219514666483	0.3434649885648038	0.10140236257747776	0.007238871140723017	0.5478937777169953	1
0.5009907548740031	0.09736954076997924	0.049614305476593706	0	0.35202539887942386	0.28583090662956123	0.015108834147422987	0.004392895297242799	0.6946673639257729	0.6230464803709239	0.5007709625926771	0.8965186853139673	0.1780859403567783	0.42209489888532287	0.04278265103546104	-0.01646719159904358	0.5515896416782596	1
0.5071375122509941	0.09065187834376659	0.05255480637827947	0	0.3496558030269597	0.35631041903897137	0.268244540989146	2.9033756434962974e-4	0.37515470240753285	0.5669786343417688	0.5002361233176001	0.9392996883715548	0.20202039478845937	0.4525566497259877	0.16601589521528698	-0.0041586623114932084	0.3855861173702187	1
0.47543978897598915	0.12117496528866141	0.053107848399599165	0	0.35027739733575014	0.3085490408111679	0.30744318910478324	0.018026703504869773	0.36598106657917895	0.5386954339840612	0.5016551676775761	0.9650081872419873	0.16621395944513787	0.3968979580888016	0.20001284725855603	0.032063174108075916	0.37102602054456657	1
0.5429291744466916	0.06130723582335726	0.04615277913034043	0	0.34961081059961074	0.4065449716259178	0.17912497602539154	0.002721157945413997	0.4116088944032766	0.5617904071848348	0.49930253700106264	0.9427460616300417	0.22839306514867144	0.4983462099996245	0.1111576133558344	-0.011887241263156153	0.40238341790769727	1
0.46470935502866645	0.13471866843838948	0.05156583628884332	0	0.34900614024410065	0.4014086331860187	0.5007480961665891	0.0010244935209310377	0.09681877712646118	0.6406464246606411	0.49919000354416954	0.8827215649222271	0.25716100567853767	0.48928322407037017	0.2942387098524941	0.008234019748762271	0.20824404632837334	1
0.4108710682046094	0.18420052488914504	0.051049516628856526	0	0.3538788902773891	0.3234683848154272	0.5841123101494687	0.011739503617431275	0.08067980141767273	0.6368028319124521	0.4999161576802767	0.8860252402212662	0.20598558348461085	0.41145524870134864	0.3702094645125293	0.027629599536533885	0.1907056872495883	1
0.459885979361904	0.13527651968260734	0.0533950657833961	0	0.3514424351720925	0.2080414455114525	0.38958655172164247	4.995425425889374e-4	0.401872460224316	0.6037718623982025	0.49946844677467905	0.9095311841965178	0.12560957101246384	0.340081041611043	0.2524036292869093	-0.005678311444606625	0.41319364054665425	1
0.5177886386447593	0.08859961134378058	0.04668145757332537	0	0.34693029243813467	0.23974443187425173	0.0330659050867691	0.008569473899578373	0.7186201891394007	0.6392295930998558	0.5015282209535906	0.8857665011932365	0.15325173563493405	0.3977693095193104	0.061106423288089316	-0.02258031688944227	0.5637045840820426	1
0.4741624436417175	0.11990053272557001	0.05319604240377638	0	0.3527409812289361	0.33571602470409734	0.3193136834219611	0.011620188732045783	0.33335010314189567	0.5382579284280151	0.4985600085623792	0.9624174787447682	0.18070181199731578	0.4145587731592047	0.20330863258662862	0.025833470331914746	0.3562991239222518	1
0.6301213016388574	2.4841968108535364e-4	0.024732415303769847	0	0.34489786337628736	0.48524878246878655	0.0014185316250510363	0.024439219673470302	0.48889346623269203	0.5644155621575144	0.4982938761830417	0.9396005993087984	0.2738819643433696	0.588506173229017	6.317848771155507e-4	-0.026165777718256573	0.43702781961212406	0
0.4774696671764251	0.1151558157809743	0.05397298280911677	0	0.3534015342334839	0.21804003777614847	0.08888267831726815	3.842458650602753e-5	0.6930388593200774	0.5945906136291841	0.500291965599246	0.9172817219331729	0.1296445598570506	0.3517533789865535	0.11029320698539125	-0.0015699653652605167	0.5395233793933156	1
0.45430403316416956	0.13312846401299294	0.05901340308681602	0	0.35355409973602125	0.20006280042101163	0.37746561671448536	0.0014355929986710912	0.42103598986583185	0.5906409873471474	0.5006509285323134	0.9206736682536178	0.11816528997210161	0.3274543361409293	0.2434828840643078	0.00999735866901875	0.41906542112574413	1
0.5257158678334569	0.07825816723253172	0.043867250567146784	0	0.35215871436686463	0.38966841948392605	0.24980632046600454	0.0017111846211016906	0.3588140754289678	0.5691937718862025	0.502121218721527	0.9392348908161607	0.22179683747099083	0.4818911277009019	0.14886490690469859	-0.009224533756351409	0.378468499150751	1
0.4556466691418295	0.13427032200204192	0.059584955932987904	0	0.3504980529231406	0.25172084476251555	0.3182170149064382	0.01024853638900734	0.4198136039420388	0.5484445986686294	0.4988111293252787	0.953677827257026	0.1380549376823062	0.355117442798739	0.21674546948059478	0.025911798003874373	0.40222528971679194	1
0.48432846067266266	0.10970828603443099	0.05816543853740312	0	0.34779781475550314	0.28379725941092226	0.40063905851293236	5.408777505071472e-5	0.3155095943010947	0.5993368420852085	0.5000581484624882	0.9134289389235695	0.17009015324777885	0.40588156580300633	0.22952055835006727	0.001941812511938281	0.3626560633349883	1
0.49122645751004046	0.10333252324016393	0.05697918334803232	0	0.3484618359017633	0.05253060498237917	0.4613443713482763	8.628412801078642e-4	0.48526218238923663	0.8184847146513695	0.5020306201910483	0.7831768050739578	0.042995497229466426	0.20511020065660504	0.278786226579051	-0.008952900352440507	0.5250564731167845	1
0.4703750498998884	0.12286555393225579	0.05741446325633486	0	0.3493449329115208	0.12667497188818022	0.32663934720908816	7.420272954715841e-5	0.5466114781731845	0.6422183063464074	0.501275689306757	0.8834805258039075	0.08135298590250588	0.2762934351504293	0.22675263368667922	0.0023362731302907828	0.49461765803260066	1
0.44066129266573395	0.16518658474997222	0.04219064930339956	0	0.35196147328089433	0.17603010685802234	0.1607925440200552	3.370977529434273e-5	0.6631436393466281	0.5849673901608816	0.5013751300852276	0.9257965661927162	0.10297187219847843	0.3008363859571038	0.17603733074696137	0.0012881619528999487	0.5218381213430348	1
0.4265734009291531	0.1558716481360077	0.0683467927797358	0	0.3492081581551034	0.21793178541630287	0.32649242726922795	0.016042942139847347	0.4395328451746218	0.5466981502664441	0.4989984057347087	0.9553791889567147	0.11914290397135639	0.3191401151008191	0.2361262898350748	0.034659740092918286	0.41007385497118787	0
0.3974969385989723	0.17300968056501959	0.07935373679484581	0	0.35013964404116227	0.2255867705137448	0.28757018354970043	0.041878645114823664	0.44496440082173117	0.5271386277031339	0.5009715882735593	0.974864211843004	0.11891550063659721	0.307170553468253	0.2288036783625444	0.05913381187360884	0.40489195629559366	0
0.5621335047679112	2.208287190254174e-5	0.0891455673152467	0	0.34869884504493964	0.2843581561116152	0.26323033899424997	0.015776885493432053	0.4366346194007027	0.8885912694729403	0.4999563762437734	0.7500928657199686	0.2526781749242047	0.5330126859047988	-0.0032142578506725267	-0.04999717643765889	0.5201987483835325	0
0.4779724919951548	0.11498052305847938	0.05775278656027884	0	0.34929419838608694	0.03509205629116606	0.4960655860236162	0.02337288640522045	0.4454694712799973	0.7828637520668864	0.5004550751985052	0.799538638780859	0.027472298855844644	0.16198186827373845	0.29870482182232466	0.045951869997854985	0.4933614399060818	1
0.4179204309432661	0.17287717624974444	0.05668721302775073	0	0.3525151797792388	0.1270880253951884	0.5939812023528264	0.06810092461262636	0.21082984763935894	0.6382943329479526	0.5006728062551312	0.8856589331996924	0.08111956639529423	0.26021516916940546	0.3618167540817787	0.07015401796386138	0.30781405878495455	1
0.6024061520012426	4.854697773931157e-6	0.04909809896527491	0	0.34849089433570857	0.7061948527598153	0.0050508977059414775	0.0018211403416517138	0.2869331091925916	0.5427423382982328	0.4993138759328287	0.9591575880964633	0.38328184568103835	0.6800126725032342	1.632583559493882e-4	-0.009858573507899848	0.32968264264871633	0
0.5024320030070188	0.11147739978854773	0.03569253235600024	0	0.3503980648484331	0.32373546587262775	0.11739248814539843	3.944677935186748e-4	0.558477578188455	0.5458993341909779	0.49924863943170894	0.9563176310773356	0.17672697527387354	0.4217272116791227	0.11962209557668328	-0.003923668371456912	0.462574361115651	1
0.47937515023156674	0.11354102260738283	0.05681351819148887	0	0.3502703089695616	0.16103265778748158	0.45096248729628685	8.39492344221412e-4	0.3871653625720101	0.645403057531629	0.49898532897603315	0.8792823977491993	0.10393096969848509	0.3159849222161136	0.2573464786991331	0.007854270111674588	0.41881432897307863	1
0.5875519064460712	1.745836640317896e-5	0.06668814950382597	0	0.34574248568369953	0.2856610737720496	0.17111899976494732	0.00983225398557375	0.5333876724774292	0.7565732659984247	0.49857683650205864	0.811784123339169	0.21612353155233652	0.5046707086706318	-0.0021291701317400465	-0.03154353227059963	0.529001993731708	0
0.5018560332083224	0.10087017685459305	0.045961607733627695	0	0.3513121822034568	0.4156021875068325	0.04703951666578117	0.004537012501023737	0.5328212833263626	0.5623911748007532	0.5009447393849821	0.943790630666283	0.2337310024817304	0.4838968839830777	0.07298559533143424	-0.015300546118135904	0.4584180668036239	0
0.4818276435813566	0.11372852013188806	0.04968236427382149	0	0.35476147201293395	0.17779151316047215	0.3511982730739064	0.01646198286593764	0.4545482308996839	0.5889264062830692	0.5014020792629863	0.922704314771299	0.10470611691322589	0.3172041189339518	0.21659495086602393	0.030994144151371382	0.4352067860486529	1
0.4741111152700253	0.12712678840338645	0.04681814908231428	0	0.351943947244274	0.19830998869414038	0.12482231909106009	0.0010840177447440581	0.6757836744700556	0.5817922801981016	0.5003912107195084	0.9274080456146638	0.11537522050842369	0.3306294268512696	0.13582940620054665	0.007681648958283171	0.5258595179899007	1
0.450512453402386	0.14006325026451405	0.05944598021596107	0	0.3499783161171388	0.20464121564787002	0.3175050425141157	3.058606620975563e-4	0.47754788117591684	0.5814671363005585	0.5003140800141089	0.9275958042291568	0.11899214163183201	0.32733404573770875	0.22734145652002155	0.004596891814006012	0.44072760592826377	1
0.48197525808850844	0.10304489826841544	0.06686439838579378	0	0.34811544525728244	0.2856583853431081	0.03659883682299844	1.343442162920759e-4	0.6776084336176015	0.5988970602179349	0.5015736058347999	0.9151478140742066	0.17107996720858948	0.4054568239563974	0.0671051176624852	-0.0032750332314217738	0.5307130916125392	1
0.47577473262463976	0.11955919570582828	0.05691865385890011	0	0.3477474178106318	0.3843886850212177	0.46339794664149897	5.738395907674646e-5	0.15215598437820654	0.6306570168623553	0.5009425502148308	0.8912454898045455	0.24241742141112468	0.47983137213349486	0.26410170188899573	-0.002027800468877192	0.25809472644638665	1
0.49270733999548466	0.10470443865659484	0.04941914901092309	0	0.3531690723369975	0.08649477965780046	3.6640247236688713e-4	0.0013320522634723388	0.9118067656063602	0.8041892444907163	0.49962908999751193	0.7882150592461686	0.06955817150539752	0.26190557097536243	0.007858090317783298	0.010293511065560496	0.7199428276412938	1
0.5466691450259945	0.06327297632049769	0.041793389576520484	0	0.3482644890769873	0.25946347033741707	0.28025992620496193	0.01138031459689645	0.4488962888607246	0.6373932237874695	0.4973797224973254	0.8833652619841637	0.16538025781345073	0.4263439215700501	0.15074722171877217	-0.024688267521564555	0.4475971242327422	1
0.4816409308695284	0.11311436288852153	0.05493692277736347	0	0.3503077834645866	0.1278318689758344	0.2615822842087587	0.004994958873011866	0.6055908879423951	0.6206146001886749	0.49968633021576253	0.8973001497092353	0.07933432425580852	0.2765308080105038	0.19170140706633898	0.018461219364320738	0.5133065655588365	1
0.5841303489329728	2.2714772415369296e-5	0.0797657781951657	0	0.336081158099446	0.23373206865557972	0.2300888668833738	0.01431375372473056	0.5218653107363159	0.8812977399589524	0.49866715789802224	0.7522185777584927	0.20598754386209311	0.49121314684523687	-0.0030391906362719342	-0.0449201314526345	0.5567461752436696	0
0.5879580151956807	2.2330489032741624e-5	0.06181872100430191	0	0.35020093331098473	0.30644293814145795	0.14614710162848302	0.01639013913315014	0.5310198210969089	0.7422166707038786	0.5015873385279209	0.8220683542408126	0.22744705730806755	0.5163450716477693	-0.0021975374768730704	-0.038720717624059514	0.5245731834531633	0
0.5707354482915818	1.8050612372257017e-5	0.08554956884654366	0	0.3436969322495022	0.31715678885979776	0.22376829575472207	0.009452849936025189	0.44962206544945493	0.8055535417907084	0.5003513837703619	0.7881163673200869	0.25548677456897795	0.5398387842312162	-0.0025500864303941253	-0.03608277643125932	0.4987940786304372	4
0.49751912625896383	0.09341044554709513	0.0542554982646624	0	0.3548149299292787	0.2828798165645056	0.035124809387899025	0.0020375047666345834	0.6799578692809608	0.6001224324489917	0.5003512668666078	0.9130983782135721	0.16976252360741564	0.4108547383247421	0.06273171178091895	-0.011514726405759514	0.5379282763000985	1
0.4808542358100299	0.11745209636092462	0.05626395299232916	0	0.34542971483671636	0.446569271237046	0.42799816846208893	2.9965448814850124e-5	0.1254025948520503	0.6262255674972972	0.5009877457928693	0.8944337001920046	0.27965309530727356	0.5180873481228564	0.25067047707921203	-0.001451701615530485	0.232693876413462	1
0.5085203497917298	0.090766330072374	0.05189657570564369	0	0.34881674443025257	0.15606065614014925	0.3781500337252408	0.0050040823632178716	0.4607852277713921	0.6883032224463086	0.4993729066146759	0.8517704840855804	0.10741705251835004	0.33073358324787666	0.21750631626193476	-0.01891947101020503	0.47067957150039363	1
0.5923502503398512	0.026381344281922514	0.03181730746947801	0	0.34945109790874845	0.3052864106499798	0.1460185732970268	0.008869445788467453	0.5398255702645259	0.6115732046999101	0.5007230545002677	0.9048457885103561	0.18670498851254091	0.4699681809904301	0.06859270688228866	-0.01856544591617108	0.48000455804345227	1
1.0471361831450943	-0.4405701431485944	0.04172039563024297	0	0.351713564373257	1.2001998644862517	-0.6087471099318943	0.0018854667589493816	0.4066617786866933	0.5287939941257208	0.5001147083104012	0.9725043591391969	0.6346584800908338	1.1527544657245308	-0.5325181697049262	-0.009119942338156084	0.3888836463185513	1
0.5065284463519075	0.08449513174478072	0.05790656677874263	0	0.3510698551245692	0.47874894220899183	0.05316857066877999	0.008797823441341451	0.4592846636808869	0.5174211413882592	0.5005768262890422	0.9835881445427334	0.24771482411619827	0.5006596003271746	0.06814438100793792	0.022947651409898226	0.40824836725498925	1
0.513687664459581	0.09010548519112438	0.04903572358839698	0	0.34717112676089756	0.3324262314484553	0.27322481425661777	0.0017669409855133648	0.39258201330941356	0.5778887246185529	0.4998272273999485	0.9300104844140168	0.1921053709214997	0.4443338165212376	0.1687127249301178	-0.010008741481659289	0.3969622000303039	1
0.4923668033767075	0.10679033478395	0.05223090594785768	0	0.34861195589148497	0.1999436027530244	0.28558091311957023	0.00483240087881303	0.5096430832485923	0.5822677500030599	0.49905275662787174	0.9257886692708728	0.1164207117025091	0.3389114780566157	0.1886334473843302	0.017160636636465373	0.45529443792258883	1
0.49537058229296543	0.10988465432673941	0.04310527520341584	0	0.3516394881768793	0.4004419043419736	0.20169185148694285	0.005201462102833902	0.3926647820682497	0.5195300007073057	0.4997880730109431	0.9808161951646762	0.20804158284602037	0.45409554053223383	0.15178367760533037	0.015266528827528667	0.37885425303490705	1
0.5613412419294171	0.028438917809176765	0.060629075426156684	0	0.34959076483524937	0.5541868903734287	0.2636641631894342	0.0018122107588892226	0.18033673567824787	0.6389656517247945	0.5003964167351697	0.8849491962416072	0.35410638758479507	0.6302651015844872	0.0978506571141373	-0.011844766010306512	0.2837290073116819	1
0.4767988172727895	0.11720076758448132	0.055185455125759106	0	0.35081496001697	0.13463971109966652	0.2720671198168196	0.0011922865966297147	0.5921008824868842	0.6468220734330071	0.500428343649733	0.8795864566034458	0.08708793709990734	0.2880551449472403	0.20301340895469006	-0.009221978629593577	0.5181534247276633	1
0.49212328945016426	0.10516093603549037	0.05608430137228911	0	0.34663147314205645	0.11219036467903944	0.001757373266221651	1.9711831199455306e-4	0.8858551437427443	0.7710964250268442	0.5009634213001277	0.8060252803303066	0.08650958912646524	0.291518469809296	0.01686594058125954	0.004125109483969827	0.6874904801254745	1
0.5014059004643695	0.10035768862276284	0.04661671866801108	0	0.3516196922448565	0.36531197403889565	7.481209001800872e-4	0.002828662812570332	0.6311112422483539	0.5905292384865116	0.49896116828945825	0.9192056206276988	0.21572740183919334	0.4656011053939212	0.009426458237744205	0.012492483067405986	0.5124799533009285	0
0.6101060005877524	0.0024656491708240297	0.03563720591434224	0	0.3517911443270813	0.4536799534928364	0.05057709889593357	0.02597447907223499	0.4697684685389949	0.5994595878444684	0.500102492773798	0.913375912588383	0.2719627979341133	0.5760071691693363	0.012226243588557194	-0.03331008125876637	0.44507666850087296	1
0.6271237794158516	-6.746986272751336e-4	0.03420682099444524	0	0.33934409821697814	0.49311218718092054	-0.002472747115749808	0.011258668116576607	0.4981018918182527	0.5590118419474032	0.5005960615989826	0.9463095224032507	0.275655552042719	0.5876466871841303	-0.0013649336950404152	-0.02073798976476543	0.4344562362756756	0
0.46991800820461754	0.12361318148402933	0.05470168434255807	0	0.35176712596879506	0.13926744800331534	0.07680440307915311	0.009011697803878733	0.7749164511136528	0.6186043955524525	0.49835898487681335	0.8975623882320378	0.0861514554922235	0.28501729068969606	0.1085577430738363	0.02473654347139801	0.5816884227650697	0
0.5155147230350896	0.09173939992879787	0.040623102787101455	0	0.35212277424901106	0.335669064509683	0.17220584951419848	9.816356320604349e-5	0.49202692241291257	0.5434897647136988	0.5007848222677278	0.9599086253968714	0.182432700892035	0.43335748444897004	0.13093989948404017	0.0020803279733255793	0.43362228809366427	1
0.5928084708963262	1.3820943470557612e-5	0.07018562074149468	0	0.3369920874187086	0.2660312331980737	0.15431149083971013	0.012994089517296938	0.5666631864449191	0.7751872699212696	0.49916668196344133	0.802452766701722	0.2062240253766034	0.4948847093931452	-0.0018199040862639866	-0.037633752207816465	0.5445689469009353	0
0.5323305513036359	0.07728576888854276	0.04150114222162151	0	0.3488825375861998	0.1912303818376107	0.22429196990493536	0.008618812772880118	0.5758588354845738	0.6433264608304199	0.4982286694324351	0.8800323756617732	0.12302356475083989	0.36255215607955704	0.14960908912940507	-0.021490924499390246	0.5093296792904282	1
0.5144565876836382	0.08718721849166651	0.05183498453877572	0	0.34652120928591945	0.24616825096881118	0.23524223497858382	6.123350856041032e-4	0.5179771789670009	0.5938206558706212	0.4994587553560035	0.9171115546266723	0.14617979224482314	0.3880326067119765	0.1561571573761212	-0.006143047786994372	0.4619532836988967	1
0.5571935015642054	0.03384579044200081	0.05422133480576154	0	0.3547393731880322	0.47219743975227113	0.24830040154782432	0.0020025338254088293	0.2774996248744958	0.606049741483815	0.49960264420466405	0.9079422563436829	0.28617513629118324	0.5649455685555328	0.10096778118829289	-0.011476694036341262	0.3455633442925156	0
0.6743171405551693	-0.009039275216093543	-0.010130254990193892	0	0.34485238965111803	0.17181982864352047	-6.434880081531152e-4	-0.0609995832836873	0.88982324264832	0.6656570785678242	0.5004373319892716	0.8670608410931363	0.11437308517486998	0.39257186183548387	-0.0027815537783597096	-0.028669759509299	0.6388794514521748	1
0.5299118410996245	0.06789441584458399	0.051105294958524075	0	0.3510884480972675	0.5045558753624046	0.3224148454162213	1.062065987161395e-4	0.17292307262265794	0.60183553562600145	0.4973931467839454	0.90909859160321	0.3036596555019788	0.5687814983568399	0.16274721231427963	-0.002562699682014272	0.2710339890108947	1
0.545527296982158	0.06405245209297898	0.040568489125671736	0	0.3498517617991912	0.3614066831835126	0.16783458986332225	0.002756523778325792	0.4680022031748393	0.5645280362140476	0.5006968667573024	0.941769625561432	0.20402420513222083	0.47147824006428607	0.11009407241770353	-0.011228729225989885	0.42965641674400024	1
0.4264756651536498	0.15300687519931488	0.06972748399449243	0	0.35078997565254266	0.16427929272355035	0.13243896887585555	0.007176886787642748	0.6961048516129513	0.585660462704538	0.49955233546195926	0.9235651646963876	0.09621188658924874	0.286596575060418	0.1541330685457263	0.024221581791898223	0.5350487746019574	1
0.46761166575902446	0.12601276169880232	0.056695616154751646	0	0.34967995638742144	0.16083268007284557	0.2869097770708779	1.7848276867973563e-4	0.5520790600875967	0.6083142846117972	0.500361765438113	0.9069389435039504	0.0978368167207111	0.3023790981433115	0.20965338952887128	0.0035074770348012406	0.4844600352930159	1
0.5147788431595448	0.09484934321857157	0.04002660004685712	0	0.3503452135750265	0.2867314399721062	0.03454581190660118	5.97488714691599e-4	0.678125259406601	0.5724090319059638	0.49907048922310787	0.9337437463445019	0.1641276659714363	0.4114530599327024	0.061303766706778305	0.005237348797387873	0.5220058245631314	1
0.4436887217672186	0.14534971618498266	0.06193364395972065	0	0.3490279180880782	0.2590697007890133	0.18649490238866415	0.010241723346802687	0.5441936734755198	0.5377603361407899	0.500448395347402	0.9646844259120958	0.13931740938019363	0.3514489411776592	0.17066926159746637	0.026107456887433433	0.45177434033744107	1
0.6284812836605794	4.2628019121367084e-4	0.03433109260560909	0	0.3367613435425978	0.18643059716332822	0.04257481331071565	0.025580062755191257	0.7454145267707649	0.7618174146817982	0.49912473501178295	0.8094296301923446	0.14202607554855048	0.4228883017164923	-0.005263139168711216	-0.03661133094249825	0.6189861683947172	0
0.5224988328972419	0.08547522433808993	0.042385521009934576	0	0.3496404217547336	0.18841468528678879	0.26559528689082057	6.971541859540413e-7	0.5459893306682048	0.6143468183271527	0.49930970169501165	0.9015258739682608	0.11575196243205048	0.3480341350015071	0.1671291140874923	1.9067554091436683e-4	0.48464607537008614	1
