# Supplementary material for: Understanding indirect assortative mating and its intergenerational consequences for educational attainment
Source: Nat Commun. 2025 Jun 6;16:5264. doi: 10.1038/s41467-025-60483-0 (PMC12144155; doi:10.1038/s41467-025-60483-0)
Supplement: Supplementary file 4 — Source Data [file 41467_2025_60483_MOESM4_ESM.zip › Source Data/Simulations/acesim_vars.csv]

VA_p	VC_p	VT_p	VQ_p	VE_p	VA_s	VC_s	VT_s	VE_s	r_s	r_p	r_ps	r_a	G_hom_std	S_hom_std	T_hom_std	E_hom_std
0.5000000000000001	0.1	0.049999999999999996	0	0.35	0.13275433157105	0.18606194981839505	0	0.6811837186105549	0.642271545332185	0.5	0.8823190604705395	0.08526432968767955	0.29200056453315215	0.15459773351338632	0	0.5534017019534615
0.5000000000000001	0.1	0.049999999999999996	0	0.35	0.148689521709457	0.22756414080504328	0	0.6237463374854997	0.6301673461627818	0.5	0.8907525094566247	0.09369928129786186	0.30610338334925646	0.16935376623679071	0	0.5245428504139528
0.5000000000000001	0.1	0.049999999999999996	0	0.35	0.31541045557241887	0.4624367441283539	0	0.22215280029922724	0.6298064156434825	0.5	0.8910077098718697	0.198647528480543	0.4456989213365263	0.24134855635835936	0	0.31295252230511433
0.5000000000000001	0.1	0.049999999999999996	0	0.35	0.3998796724481508	0.429021647782065	0	0.1710986797697842	0.6186746670254912	0.5	0.8989878776215595	0.2473954232021222	0.49738860381207184	0.23040174699350552	0	0.2722096491944227
0.5000000000000001	0.1	0.049999999999999996	0	0.35	0.14225937658920884	0.007863256963901222	0	0.8498773664468899	0.7083818912235106	0.5	0.8401392541646835	0.10077396623254137	0.3174491553501779	0.033377204314516185	0	0.6491736403353059
0.5000000000000001	0.1	0.049999999999999996	0	0.35	0.02639392472337931	0.3383861256297677	0	0.635219949646853	0.8425542797198222	0.5	0.770346400629907	0.02223831423428606	0.14912516298159098	0.23879224373801183	0	0.6120825932803973
0.5000000000000001	0.1	0.049999999999999996	0	0.35	0.2026920054340735	0.32925870374310756	0	0.46804929082281893	0.6110933474592268	0.5	0.9045471804243764	0.12386373610393178	0.351942802318689	0.20060299272466572	0	0.4474542049566453
0.5000000000000001	0.1	0.049999999999999996	0	0.35	0.28240567445755005	0.22055168566294014	0	0.49704263987950975	0.5642204511414017	0.5	0.9413705122865663	0.15933905704733073	0.3991729663282958	0.15775916555607203	0	0.4430678681156321
0.5000000000000001	0.1	0.049999999999999996	0	0.35	0.48038718325551594	0.35449969908222556	0	0.16511311766225845	0.592317706885932	0.5	0.9187717734228098	0.2845418348032992	0.5334246289807953	0.20492752321351898	0	0.26164784780568556
0.5000000000000001	0.1	0.049999999999999996	0	0.35	0.21446952526457608	0.022499361424706873	0	0.763031113310717	0.6288570373684608	0.5	0.8916800282928234	0.13487067026370156	0.3672474237672765	0.053195642242994674	0	0.579556933989729
0.5000000000000001	0.1	0.049999999999999996	0	0.35	0.3341619402635843	0.3761006480781362	0	0.28973741165827954	0.5892824652633407	0.5	0.9211349122823977	0.19691577195570617	0.4437519261430943	0.21053717823065085	0	0.34571089562625484
0.5000000000000001	0.1	0.049999999999999996	0	0.35	0.09343100828118622	0.10905666288454086	0	0.7975123288342728	0.6938446769218645	0.5	0.8488947970699013	0.06482660775534371	0.2546106984306506	0.12301901074655165	0	0.6223702908227978
0.5000000000000001	0.1	0.049999999999999996	0	0.35	0.26671961939428007	0.4591165640158579	0	0.27416381658986216	0.6323349322255631	0.5	0.8892244899649594	0.16865613245291008	0.41067765029632436	0.24096283588578588	0	0.34835951381788977
0.5000000000000001	0.1	0.049999999999999996	0	0.35	0.16809995681978762	0.44531762239057565	0	0.3865824207896367	0.6624520022848447	0.5	0.8687759572364995	0.11135815297926424	0.33370369038904	0.24289979440310908	0	0.42339651520785104
0.5000000000000001	0.1	0.049999999999999996	0	0.35	0.45861873694229865	0.08471023198217152	0	0.45667103107552975	0.5306462252622886	0.5	0.9706942623015663	0.24336430159298933	0.4933196748488644	0.09481683905555185	0	0.41186348609558365
0.5000000000000001	0.1	0.049999999999999996	0	0.35	0.1575242357794195	0.3850946230813861	0	0.45738114113919437	0.650103190325015	0.5	0.8769884092088917	0.10240700823371049	0.32001095017781894	0.2237638232790181	0	0.45622522654316294
0.5000000000000001	0.1	0.049999999999999996	0	0.35	0.4233700043987483	0.49277153704315424	0	0.08385845855809748	0.6865435009453479	0.5	0.8533967252573441	0.29066192501516397	0.5391307123649738	0.2601188559900367	0	0.20075043164498957
0.5000000000000001	0.1	0.049999999999999996	0	0.35	0.35984208993613725	0.1603298077825457	0	0.4798281022813171	0.541860519844974	0.5	0.9605970476308588	0.1949842219148972	0.44157017779159097	0.13181532004413976	0	0.42661450216426927
0.5000000000000001	0.1	0.049999999999999996	0	0.35	0.37991931370925164	0.2767328574554994	0	0.343347828835249	0.5553551323422057	0.5	0.9488544687053215	0.2109901407443614	0.4593366311806205	0.17531971519235115	0	0.3653436536270283
0.5000000000000001	0.1	0.049999999999999996	0	0.35	0.17678546567913145	0.07074350595939903	0	0.7524710283614695	0.6247457492343064	0.5	0.894609173563381	0.11044596820944473	0.33233412134393414	0.09401776920781132	0	0.5736481094482545
0.5000000000000001	0.1	0.049999999999999996	0	0.35	0.2680716615868733	0.11788457783404736	0	0.6140437605790794	0.5679515421465372	0.5	0.9382733056673067	0.15225171360404932	0.39019445614212583	0.11571752484057089	0	0.49408801901730326
0.5000000000000001	0.1	0.049999999999999996	0	0.35	0.45113579777535057	0.09564808662980794	0	0.4532161155948415	0.530292367092607	0.5	0.9710180750074987	0.2392338700825023	0.489115395466655	0.1007188664221352	0	0.4101657381112098
0.5000000000000001	0.1	0.049999999999999996	0	0.35	0.4044028108473867	0.10444837738759816	0	0.4911488117650152	0.5352852654820268	0.5	0.9664788569754462	0.21647086596612128	0.46526429689599147	0.1057446711840246	0	0.428991031919984
0.5000000000000001	0.1	0.049999999999999996	0	0.35	0.39703958458267147	0.14382406964432448	0	0.459136345773004	0.5354241779683344	0.5	0.9663534753662368	0.21258459319606585	0.46106896793870855	0.12410228383182391	0	0.41482874822946747
0.5000000000000001	0.1	0.049999999999999996	0	0.35	0.19770843221340328	0.37276678509078925	0	0.42952478269580746	0.6239053871882826	0.5	0.895211462488676	0.1233513559504917	0.3512141169578633	0.21567160470632205	0	0.4331142783358146
0.5000000000000001	0.1	0.049999999999999996	0	0.35	0.47976855176966643	0.4542482880642637	0	0.0659831601660699	0.684165909337228	0.5	0.8548782877825424	0.32824128749289877	0.5729234569232603	0.24931152924338099	0	0.17776501383335874
0.5000000000000001	0.1	0.049999999999999996	0	0.35	0.021698482218198475	0.4056088482029736	0	0.5726926695788279	0.8811998751899774	0.5	0.7532650000210578	0.01912069982248844	0.13827761866075233	0.26736584165237365	0	0.5943565396868741
0.5000000000000001	0.1	0.049999999999999996	0	0.35	0.19241308548953387	0.34653578663710505	0	0.4610511278733611	0.619991395147518	0.5	0.898032741961359	0.11929445731729475	0.34539029708041125	0.2072916813698424	0	0.4473180215497463
0.5000000000000001	0.1	0.049999999999999996	0	0.35	0.05211957229766994	0.4951666899723932	0	0.4527137377299368	0.8176055731756341	0.5	0.7820113935740247	0.04261325278210533	0.20642977687849526	0.2845526472807308	0	0.5090175758407739
0.5000000000000001	0.1	0.049999999999999996	0	0.35	0.48137257888447493	0.4535859705647454	0	0.06504145055077966	0.6848478061528467	0.5	0.8544525844686408	0.3296669545911708	0.5741663126579013	0.24925382919545114	0	0.17657985814664767
0.5000000000000001	0.1	0.049999999999999996	0	0.35	0.2054936942877248	0.06047665956430138	0	0.7340296461479737	0.6102506613810056	0.5	0.9051715028553855	0.12540266284871024	0.3541223839984	0.08591381902491455	0	0.5599637969766854
0.5000000000000001	0.1	0.049999999999999996	0	0.35	0.1366861758287996	0.25206994800828403	0	0.6112438761629164	0.6416828707044862	0.5	0.8827236838442388	0.08770917769144228	0.29615735292483	0.17986048362899854	0	0.5239821634461714
0.5000000000000001	0.1	0.049999999999999996	0	0.35	0.2735254783183336	0.2641752181807533	0	0.46229930350091314	0.5724263271186326	0.5	0.934598763974499	0.1565731849271309	0.39569329654055413	0.17390851034896024	0	0.43039819311048555
0.5000000000000001	0.1	0.049999999999999996	0	0.35	0.3684090299066156	0.4489383071195335	0	0.18265266297385088	0.6257193605845988	0.5	0.8939129023745195	0.23052066262675988	0.48012567378422905	0.2370271674187441	0	0.2828471587970269
0.5000000000000001	0.1	0.049999999999999996	0	0.35	0.03376381075941026	0.13564579538069665	0	0.8305903938598931	0.8102156407283773	0.5	0.7855696398762679	0.027355967567867262	0.1653963952686614	0.1482581161464569	0	0.6863454885848816
0.5000000000000001	0.1	0.049999999999999996	0	0.35	0.42447374796029175	0.15849731629714373	0	0.41702893574256455	0.5329051609029213	0.5	0.9686347358928735	0.22620425095584532	0.47560934700218555	0.12997233385917986	0	0.3944183191386345
0.5000000000000001	0.1	0.049999999999999996	0	0.35	0.1509344126097858	0.15520760568324476	0	0.6938579817069694	0.6282739199252976	0.5	0.892093728091527	0.09482815506197238	0.3079418046676553	0.13965163144398426	0	0.5524065638883604
0.5000000000000001	0.1	0.049999999999999996	0	0.35	0.11251921264920385	0.14125866885296998	0	0.746222118497826	0.6650170055249752	0.5	0.8670988827741655	0.07482718986000148	0.27354559009423174	0.1370689001670665	0	0.5893855097387017
0.5000000000000001	0.1	0.049999999999999996	0	0.35	0.42719826090615237	0.3591135111637414	0	0.2136882279301062	0.5841787015115676	0.5	0.9251499775979327	0.24956012534415595	0.4995599316840333	0.2048347942352052	0	0.29560527408076154
0.5000000000000001	0.1	0.049999999999999996	0	0.35	0.05141871958039701	0.2398700566263869	0	0.708711223793216	0.7559743060442417	0.5	0.8132638809913222	0.03887123085247409	0.1971578830594255	0.19043928145155653	0	0.612402835489018
0.5000000000000001	0.1	0.049999999999999996	0	0.35	0.08839734387584029	0.47866282600443805	0	0.43293983011972165	0.7467240791798987	0.5	0.8182856292790812	0.0660084252076357	0.2569210485881523	0.26736830701704795	0	0.4757106443947997
0.5000000000000001	0.1	0.049999999999999996	0	0.35	0.4349847194971517	0.07393048668745907	0	0.49108479381538933	0.5347888242076658	0.5	0.9669273411961988	0.23262496668818308	0.482312105060803	0.08892378539928081	0	0.42876410953991617
0.5000000000000001	0.1	0.049999999999999996	0	0.35	0.024959688889794055	0.05762852914631367	0	0.9174117819638923	0.8788337156598462	0.5	0.7542783584350681	0.021935416128731493	0.148106097540687	0.10064382186469925	0	0.7512500805946137
0.5000000000000001	0.1	0.049999999999999996	0	0.35	0.2156214213464409	0.07111333298962563	0	0.7132652456639333	0.6007290280050926	0.5	0.912316843660334	0.129530046862524	0.35990282975064813	0.09243359065303079	0	0.5476635795963211
0.5000000000000001	0.1	0.049999999999999996	0	0.35	0.3162965009687468	0.020291106426157054	0	0.6634123926050961	0.5848869055659143	0.5	0.924589703968196	0.1849976816929365	0.4301135683664682	0.04871961093461983	0	0.521166820698912
0.5000000000000001	0.1	0.049999999999999996	0	0.35	0.08533301739953458	0.20729997381567958	0	0.7073670087847859	0.6951286356336603	0.5	0.8481104460994033	0.059317423959441874	0.24355168642290673	0.16976462998244768	0	0.5866836835946455
0.5000000000000001	0.1	0.049999999999999996	0	0.35	0.39075731765478844	0.4779473916860298	0	0.13129529065918172	0.6530552677710245	0.5	0.8750039905635073	0.25518612471453517	0.5051595042306293	0.24985037997088694	0	0.24499011579848376
0.5000000000000001	0.1	0.049999999999999996	0	0.35	0.07720401545520872	0.19217977905645967	0	0.7306162054883316	0.7072921275151876	0.5	0.8407862293282549	0.05460579234402999	0.23367882305427254	0.16488010479996792	0	0.6014410721457596
0.5000000000000001	0.1	0.049999999999999996	0	0.35	0.17325264087412504	0.23069261340424416	0	0.5960547457216309	0.6132467334767623	0.5	0.9029576471349722	0.10624661608227977	0.32595492952596955	0.1682090910785563	0	0.5058359793954741
0.5000000000000001	0.1	0.049999999999999996	0	0.35	0.3975837500765919	0.1077219572616741	0	0.4946942926617339	0.5360884615820756	0.5	0.9657545707005675	0.21314006092859258	0.4616709444275139	0.10746952902755363	0	0.4308595265449325
0.5000000000000001	0.1	0.049999999999999996	0	0.35	0.36459616082720464	0.019717062707059082	0	0.6156867764657363	0.5712297803133134	0.5	0.9355770972120544	0.2082681848524016	0.4563640924222694	0.04746150734769637	0	0.4961744002300343
0.5000000000000001	0.1	0.049999999999999996	0	0.35	0.4687141053145751	0.2923345160670578	0	0.2389513786183671	0.5607536564673675	0.5	0.9442759857159223	0.2628331483929788	0.5126725547491097	0.18106774908647927	0	0.30625969616441107
0.5000000000000001	0.1	0.049999999999999996	0	0.35	0.2514619987923652	0.43776638177223504	0	0.31077161943539977	0.6261332281190954	0.5	0.8936174199853613	0.1574487130531437	0.3967980759191553	0.2341367454207331	0	0.3690651786601116
0.5000000000000001	0.1	0.049999999999999996	0	0.35	0.09596689336467533	0.3342095372499898	0	0.5698235693853347	0.6945718248849839	0.5	0.8484503262889117	0.06665590025284521	0.2581780398346173	0.2154681081653113	0	0.5263538520000713
0.5000000000000001	0.1	0.049999999999999996	0	0.35	0.22736600728239864	0.09664858446922153	0	0.6759854082483797	0.5883184011243707	0.5	0.9218893248863332	0.13376360587441283	0.3657370720536994	0.10663971182056535	0	0.5276232161257353
0.5000000000000001	0.1	0.049999999999999996	0	0.35	0.4677842251257971	0.3353048955323175	0	0.19691087934188542	0.5790211329038357	0.5	0.9292611799457708	0.270856951986882	0.5204391914401547	0.1970525922079305	0	0.28250821635191475
0.5000000000000001	0.1	0.049999999999999996	0	0.35	0.18814379873219877	0.24557278992142528	0	0.5662834113463759	0.6056342926409869	0.5	0.9086147300348102	0.11394633645996341	0.33755938212403963	0.17246872349265885	0	0.4899718943833015
0.5000000000000001	0.1	0.049999999999999996	0	0.35	0.27999744261614984	0.3009277728851885	0	0.41907478449866165	0.5773315011118402	0.5	0.930619985179931	0.16165134385305813	0.4020588810772101	0.18640551646668016	0	0.4115356024561098
0.5000000000000001	0.1	0.049999999999999996	0	0.35	0.3682469662744552	0.033607673831284046	0	0.5981453598942609	0.5603488347563006	0.5	0.94461701828378	0.20634675845443368	0.4542540681759864	0.061371036931487204	0	0.4843748948925264
0.5000000000000001	0.1	0.049999999999999996	0	0.35	0.14682079816702753	0.2872376102022827	0	0.5659415916306897	0.6376860433751883	0.5	0.8854856881057349	0.09362557386831889	0.30598296336286257	0.19139875399721823	0	0.5026182826399193
0.5000000000000001	0.1	0.049999999999999996	0	0.35	0.4914184191729873	0.47504146618302917	0	0.033540114643983494	0.7400053773073546	0.5	0.821991949975889	0.3636522726958902	0.6030358801065574	0.2651540078593614	0	0.13181011203408124
0.5000000000000001	0.1	0.049999999999999996	0	0.35	0.17638840852305293	0.18468230450525883	0	0.6389292869716883	0.6094535205650898	0.5	0.9057632734669336	0.1075005365612479	0.32787274446231107	0.15003684925164482	0	0.5220904062860441
0.5000000000000001	0.1	0.049999999999999996	0	0.35	0.389579504262656	0.28049718181136996	0	0.32992331392597407	0.5556017718049315	0.5	0.9486438403868434	0.21645106282721854	0.4652430148075504	0.17654729179496761	0	0.35820969339748204
0.5000000000000001	0.1	0.049999999999999996	0	0.35	0.1812192973447964	0.3306099615292624	0	0.4881707411259412	0.6225394187282546	0.5	0.8961930554134852	0.11281615603137227	0.33588116355546394	0.20288801506062284	0	0.46123082138391325
0.5000000000000001	0.1	0.049999999999999996	0	0.35	0.49332752346526826	0.34368065639864653	0	0.16299182013608518	0.589603321434264	0.5	0.9208842420180556	0.29086754639006196	0.539321375795603	0.2013133162636541	0	0.25936530794074286
0.5000000000000001	0.1	0.049999999999999996	0	0.35	0.14392339123878628	0.19503061729483306	0	0.6610459914663808	0.6327747076057997	0.5	0.8889154328841784	0.0910710818087581	0.3017798565324699	0.15710534162333034	0	0.5411148018441997
0.5000000000000001	0.1	0.049999999999999996	0	0.35	0.0444124600617215	0.13070573774166405	0	0.8248818021966144	0.7799619538696598	0.5	0.8006602962032939	0.03464002912589853	0.18611832023177766	0.14279040765469062	0	0.6710912721135318
0.5000000000000001	0.1	0.049999999999999996	0	0.35	0.3739063960965722	0.44543124374467885	0	0.1806623601587489	0.6243499922925634	0.5	0.8948926617572073	0.23344845552103502	0.48316503963038865	0.2358410454517437	0	0.2809939149178676
0.5000000000000001	0.1	0.049999999999999996	0	0.35	0.4385484367376194	0.013002809369936585	0	0.5484487538924442	0.5629218489179388	0.5	0.9424557087746073	0.2468684968484124	0.49685862863435554	0.038261117316806634	0	0.46488025404883776
0.5000000000000001	0.1	0.049999999999999996	0	0.35	0.45250731601845473	0.3212313303956762	0	0.22626135358586907	0.570347610666543	0.5	0.9363003568578867	0.25808646650025596	0.5080221122158523	0.1914228417730804	0	0.30055504601106736
0.5000000000000001	0.1	0.049999999999999996	0	0.35	0.4315100642852485	0.45621411746833473	0	0.11227581824641676	0.6510958638351069	0.5	0.8763196173431644	0.2809544180593464	0.5300513353056914	0.24373720475414348	0	0.2262114599401651
0.5000000000000001	0.1	0.049999999999999996	0	0.35	0.09107554308138788	0.3337679222458973	0	0.5751565346727148	0.7006552098749226	0.5	0.8447589940315523	0.06381255375216238	0.2526114679743625	0.21626661028032781	0	0.5311219217453097
0.5000000000000001	0.1	0.049999999999999996	0	0.35	0.4134905359242111	0.127467465470545	0	0.4590419986052439	0.5331371118451257	0.5	0.9684240019397512	0.2204471500979271	0.46951799762940627	0.11658270574590783	0	0.41389929662468594
0.5000000000000001	0.1	0.049999999999999996	0	0.35	0.2701411426533014	0.4431526419939473	0	0.2867062153527513	0.6244686774739431	0.5	0.8948076170234023	0.16869468208400692	0.4107245817868793	0.23525940757599645	0	0.3540160106371243
0.5000000000000001	0.1	0.049999999999999996	0	0.35	0.07035690511111169	0.21764270972926167	0	0.7120003851596265	0.718356819511563	0.5	0.834285878699069	0.05054136258629503	0.22481406225210876	0.1768304977943515	0	0.5983554399535397
0.5000000000000001	0.1	0.049999999999999996	0	0.35	0.36992064851801837	0.3671130971051752	0	0.2629662543768063	0.584304907348774	0.5	0.9250500591893421	0.21614645025871917	0.46491553024040744	0.20712604094635756	0	0.3279584288132351
0.5000000000000001	0.1	0.049999999999999996	0	0.35	0.26064155192580074	0.14906576834619042	0	0.5902926797280088	0.56873407166323	0.5	0.9376275915056587	0.14823573107138382	0.38501393620411173	0.130214270628942	0	0.48477179316694635
0.5000000000000001	0.1	0.049999999999999996	0	0.35	0.311378849321045	0.3196569067658857	0	0.3689642439130693	0.5747327967766296	0.5	0.9327215518627721	0.1789596369273729	0.42303621231210564	0.19168584091399332	0	0.38527794677390115
0.5000000000000001	0.1	0.049999999999999996	0	0.35	0.15686234727036205	0.26873760530725116	0	0.5744000474223867	0.6278952255054361	0.5	0.8923627060838301	0.09849311891263603	0.3138361338543349	0.18370577524192722	0	0.5024580909037379
0.5000000000000001	0.1	0.049999999999999996	0	0.35	0.09435420704539864	0.17702900932636112	0	0.7286167836282403	0.6835775276932422	0.5	0.8552461220674665	0.0644984155795499	0.2539653826401344	0.15557188211582312	0	0.5904627352440424
0.5000000000000001	0.1	0.049999999999999996	0	0.35	0.19176595797762275	0.15959032264072448	0	0.6486437193816528	0.6005529799840583	0.5	0.9124505536005163	0.11516561752295905	0.3393606010175003	0.13845031154786502	0	0.5221890874346345
0.5000000000000001	0.1	0.049999999999999996	0	0.35	0.33148004114627844	0.2910835073562339	0	0.3774364514974878	0.5644453768201596	0.5	0.9411829303625815	0.18710237673317315	0.4325533224160614	0.1812736825884128	0	0.38617299499552576
0.5000000000000001	0.1	0.049999999999999996	0	0.35	0.33967724512331193	0.09072727477177978	0	0.5695954801049082	0.5495401937538227	0.5	0.9538613920921941	0.18666629909882956	0.4320489545165334	0.09985818359737991	0	0.46809286188608673
0.5000000000000001	0.1	0.049999999999999996	0	0.35	0.4500936282565817	0.2625798791414126	0	0.28732649260200566	0.5498958661001639	0.5	0.953552863680985	0.24750462553631822	0.4974983673705053	0.16993621748229157	0	0.3325654151472031
0.5000000000000001	0.1	0.049999999999999996	0	0.35	0.15217821998521686	0.36807733273599297	0	0.4797444472787901	0.649397376747794	0.5	0.8774648680371462	0.09882413685654853	0.3143630653504775	0.21864512540602352	0	0.46699180924349903
0.5000000000000001	0.1	0.049999999999999996	0	0.35	0.4109758448321373	0.3118586875498294	0	0.27716546761803335	0.5642283741029538	0.5	0.9413639028453359	0.23188423272522465	0.48154359379522915	0.18759505336022128	0	0.3308613528445495
0.5000000000000001	0.1	0.049999999999999996	0	0.35	0.2797837899997831	0.26267534377984697	0	0.45754086622036994	0.570387080392619	0.5	0.9362679611750112	0.1595850591191579	0.39948098718106456	0.1731049522282447	0	0.4274140605906907
0.5000000000000001	0.1	0.049999999999999996	0	0.35	0.08887532027438284	0.46531413029879337	0	0.44581054942682374	0.7408471454094587	0.5	0.8215248338740321	0.06584302732262792	0.25659896204511023	0.2625744256969997	0	0.4808266122578901
0.5000000000000001	0.1	0.049999999999999996	0	0.35	0.2595204414101318	0.24092020932585	0	0.4995593492640182	0.5736712334053952	0.5	0.933584141219156	0.14887941171766292	0.38584894935410013	0.16625822905122403	0	0.44789282159467586
0.5000000000000001	0.1	0.049999999999999996	0	0.35	0.49468337476719165	0.009179957560263576	0	0.4961366676725448	0.5606731713021159	0.5	0.9443437591402305	0.27735569652115444	0.5266457030311312	0.03208412666017828	0	0.44127017030869053
0.5000000000000001	0.1	0.049999999999999996	0	0.35	0.34685888013336813	0.17907087120693174	0	0.4740702486597001	0.5452526059714489	0.5	0.957604387456515	0.18912570829705738	0.43488585663028567	0.13974180418125223	0	0.42537233918846196
0.5000000000000001	0.1	0.049999999999999996	0	0.35	0.3881136546842754	0.1288336719153449	0	0.48305267340037966	0.5367012708297565	0.5	0.9652030605797548	0.20830109169543187	0.4564001442763049	0.1175969348602501	0	0.426002920863445
0.5000000000000001	0.1	0.049999999999999996	0	0.35	0.06582439108751716	0.27181143441703176	0	0.6623641744954512	0.7297125533214326	0.5	0.8277688768501719	0.04803288449130069	0.2191640583930237	0.19917038727201059	0	0.5816655543349658
0.5000000000000001	0.1	0.049999999999999996	0	0.35	0.41927369276527315	0.08356507355347276	0	0.49716123368125414	0.5353550310855765	0.5	0.9664158808439867	0.22446028082371725	0.47377239347994654	0.09459067876898643	0	0.4316369277510671
0.5000000000000001	0.1	0.049999999999999996	0	0.35	0.19076121179386973	0.4310810739407316	0	0.3781577142653987	0.6452666493013764	0.5	0.8802689692314565	0.12309184795090054	0.3508444782961541	0.23586531756872386	0	0.41329020413512196
0.5000000000000001	0.1	0.049999999999999996	0	0.35	0.3028463033260778	0.22016660030931234	0	0.47698709636460995	0.5585923422074711	0.5	0.9461010257859849	0.16916762590378806	0.4112999220809409	0.15683327258119364	0	0.4318668053378654
0.5000000000000001	0.1	0.049999999999999996	0	0.35	0.30706811218988156	0.4777636058861389	0	0.21516828192397958	0.6386214813307213	0.5	0.8848369309834214	0.19610029267613027	0.44283212696927304	0.2470263555643053	0	0.31014151746642155
0.5000000000000001	0.1	0.049999999999999996	0	0.35	0.09537607140373439	0.21330558334011585	0	0.6913183452561499	0.6818617250356185	0.5	0.856321495219316	0.06503329257447064	0.25501625943157163	0.17055492547330334	0	0.574428815095125
0.5000000000000001	0.1	0.049999999999999996	0	0.35	0.20679653319530192	0.4334610368823633	0	0.35974242992233485	0.6389765386376282	0.5	0.8845910600836606	0.13213813298339538	0.3635080920466495	0.2353599086426445	0	0.40113199931070587
0.5000000000000001	0.1	0.049999999999999996	0	0.35	0.2748378037940711	0.17562747176270932	0	0.5495347244432196	0.5637207271303177	0.5	0.9417876703019026	0.15493176659769334	0.3936137276540204	0.14071591671600894	0	0.46567035562997067
0.5000000000000001	0.1	0.049999999999999996	0	0.35	0.4991234323242679	0.04572306724730879	0	0.45515350042842323	0.535473393410078	0.5	0.9663090654976918	0.2672673180371612	0.5169790305584562	0.06997640456044256	0	0.4130445648811012
0.5000000000000001	0.1	0.049999999999999996	0	0.35	0.17623379384167492	0.4466977480333299	0	0.3770684581249952	0.6583484102910163	0.5	0.871479361535447	0.1160232380152214	0.3406218401911736	0.24252123713123339	0	0.4168569226775929
0.5000000000000001	0.1	0.049999999999999996	0	0.35	0.14551951526664197	0.295621640747413	0	0.558858843985945	0.6399120148085216	0.5	0.8839442395116102	0.09311968620823628	0.3051551838134759	0.19451058570251545	0	0.5003342304840086
0.5000000000000001	0.1	0.049999999999999996	0	0.35	0.14336022583302108	0.4809733902802691	0	0.3756663838867098	0.6926140010795254	0.5	0.8496486445612461	0.09929329960987307	0.31510839342974206	0.25811970256251315	0	0.4267719040077448
0.5000000000000001	0.1	0.049999999999999996	0	0.35	0.08694089006166907	0.2744979130802676	0	0.6385611968580633	0.697068482941962	0.5	0.8469295356169428	0.06060375434091156	0.24617829786744316	0.19562404956528054	0	0.5581976525672763
0.5000000000000001	0.1	0.049999999999999996	0	0.35	0.13578933326061818	0.33311951521318406	0	0.5310911515261978	0.6542242449243572	0.5	0.8742219062814809	0.08883667402120983	0.2980548171414276	0.20877493303072248	0	0.49317024982784985
0.5000000000000001	0.1	0.049999999999999996	0	0.35	0.430973187671043	0.2743513715686277	0	0.2946754407603293	0.5528643618247255	0.5	0.9509894614797667	0.23826971636531885	0.48812879075641386	0.17417180940555652	0	0.33769939983802966
0.5000000000000001	0.1	0.049999999999999996	0	0.35	0.3753501053433865	0.15107708203140643	0	0.47357281262520695	0.5388766799251015	0.5	0.9632528603001612	0.20226741857698124	0.4497415019508221	0.12760244227902265	0	0.4226560557701553
0.5000000000000001	0.1	0.049999999999999996	0	0.35	0.4113813494332135	0.03587437036912888	0	0.5527442801976575	0.5502245622312312	0.5	0.9532680018426886	0.22635212290198306	0.47576477686140567	0.06283145666252693	0	0.4614037664760673
0.5000000000000001	0.1	0.049999999999999996	0	0.35	0.25619666196871543	0.12519869208335876	0	0.6186046459479256	0.57180231628416045	0.5	0.9351085911582403	0.1464938447379816	0.3827451433238332	0.11965692803094347	0	0.4975979286452234
0.5000000000000001	0.1	0.049999999999999996	0	0.35	0.007797393365763128	0.18973873183131215	0	0.8024638748029248	0.9378776070290061	0.5	0.7301497129899284	0.0073130006309457705	0.08551608404824072	0.18865402607454174	0	0.7258298898772174
0.5000000000000001	0.1	0.049999999999999996	0	0.35	0.01707771595101804	0.2011393514694646	0	0.7817829325795173	0.8717876423859727	0.5	0.757320386513949	0.014888141726275337	0.12201697310733182	0.18727028648913213	0	0.690712740403536
0.5000000000000001	0.1	0.049999999999999996	0	0.35	0.24945514067076147	0.22653033665847033	0	0.5240145226707681	0.5757029198176599	0.5	0.9319353510691762	0.14361205284768247	0.37896180922051037	0.1615018119041139	0	0.45953637887537585
0.5000000000000001	0.1	0.049999999999999996	0	0.35	0.16431811032816768	0.06540363607928157	0	0.7702782535925506	0.6358915856140649	0.5	0.8867342085154395	0.10448850372168542	0.3232468154857607	0.09120265550013293	0	0.5855505290141064
0.5000000000000001	0.1	0.049999999999999996	0	0.35	0.4561883272835984	0.2536264811642468	0	0.29018519155215466	0.5476100335525986	0.5	0.9555409502644472	0.2498133052100752	0.4998132703421101	0.1666663768491898	0	0.33352035280870024
0.5000000000000001	0.1	0.049999999999999996	0	0.35	0.13254119211342186	0.3441235891077667	0	0.5233352187788114	0.6591989442250955	0.5	0.870916965295229	0.08737101390750324	0.295585882456357	0.21300042564407726	0	0.49141369189956574
0.5000000000000001	0.1	0.049999999999999996	0	0.35	0.4311608152929694	0.35017944581341	0	0.21865973889362064	0.580496679966205	0.5	0.9280793979530142	0.2502874218090909	0.5002873392452492	0.20163234149664092	0	0.29808031925811007
0.5000000000000001	0.1	0.049999999999999996	0	0.35	0.05297408055048436	0.283675059559755	0	0.6633508598897606	0.7564314771528146	0.5	0.8130180841443063	0.040071262001615066	0.20017807572662663	0.20716213183600815	0	0.5926597924373652
0.5000000000000001	0.1	0.049999999999999996	0	0.35	0.31013797270134086	0.08131927798967808	0	0.6085427493089809	0.5593340170372155	0.5	0.9454735544872063	0.1734707181068193	0.41649816098852027	0.09537781547145299	0	0.4881240235400267
0.5000000000000001	0.1	0.049999999999999996	0	0.35	0.2317668664036319	0.3879617393249646	0	0.3802713942714035	0.6142691676165332	0.5	0.9022058600843431	0.1423672401068512	0.37731583601387736	0.2183176285517083	0	0.40436653543441436
0.5000000000000001	0.1	0.049999999999999996	0	0.35	0.006693574716337025	0.4305703706340864	0	0.5627360546495765	0.9942391367357208	0.5	0.7091523965645663	0.006655013947646972	0.08157826884438632	0.29260550698960314	0	0.6258162241660105
0.5000000000000001	0.1	0.049999999999999996	0	0.35	0.3342502124141902	0.1702764125075191	0	0.49547337507829065	0.5473917343332428	0.5	0.9557314656100584	0.18296580347465838	0.42774502156618777	0.13653417210246932	0	0.43572080633134286
0.5000000000000001	0.1	0.049999999999999996	0	0.35	0.31924615451134747	0.07867441920097919	0	0.6020794262876734	0.5572049516652496	0.5	0.9472781470189073	0.1778855380938122	0.4217647900119357	0.09363522408599577	0	0.48459998590206854
0.5000000000000001	0.1	0.049999999999999996	0	0.35	0.09322486945893615	0.14130204124376178	0	0.7654730892973021	0.6881899127456066	0.5	0.8523752893365928	0.06415641477866584	0.25329116600992196	0.13945797892865114	0	0.607250855061427
0.5000000000000001	0.1	0.049999999999999996	0	0.35	0.3568772274302319	0.15691564418375492	0	0.48620712838601327	0.5423023947255442	0.5	0.9602056145395833	0.19353537505842744	0.4399265564368983	0.13045744870320874	0	0.42961599485989294
0.5000000000000001	0.1	0.049999999999999996	0	0.35	0.13086653116624802	0.008643462439067662	0	0.8604900063946844	0.7188666542439456	0.5	0.8339899800381201	0.09407558541199175	0.3067174357808694	0.03525194157675796	0	0.6580306226423727
0.5000000000000001	0.1	0.049999999999999996	0	0.35	0.40304297243710613	0.3561412440612913	0	0.24081578350160268	0.5806608542239307	0.5	0.927948187525611	0.2340312766642822	0.4837677920906705	0.20337024315322177	0	0.3128619647561078
0.5000000000000001	0.1	0.049999999999999996	0	0.35	0.1142977860290557	0.37143446493428206	0	0.5142677490366623	0.68230807582358	0.5	0.8560413561457352	0.07798630245638026	0.27926027726187674	0.2251367295950934	0	0.4956029931430299
0.5000000000000001	0.1	0.049999999999999996	0	0.35	0.4614343584980815	0.03264869295526296	0	0.5059169485466555	0.5444984895886377	0.5	0.9582672867165903	0.2512503112465073	0.5012487518652863	0.0596274500564696	0	0.4391237980782441
0.5000000000000001	0.1	0.049999999999999996	0	0.35	0.14575616316869852	0.1163931218907237	0	0.7378507149405777	0.6369087183070117	0.5	0.8860258756682938	0.09283337106912344	0.30468569226191683	0.12176353648212804	0	0.5735507712559551
0.5000000000000001	0.1	0.049999999999999996	0	0.35	0.3579820331651717	0.018126231152564284	0	0.623891735682264	0.5744630329423258	0.5	0.9329405259268686	0.2056474445109248	0.45348367612398666	0.045635183189543016	0	0.5008811406864704
0.5000000000000001	0.1	0.049999999999999996	0	0.35	0.46017759572714567	0.2121668306645006	0	0.32765557360835373	0.5380654294116598	0.5	0.9639787432590269	0.24760565565055181	0.4975998951472476	0.15110237380557953	0	0.3512977310471728
0.5000000000000001	0.1	0.049999999999999996	0	0.35	0.07219439966138452	0.1485903736902401	0	0.7792152266483754	0.7186401683534787	0.5	0.8341213893939956	0.051881795526835695	0.22777575710956532	0.14613898259154567	0	0.6260852602988891
0.5000000000000001	0.1	0.049999999999999996	0	0.35	0.35573922027833765	0.13205128733534366	0	0.5122094923863189	0.5424598120695466	0.5	0.9600662825728612	0.19297423057795407	0.4392883228335965	0.1196933720065336	0	0.44101830515987
0.5000000000000001	0.1	0.049999999999999996	0	0.35	0.10263722529634832	0.34869877435266966	0	0.5486640003509821	0.6896282928654958	0.5	0.8514859119366108	0.07078153446557196	0.26604799278621133	0.21930460117431294	0	0.5146474060394758
0.5000000000000001	0.1	0.049999999999999996	0	0.35	0.18158447614405304	0.2542758851777762	0	0.5641396386781709	0.6103066221282544	0.5	0.9051300030313146	0.1108222082664056	0.332899697005578	0.17617392347990687	0	0.4909263795145152
0.5000000000000001	0.1	0.049999999999999996	0	0.35	0.2101699539925903	0.4547044120263309	0	0.33512563398107886	0.6458252479014329	0.5	0.8798881979720201	0.1357330626386974	0.3684196827514749	0.24234668952506055	0	0.38923362772346454
0.5000000000000001	0.1	0.049999999999999996	0	0.35	0.38122106832452113	0.02164401218760759	0	0.5971349194878712	0.5655360469649913	0.5	0.9402749285360892	0.21559425600002052	0.4643212853187118	0.04947821559644545	0	0.4862004990848428
0.5000000000000001	0.1	0.049999999999999996	0	0.35	0.13825716671999544	0.3474769837921486	0	0.514265849487856	0.6551764889937829	0.5	0.8735863711684941	0.0905828450698347	0.3009698407977695	0.2133817003620927	0	0.48564845884013785
0.5000000000000001	0.1	0.049999999999999996	0	0.35	0.15002332150470465	0.3900753383059054	0	0.45990134018938994	0.6566723136214093	0.5	0.8725908388637231	0.09851616162966294	0.31387284309041924	0.2263411915193489	0	0.45978596539023187
0.5000000000000001	0.1	0.049999999999999996	0	0.35	0.15179602045100182	0.04044720332603902	0	0.8077567762229592	0.6593708369703166	0.5	0.870803437324637	0.10008986905354036	0.31636982955639176	0.0730338364187435	0	0.6105963340248647
0.5000000000000001	0.1	0.049999999999999996	0	0.35	0.05311535531654954	0.3851564862998202	0	0.5617281583836303	0.77615635786652	0.5	0.8026207670373815	0.04122582072927919	0.20304142614077356	0.24451652525550688	0	0.5524420486037195
0.5000000000000001	0.1	0.049999999999999996	0	0.35	0.15353690343908966	0.42828699492383754	0	0.4181761016370728	0.6657912639918241	0.5	0.8665945550781651	0.10222352901010215	0.31972414517846814	0.2388094385494852	0	0.44146641627204675
0.5000000000000001	0.1	0.049999999999999996	0	0.35	0.481438082526438	0.2031578505411744	0	0.3154040669323877	0.5364636850358738	0.5	0.9654167685693361	0.2582740478687381	0.5082066979770515	0.14763929635790446	0	0.34415400566504395
0.5000000000000001	0.1	0.049999999999999996	0	0.35	0.3491225977195426	0.27913773630280053	0	0.37173966597765673	0.5592014918164163	0.5	0.9455855817891897	0.19522987747159087	0.4418482516335115	0.17668856135176578	0	0.3814631870147228
0.5000000000000001	0.1	0.049999999999999996	0	0.35	0.3969682487659156	0.2923492906847969	0	0.31068246054928744	0.5584122461447438	0.5	0.9462535791503137	0.22167193144152034	0.4708204874912735	0.18069389810954883	0	0.34848561439917763
0.5000000000000001	0.1	0.049999999999999996	0	0.35	0.22216093528550118	0.4516894869739189	0	0.3261495777405799	0.6402923887234047	0.5	0.8836816412931872	0.14224795593497927	0.3771577334948593	0.24050502721389413	0	0.38233723929124663
0.5000000000000001	0.1	0.049999999999999996	0	0.35	0.4869083988014609	0.06175486417487264	0	0.45133673702366645	0.5320128060434834	0.5	0.9694467499583506	0.2590415035325047	0.5089612004195455	0.08106093828288467	0	0.4099778612975698
0.5000000000000001	0.1	0.049999999999999996	0	0.35	0.1583250432740897	0.1353840824449435	0	0.7062908742809669	0.6243300573418529	0.5	0.8949069486704275	0.09884708334596376	0.31439956002826047	0.13001873092445235	0	0.5555817090472871
0.5000000000000001	0.1	0.049999999999999996	0	0.35	0.2383523447206244	0.07270021038129926	0	0.6889474448980764	0.5887709367136847	0.5	0.9215349698244142	0.1403349332690651	0.3746130447128945	0.09252434378635659	0	0.5328626115007489
0.5000000000000001	0.1	0.049999999999999996	0	0.35	0.19389995164237916	0.4038513021077961	0	0.4022487462498248	0.6347311028851305	0.5	0.8875444491110593	0.12307433015534079	0.3508195122215137	0.226423047585036	0	0.4227574401934502
0.5000000000000001	0.1	0.049999999999999996	0	0.35	0.05291850585490465	0.38908038567751646	0	0.5580011084675789	0.7776642544220558	0.5	0.8018422457586178	0.041152830400783616	0.20286160405750425	0.24599752358027988	0	0.5511408723622159
0.5000000000000001	0.1	0.049999999999999996	0	0.35	0.17167815333232286	0.475859813275747	0	0.35246203339193016	0.6723552527481264	0.5	0.8623540375976186	0.11542870817508553	0.3397480068743384	0.25296120059317045	0	0.40729079253249123
0.5000000000000001	0.1	0.049999999999999996	0	0.35	0.26215124491136527	0.35476993955671793	0	0.3830788155319168	0.5951757863677959	0.5	0.916563112656829	0.15602607333741847	0.3950013586526235	0.2054996242114934	0	0.39949901713588315
0.5000000000000001	0.1	0.049999999999999996	0	0.35	0.25216705969069153	0.20272801897954193	0	0.5451049213297664	0.5728459282937411	0.5	0.9342564113809143	0.14445287339361745	0.38006956388747765	0.15240204737698698	0	0.4675283887355353
0.5000000000000001	0.1	0.049999999999999996	0	0.35	0.1502807036740705	0.1960909153567627	0	0.6536283809691668	0.6277739860214	0.5	0.8924488711475439	0.0943423163675721	0.3071519434540047	0.15690811040612265	0	0.5359399461398726
0.5000000000000001	0.1	0.049999999999999996	0	0.35	0.24588912550825623	0.05489896086510271	0	0.6992119136266409	0.591477145446917	0.5	0.9194243852330493	0.1454377980520621	0.3813630790363196	0.08058719583220769	0	0.5380497251314728
0.5000000000000001	0.1	0.049999999999999996	0	0.35	0.14013255201280117	0.4277096217265353	0	0.4321578262606635	0.6753699116371569	0.5	0.8604272336367733	0.09464130927037481	0.3076382766665664	0.24035898544960285	0	0.45200273788383083
0.5000000000000001	0.1	0.049999999999999996	0	0.35	0.2772164220223204	0.18650979781523347	0	0.5362737801624463	0.5633367448965229	0.5	0.9421085868176935	0.1561661968139147	0.3951786897264511	0.14496056180392114	0	0.45986074846962766
0.5000000000000001	0.1	0.049999999999999996	0	0.35	0.141485326574184	0.3196009711828083	0	0.5389137022430076	0.6470536206699716	0.5	0.8790526071341661	0.09154859283149913	0.302569980056679	0.203371072462863	0	0.49405894748045803
0.5000000000000001	0.1	0.049999999999999996	0	0.35	0.14504109579138458	0.13285914994776252	0	0.7220997542608529	0.6350974726506742	0.5	0.887288412538304	0.09211523336759268	0.30350491489857734	0.12990651280851234	0	0.5665885722929103
0.5000000000000001	0.1	0.049999999999999996	0	0.35	0.3941230715718121	0.16450304503086957	0	0.4413738833973185	0.5366875398945953	0.5	0.9652154076671093	0.2115209416975773	0.45991405903448673	0.1328809501341612	0	0.40720499083135203
0.5000000000000001	0.1	0.049999999999999996	0	0.35	0.15750926930923012	0.38216231693513686	0	0.46032841375563305	0.6493253313915076	0.5	0.877513545882082	0.10227475849145007	0.31980425027108395	0.22277687181987907	0	0.4574188779090369
0.5000000000000001	0.1	0.049999999999999996	0	0.35	0.3851348736789077	0.17276375507935882	0	0.4421013712417335	0.5384560750334655	0.5	0.9636290003382979	0.20737821243965418	0.45538798012206494	0.13640065503367238	0	0.40821136484426274
0.5000000000000001	0.1	0.049999999999999996	0	0.35	0.2639009079430252	0.489363688393496	0	0.2467354036634788	0.6481160815593738	0.5	0.8783317932886914	0.1710384223759945	0.41356791748876576	0.2518588796048434	0	0.3345732029063908
0.5000000000000001	0.1	0.049999999999999996	0	0.35	0.026530108763836328	0.25429119321051985	0	0.7191786980256438	0.8295762228361041	0.5	0.7763487431002546	0.022008747419734364	0.14835345435726924	0.20540395690641847	0	0.6462425887363122
0.5000000000000001	0.1	0.049999999999999996	0	0.35	0.3800629524048418	0.32032932038418954	0	0.2996077272109687	0.5674007796895101	0.5	0.9387285750178804	0.2156480155256044	0.46437917214879953	0.19065943781696204	0	0.3449613900342384
0.5000000000000001	0.1	0.049999999999999996	0	0.35	0.284878947888501	0.3677186011336744	0	0.34740245097782463	0.5934818113237522	0.5	0.9178702535551632	0.16907047400087238	0.41118180164116264	0.2089183100918871	0	0.3798998882669502
0.5000000000000001	0.1	0.049999999999999996	0	0.35	0.15226683381479234	0.3420481495559216	0	0.5056850166292861	0.6433637806115025	0.5	0.8815697881310218	0.09796296586482815	0.3129903606580052	0.20979103443639643	0	0.47721860490559836
0.5000000000000001	0.1	0.049999999999999996	0	0.35	0.13997877284418792	0.16932134737726298	0	0.690699879778549	0.6364368528805846	0.5	0.8863542723588606	0.08908764965904122	0.29847554281555666	0.14680759207226685	0	0.5547168651121764
0.5000000000000001	0.1	0.049999999999999996	0	0.35	0.38068941095843906	0.225956020061858	0	0.3933545689797029	0.5452028753290121	0.5	0.9576480603695049	0.2075529614618489	0.45557980800497394	0.15696615675719713	0	0.3874540352378289
0.5000000000000001	0.1	0.049999999999999996	0	0.35	0.0338718006387353	0.381132815615274	0	0.5849953837459906	0.8263653529324898	0.5	0.7778555451930816	0.027990482489287434	0.1673035638869879	0.25098006043909926	0	0.5817163756739129
0.5000000000000001	0.1	0.049999999999999996	0	0.35	0.10639114945661277	0.2514847270213067	0	0.6421241235220805	0.6708895917260965	0.5	0.8632954958962067	0.07137671482221705	0.26716420947091146	0.18369457577003917	0	0.5491412147590493
0.5000000000000001	0.1	0.049999999999999996	0	0.35	0.4424622490769253	0.2177075333893299	0	0.3398302175337448	0.5394073610259591	0.5	0.9627789087797005	0.23866739412819488	0.4885359701477414	0.15325341500991704	0	0.3582106148423416
0.5000000000000001	0.1	0.049999999999999996	0	0.35	0.48011291807051754	0.20792812784202397	0	0.3119589540874586	0.5373890592108611	0.5	0.9645851953782077	0.25800742935689663	0.5079443171814177	0.1494913382136242	0	0.3425643446049581
0.5000000000000001	0.1	0.049999999999999996	0	0.35	0.24174323992338034	0.42479178879875695	0	0.33346497127786273	0.6236382153153871	0.5	0.8954032000269647	0.15076032271037634	0.3882786663085887	0.23018096925987935	0	0.3815403644315319
0.5000000000000001	0.1	0.049999999999999996	0	0.35	0.42966693639755243	0.02122067520394921	0	0.5491123883984983	0.5564021829112784	0.5	0.9479612600880221	0.23906762133639958	0.4889454175431033	0.04859471165945649	0	0.4624598707974402
0.5000000000000001	0.1	0.049999999999999996	0	0.35	0.08489184512291104	0.13298698316793892	0	0.78212117170915	0.7010052610782431	0.5	0.8445480499459491	0.05950963005380004	0.24394595724012325	0.13654638395479313	0	0.6195076588050836
0.5000000000000001	0.1	0.049999999999999996	0	0.35	0.12542940757703036	0.4439256727928295	0	0.43064491963014007	0.6930871451822854	0.5	0.8493585837222954	0.08693351001946929	0.29484489145899967	0.248064176063013	0	0.45709093247798727
0.5000000000000001	0.1	0.049999999999999996	0	0.35	0.11198850022628903	0.4335229846183211	0	0.4544885151553899	0.7024481370755681	0.5	0.843680224657876	0.07866611335784357	0.2804747998623826	0.2467903616126772	0	0.47273483852494025
0.5000000000000001	0.1	0.049999999999999996	0	0.35	0.24725889856927097	0.43529621709603816	0	0.3174448843346908	0.6261960909672593	0.5	0.8935725644306007	0.15483255574094754	0.3934876818160227	0.23348695447856377	0	0.3730253637054135
0.5000000000000001	0.1	0.049999999999999996	0	0.35	0.19888703408651054	0.3137786815641448	0	0.4873342843493446	0.6098319012731257	0.5	0.9054822316530649	0.12128765813554968	0.3482637766629623	0.19562834659488235	0	0.45610787674215536
0.5000000000000001	0.1	0.049999999999999996	0	0.35	0.26881837297696615	0.008622706052847207	0	0.7225589209701867	0.6188365096933517	0.5	0.8988703149792806	0.16635462367451134	0.40786593836027957	0.03266816590461026	0	0.5594658957351102
0.5000000000000001	0.1	0.049999999999999996	0	0.35	0.33335578907281155	0.3715103984577581	0	0.2951338124694303	0.5876590722748463	0.5	0.9224063405019849	0.19589955374397777	0.44260541540290466	0.2089600230178704	0	0.348434561579225
0.5000000000000001	0.1	0.049999999999999996	0	0.35	0.018214579322375357	0.28149576880969107	0	0.7002896518679336	0.8695650422891337	0.5	0.75828762075239875	0.015838761438740107	0.12585214117662086	0.221259521878364	0	0.6528883369450151
0.5000000000000001	0.1	0.049999999999999996	0	0.35	0.23300528642721474	0.38888734136708075	0	0.3781073722057045	0.6141281632128897	0.5	0.9023094277967133	0.14309510857243865	0.37827914107499855	0.21855281679745486	0	0.40316804212754664
0.5000000000000001	0.1	0.049999999999999996	0	0.35	0.15438165608793494	0.16532463731709865	0	0.6802937065949662	0.6250816330017496	0.5	0.8943687849001337	0.09650113769296088	0.3106463225163963	0.14376466483082279	0	0.5455890126527808
0.5000000000000001	0.1	0.049999999999999996	0	0.35	0.27782174013555044	0.4589966601924971	0	0.2631815996719524	0.6305931556869682	0.5	0.8904517172979278	0.17519248783052158	0.41856001699938045	0.24059931521123074	0	0.34084066778938893
0.5000000000000001	0.1	0.049999999999999996	0	0.35	0.2609473464544862	0.06638920458499341	0	0.6726634489605202	0.58071548738829	0.5	0.927904536254568	0.15153616547899795	0.38927646407020033	0.08781029472436061	0	0.5229132412054391
0.5000000000000001	0.1	0.049999999999999996	0	0.35	0.11768245324492455	0.33171815727837384	0	0.5505993894767016	0.6702758462106124	0.5	0.8636906485100986	0.07887970593288263	0.28085531138449676	0.2108756356591188	0	0.5082690529563845
0.5000000000000001	0.1	0.049999999999999996	0	0.35	0.45061896461993456	0.1749637989560142	0	0.37441723642405117	0.5325645392814836	0.5	0.9689444497123343	0.2399836812843146	0.48988129305405675	0.1365133802833611	0	0.3736053266625822
0.5000000000000001	0.1	0.049999999999999996	0	0.35	0.04090136743616312	0.32592521398328245	0	0.6331734185805544	0.7925122547242641	0.5	0.7942953295702198	0.03241483492813923	0.18004120341782665	0.22728824263713224	0	0.592670553945041
0.5000000000000001	0.1	0.049999999999999996	0	0.35	0.2396051432006061	0.0947112226858735	0	0.6656836341135204	0.582937478041817	0.5	0.9261343947031327	0.13967481790320974	0.37373094319738864	0.10508160761499609	0	0.5211874491876153
0.5000000000000001	0.1	0.049999999999999996	0	0.35	0.4691222483525053	0.13388695067260412	0	0.3969908009748906	0.5283728271296214	0.5	0.9727802948944091	0.2478714486314176	0.4978668985094486	0.11894723758259206	0	0.3831858639079592
0.5000000000000001	0.1	0.049999999999999996	0	0.35	0.48138654674403364	0.4524167974013835	0	0.06619665585458277	0.6831414800181429	0.5	0.8555190293665156	0.32885511800354206	0.5734589069877127	0.24862207486940877	0	0.1779190181428785
0.5000000000000001	0.1	0.049999999999999996	0	0.35	0.29157464648596937	0.46913878107443446	0	0.23928657243959614	0.634346279460448	0.5	0.8878136207934593	0.18495929218337004	0.4300689388730254	0.24396575182806995	0	0.3259653092989046
0.5000000000000001	0.1	0.049999999999999996	0	0.35	0.09682593645993619	0.009621347533538938	0	0.8935527160065249	0.7615477137026022	0.5	0.8102824691705997	0.07373757053817784	0.27154662682157893	0.03828084433996917	0	0.6901725288384519
0.5000000000000001	0.1	0.049999999999999996	0	0.35	0.4623437047703191	0.35354010900482535	0	0.18411618622485548	0.5873084674830855	0.5	0.9226816232965467	0.27153837269910824	0.521093439508797	0.2037827763150885	0	0.2751237841761144
0.5000000000000001	0.1	0.049999999999999996	0	0.35	0.051397830713540316	0.21860220492817464	0	0.7299999643582852	0.7552924370046546	0.5	0.8136309006600317	0.038820392816382554	0.19702891365579459	0.18171878939437824	0	0.6212522969498272
0.5000000000000001	0.1	0.049999999999999996	0	0.35	0.0961595755070448	0.3946242791134864	0	0.5092161453794689	0.708464350053755	0.5	0.840090360444023	0.06812563116304347	0.2610088718090699	0.23646447234947063	0	0.5025266558414595
0.5000000000000001	0.1	0.049999999999999996	0	0.35	0.06545648979954422	0.2777632292127236	0	0.6567802809877321	0.731030037324748	0.5	0.8270226256657662	0.0478506601813078	0.2187479375475522	0.20152084945177257	0	0.5797312130006752
0.5000000000000001	0.1	0.049999999999999996	0	0.35	0.09157330158632249	0.14375908044166863	0	0.7646676179720089	0.6900738897237755	0.5	0.8512109553539415	0.06319234442052193	0.2513808752083617	0.1408576500041765	0	0.6077614747874618
0.5000000000000001	0.1	0.049999999999999996	0	0.35	0.39812522486317903	0.35176621866412466	0	0.2501085564726963	0.5786154902114036	0.5	0.9295868556068778	0.23036142214973362	0.47995981305702423	0.20176093925839775	0	0.31827924768457805
0.5000000000000001	0.1	0.049999999999999996	0	0.35	0.16507401724811643	0.3354734543245286	0	0.49945252842735494	0.6332912758748334	0.5	0.8885528199758326	0.1045399349968439	0.32332635988555575	0.20613219637471406	0	0.4705414437397303
0.5000000000000001	0.1	0.049999999999999996	0	0.35	0.26356974639929837	0.09560207475442438	0	0.6408281788462772	0.5726813038307458	0.5	0.9343906836258269	0.1509414660182892	0.38851186084634437	0.1046417897584786	0	0.506846349395177
0.5000000000000001	0.1	0.049999999999999996	0	0.35	0.11440101987682283	0.13721426727715877	0	0.7483847128460184	0.6634836141332129	0.5	0.868100290045419	0.07590320212839993	0.27550535771269485	0.13493659100754693	0	0.5895580512797582
0.5000000000000001	0.1	0.049999999999999996	0	0.35	0.3262621979229152	0.45111768716014916	0	0.22262011491693562	0.623605812212555	0.5	0.8954264626910645	0.2034590029299729	0.45106430021669075	0.23720017356863551	0	0.31173552621467376
0.5000000000000001	0.1	0.049999999999999996	0	0.35	0.13110940204933286	0.24531969823874536	0	0.6235708997119218	0.6459025863729844	0.5	0.8798355187856166	0.08468390188147955	0.2910049860079369	0.178018329157784	0	0.5309766848342791
0.5000000000000001	0.1	0.049999999999999996	0	0.35	0.2697798461886122	0.20497080287896097	0	0.5252493509324268	0.5668263204151704	0.5	0.9392041393618484	0.1529183175372617	0.3910477177241439	0.152435459121836	0	0.45651682315402
0.5000000000000001	0.1	0.049999999999999996	0	0.35	0.458201521076262	0.18163252784870562	0	0.36016595107503235	0.5330948174427136	0.5	0.9684624173404842	0.24426485623012356	0.4942315815790444	0.13915987875473615	0	0.3666085396662194
0.5000000000000001	0.1	0.049999999999999996	0	0.35	0.14677151571959254	0.09436916350387037	0	0.7588593207765371	0.6406912389603098	0.5	0.8834065388090038	0.09403522425046833	0.30665163337322754	0.10996499105164585	0	0.5833833755751265
0.5000000000000001	0.1	0.049999999999999996	0	0.35	0.2484380308305845	0.2427271921187639	0	0.5088347770506516	0.5777859776957937	0.5	0.9302539082836347	0.143544010540267	0.37887202396095043	0.1674779794550285	0	0.45364999658402105
0.5000000000000001	0.1	0.049999999999999996	0	0.35	0.32803027902264154	0.3548931628465652	0	0.3170765581307934	0.5824703267531635	0.5	0.9265057081792727	0.1910679038072494	0.4371131476028254	0.2033296518099131	0	0.3595572005872614
0.5000000000000001	0.1	0.049999999999999996	0	0.35	0.05709692719392479	0.1446964042261243	0	0.7982066685799508	0.7475936995425565	0.5	0.8178095652727667	0.04268530303341824	0.20660421833403655	0.14708781060707476	0	0.6463079710588887
0.5000000000000001	0.1	0.049999999999999996	0	0.35	0.49316146888304496	7.133770268410445e-4	0	0.5061251540901138	0.5832330677437086	0.5	0.9258996768010812	0.2876280763896519	0.5363096832890973	0.009122116769943131	0	0.4545681999409595
0.5000000000000001	0.1	0.049999999999999996	0	0.35	0.017166354227811098	0.013539439532905815	0	0.9692942062392832	0.9865913145417292	0.5	0.7118956812112663	0.016936175983505122	0.13013906401809228	0.05168731652335572	0	0.8181736194585519
0.5000000000000001	0.1	0.049999999999999996	0	0.35	0.29594221769366413	0.13396176660899073	0	0.570096015697345	0.5574100810607271	0.5	0.9471038296889027	0.1649611755539167	0.40615412783070015	0.12220608756077231	0	0.47163978460852757
0.5000000000000001	0.1	0.049999999999999996	0	0.35	0.2841265209717676	0.41787127277348185	0	0.29800220625475055	0.6114435535708067	0.5	0.9042881022798616	0.1737273296466879	0.416806105577507	0.22605516846989968	0	0.35713872595259333
0.5000000000000001	0.1	0.049999999999999996	0	0.35	0.4326952773844824	0.14581359596922994	0	0.42149112664628774	0.531437940591594	0.5	0.9699709417522453	0.22995068711691782	0.47953173734062465	0.12449166811649871	0	0.3959765945428766
0.5000000000000001	0.1	0.049999999999999996	0	0.35	0.25463190150912846	0.3965925639495253	0	0.34877553454134613	0.610013883399038	0.5	0.9053471577822821	0.15532899507686482	0.39411799638796613	0.21996680206887187	0	0.385915201543162
0.5000000000000001	0.1	0.049999999999999996	0	0.35	0.34674828755669296	0.3359601304400712	0	0.3172915820032358	0.5744894245721373	0.5	0.9329190963733147	0.1992032241898185	0.4463218840588243	0.19647164783535395	0	0.35720646810582174
0.5000000000000001	0.1	0.049999999999999996	0	0.35	0.48605919699184597	0.056503887637518346	0	0.45743691537063574	0.5332978799382223	0.5	0.968278020283496	0.2592143392802262	0.5091309647627281	0.07763169904794827	0	0.41323733618932357
0.5000000000000001	0.1	0.049999999999999996	0	0.35	0.26041829900350427	0.1112633270677179	0	0.6283183739287779	0.5716005286237673	0.5	0.9352736336267804	0.14885523737370535	0.3858176219066534	0.11278136066597767	0	0.501401017427369
0.5000000000000001	0.1	0.049999999999999996	0	0.35	0.09509156236890705	0.0697424978716299	0	0.8351659397594631	0.7048907907695876	0.5	0.8422171561372536	0.06702916659373445	0.25889991617174085	0.0991572937054854	0	0.6419427901227738
0.5000000000000001	0.1	0.049999999999999996	0	0.35	0.31070804828777904	0.09894612990319727	0	0.5903458218090236	0.5561486781820296	0.5	0.9481772862095443	0.17279987035576655	0.41569203787872405	0.10490830220424938	0	0.47939965991702654
0.5000000000000001	0.1	0.049999999999999996	0	0.35	0.23160018608905375	0.06888767902273686	0	0.6995121348882094	0.5931913347231815	0.5	0.9180949594666477	0.137383223508303	0.37065242951895383	0.09040306882565369	0	0.5389445016553925
0.5000000000000001	0.1	0.049999999999999996	0	0.35	0.2952322921482846	0.3100674368906767	0	0.3947002709610387	0.5756545080331315	0.5	0.9319745375119626	0.1699517998921145	0.4122521072015454	0.1889400528423746	0	0.39880783995608
0.5000000000000001	0.1	0.049999999999999996	0	0.35	0.4742481195135042	0.03030530887190253	0	0.49544657161459327	0.544319376783504	0.5	0.9584249366475982	0.2581424408543393	0.508077199699356	0.057438257004170275	0	0.43448454329647374
0.5000000000000001	0.1	0.049999999999999996	0	0.35	0.11684842838440089	0.18952521588653326	0	0.6936263557290657	0.6574187268541579	0.5	0.8720953416275962	0.0768183450233821	0.27716122568530777	0.15785906761088142	0	0.5649797067038109
0.5000000000000001	0.1	0.049999999999999996	0	0.35	0.08751402155030517	0.3357066828757525	0	0.5767792955739425	0.7057450357519193	0.5	0.8417072853011527	0.06176258626781435	0.24852079644934016	0.2176801896858353	0	0.5337990138648245
0.5000000000000001	0.1	0.049999999999999996	0	0.35	0.3574116838863119	0.2221934002591297	0	0.4203949158545583	0.5477903492548263	0.5	0.955383670003024	0.19578667114383835	0.44247787644563474	0.15602269086903103	0	0.4014994326853343
0.5000000000000001	0.1	0.049999999999999996	0	0.35	0.46034144936129445	0.32107769395224744	0	0.21858085668645805	0.5712753024602626	0.5	0.9355398206779657	0.2629817007188691	0.5128174146017949	0.19153263780662227	0	0.295649947591583
0.5000000000000001	0.1	0.049999999999999996	0	0.35	0.3093795231543481	0.32293543417472387	0	0.367685042670928	0.5759396613249774	0.5	0.9317437941478359	0.17818393778639824	0.42211839309179394	0.19286851717604145	0	0.38501308973216464
0.5000000000000001	0.1	0.049999999999999996	0	0.35	0.24946888687554744	0.16088874021079394	0	0.5896423729136586	0.5727869258276257	0.5	0.9343045287612914	0.14289251680308454	0.378011265444675	0.1357607947130689	0	0.4862279398422562
0.5000000000000001	0.1	0.049999999999999996	0	0.35	0.4048632357735186	0.4046151133952663	0	0.19052165083121503	0.6047162329191362	0.5	0.9093041825264727	0.24482737078441424	0.49480033426061293	0.22121361945166693	0	0.2839860462877202
0.5000000000000001	0.1	0.049999999999999996	0	0.35	0.34619697881862527	0.13824933767318726	0	0.5155536835081875	0.5443280490915903	0.5	0.9584173017393399	0.1884447260817449	0.43410220695332213	0.12268088055100558	0	0.44321691249567224
0.5000000000000001	0.1	0.049999999999999996	0	0.35	0.3447307940805331	0.4396107298089191	0	0.21565847611054784	0.6178671269451096	0.5	0.8995751654537698	0.21299782530804517	0.4615168743481057	0.23307553222132937	0	0.305407593430565
0.5000000000000001	0.1	0.049999999999999996	0	0.35	0.40230392373632645	0.06524569308385254	0	0.5324503831798211	0.5414444256255199	0.5	0.9609660809962887	0.21782521691430823	0.46671749154526904	0.08405583479607527	0	0.44922667365865565
0.5000000000000001	0.1	0.049999999999999996	0	0.35	0.2082748063839972	0.04747442819643765	0	0.7442507654195651	0.6145700424284646	0.5	0.9019849867652658	0.1279994565961934	0.3577701169692536	0.07638895384929915	0	0.5658409291814471
0.5000000000000001	0.1	0.049999999999999996	0	0.35	0.2975413645617664	0.35796964413020754	0	0.344488991308026	0.5879954661426137	0.5	0.9221424471160554	0.17495297335220517	0.41827380189560665	0.20517530444244353	0	0.3765508936619499
0.5000000000000001	0.1	0.049999999999999996	0	0.35	0.39820232032798236	0.09447959135286509	0	0.5073180883191526	0.5371626989487199	0.5	0.9647884119832058	0.21389943311502171	0.4624926303359025	0.10074811391453158	0	0.4367592557495659
0.5000000000000001	0.1	0.049999999999999996	0	0.35	0.22718696587253362	0.08978127199225128	0	0.6830317621352152	0.5898033547965669	0.5	0.9207280686163665	0.13399563463767347	0.36605414167534495	0.10291092791237756	0	0.5310349304122776
0.5000000000000001	0.1	0.049999999999999996	0	0.35	0.4366195161128417	0.3413548099342734	0	0.2220256739528849	0.5771609038583995	0.5	0.930757511372782	0.25199971456190473	0.5019957316172169	0.19850272070582678	0	0.2995015476769563
0.5000000000000001	0.1	0.049999999999999996	0	0.35	0.004211446736007928	0.2973366186488419	0	0.6984519346151501	0.9842281916123052	0.5	0.7127497963633438	0.004145024605052628	0.06438186549838881	0.24192853592450284	0	0.6936895985771083
0.5000000000000001	0.1	0.049999999999999996	0	0.35	0.12509977456647903	0.02740788774099201	0	0.847492337692529	0.6968163610389749	0.5	0.8470827396652777	0.08717156968021002	0.29524831867465395	0.06180334068550467	0	0.6429483406398414
0.5000000000000001	0.1	0.049999999999999996	0	0.35	0.12337239366024733	0.07794170780107378	0	0.798685898538679	0.6676812757708981	0.5	0.8653671471022134	0.08237343719398339	0.28700773019900244	0.10201982052560521	0	0.6109724492753923
0.5000000000000001	0.1	0.049999999999999996	0	0.35	0.4237368530593813	0.214042047620751	0	0.36222109931986785	0.5395500923924599	0.5	0.9626515546743637	0.22862725821827934	0.47814982821107377	0.15197789745199625	0	0.3698722743369299
0.5000000000000001	0.1	0.049999999999999996	0	0.35	0.36567929736338556	0.23170507035683843	0	0.40261563227977604	0.5479973121965287	0.5	0.9552032423959224	0.20039127208105045	0.4476508372393047	0.15935730656474778	0	0.39299185619594745
0.5000000000000001	0.1	0.049999999999999996	0	0.35	0.05894242215435952	0.353395604994148	0	0.5876619728514925	0.7561276002768054	0.5	0.8131814379077689	0.04456799221807827	0.21111132659826254	0.2311761971971141	0	0.5577124762046233
0.5000000000000001	0.1	0.049999999999999996	0	0.35	0.3199792230734602	0.17652868351433426	0	0.5034920934122056	0.5509509011276807	0.5	0.9526394304216381	0.17629284129445807	0.41987241073266307	0.1394694498857048	0	0.4406581393816322
0.5000000000000001	0.1	0.049999999999999996	0	0.35	0.05128985072951764	0.096085796947591	0	0.8526243523228914	0.7726485219278649	0.5	0.8044406589839712	0.03962902735606263	0.19907040803711293	0.12185282022983067	0	0.6790767717330565
0.5000000000000001	0.1	0.049999999999999996	0	0.35	0.4079523911932483	0.4555182044859975	0	0.13652940432075417	0.6403173247299604	0.5	0.8836644344295848	0.261218983746051	0.5110958655145345	0.24152689211028613	0	0.24737724237517944
0.5000000000000001	0.1	0.049999999999999996	0	0.35	0.24166774470359084	0.22605702013242993	0	0.5322752351639792	0.5786188154912896	0.5	0.9295841844693071	0.1398335041828431	0.37394318309449515	0.16174105553168447	0	0.4643157613738203
0.5000000000000001	0.1	0.049999999999999996	0	0.35	0.3327111514518037	0.4837936009280384	0	0.18349524762015787	0.643840396424364	0.5	0.8812434278310649	0.2142128796455359	0.4628313727974108	0.24959401587741595	0	0.28757461132517326
0.5000000000000001	0.1	0.049999999999999996	0	0.35	0.12223507638555019	0.2577476636506617	0	0.6200172599637882	0.6551501922057322	0.5	0.8736039032438896	0.08008233378827556	0.2829882219956788	0.1837734645596635	0	0.5332383134446578
0.5000000000000001	0.1	0.049999999999999996	0	0.35	0.4267065499443561	0.19758928008377552	0	0.37570416997186834	0.5368240662880663	0.5	0.965092661905175	0.2290663452528811	0.4786087601087982	0.14565073346159574	0	0.3757405064296061
0.5000000000000001	0.1	0.049999999999999996	0	0.35	0.4036206253804266	0.3183938233414665	0	0.2779855512781069	0.5663604576634614	0.5	0.9395903335961008	0.22859476211287091	0.47811584591275674	0.18990822599608065	0	0.33197592809116255
0.5000000000000001	0.1	0.049999999999999996	0	0.35	0.06651122018229216	0.27443231688812375	0	0.659056462929584	0.7287733164569007	0.5	0.8283021158482726	0.04847160251384421	0.22016267284406824	0.19999947486006514	0	0.5798378522958666
0.5000000000000001	0.1	0.049999999999999996	0	0.35	0.31853875576052815	0.2500350798945874	0	0.43142616434488446	0.5589518092262756	0.5	0.9457967537483163	0.17804781384103394	0.42195712322584855	0.16718705708105278	0	0.41085581969309865
0.5000000000000001	0.1	0.049999999999999996	0	0.35	0.3835475613595917	0.056242641294375055	0	0.560209797346033	0.5474086234242072	0.5	0.9557167219985464	0.20995724258156578	0.4582109149524548	0.07847000299311238	0	0.46331908205443284
0.5000000000000001	0.1	0.049999999999999996	0	0.35	0.16720917355269194	0.046437007491476834	0	0.7863538189558312	0.6428717524049706	0.5	0.8819070826511393	0.10749405442000594	0.32786285916523994	0.07726970995479207	0	0.594867430879968
0.5000000000000001	0.1	0.049999999999999996	0	0.35	0.3489612442208454	0.2965704316738993	0	0.3544683241052553	0.5632895451263388	0.5	0.9421480570845364	0.19656622052388123	0.4433578921411924	0.18278677389543954	0	0.373855333963368
0.5000000000000001	0.1	0.049999999999999996	0	0.35	0.4006491380278021	0.18930504785384983	0	0.4100458141183481	0.538042145655781	0.5	0.963999601107329	0.21556612187961782	0.4642909883678746	0.14272637747154915	0	0.3929826341605762
0.5000000000000001	0.1	0.049999999999999996	0	0.35	0.4172219149768353	0.2694825567305088	0	0.31329552829265594	0.5516468487965615	0.5	0.9520383244536681	0.23015915464583808	0.4797490538248492	0.17242923373142144	0	0.34782171244372934
0.5000000000000001	0.1	0.049999999999999996	0	0.35	0.3342213197611272	0.05412861832883209	0	0.6116500619100407	0.5598367017127187	0.5	0.9450489826412326	0.18710936129714134	0.4325613959857506	0.07785009589394219	0	0.48958850812030724
0.5000000000000001	0.1	0.049999999999999996	0	0.35	0.247086793766357	0.22225754254031926	0	0.5306556636933237	0.5761992501815218	0.5	0.9315338862435956	0.14237122529793123	0.37732111695203496	0.1600403882517908	0	0.4626384947961742
0.5000000000000001	0.1	0.049999999999999996	0	0.35	0.4220268018543721	0.28405413182917977	0	0.2939190663164482	0.5556096112809569	0.5	0.9486371478308424	0.23448214732845307	0.48423356691626934	0.17766440598406885	0	0.33810202709966186
0.5000000000000001	0.1	0.049999999999999996	0	0.35	0.05051131686195732	0.3027800224954263	0	0.6467086606426166	0.7645565208727682	0.5	0.8086865197834258	0.03861875668468007	0.19651655575213012	0.21517083472853915	0	0.5883126095193307
0.5000000000000001	0.1	0.049999999999999996	0	0.35	0.23411295679397878	0.4378923678305	0	0.32799467537552124	0.6309318344086507	0.5	0.8902126918480016	0.14770931728885822	0.3843296986818196	0.23506604812641277	0	0.38060425319176777
0.5000000000000001	0.1	0.049999999999999996	0	0.35	0.2294659959152341	0.2819557352922857	0	0.4885782687924803	0.5905288282459394	0.5	0.9201623307447486	0.13550628569011072	0.36811178423151675	0.18248451440019547	0	0.4494037013682877
0.5000000000000001	0.1	0.049999999999999996	0	0.35	0.4650458293035626	0.341212501283735	0	0.1937416694127024	0.5814372726985608	0.5	0.927328415770659	0.27039497867010387	0.5199951717757617	0.1991952138767742	0	0.2808096143474641
0.5000000000000001	0.1	0.049999999999999996	0	0.35	0.0412594482768327	0.2669269782491028	0	0.6918135734740645	0.7830472178983519	0.5	0.7990814090044192	0.03230809618519479	0.179744530334569	0.20445851789542727	0	0.6157969517700037
0.5000000000000001	0.1	0.049999999999999996	0	0.35	0.23231651715468615	0.12874106841627508	0	0.6389424144290388	0.5816243416965267	0.5	0.9271792745328713	0.13512094135532418	0.36758800491218996	0.12237560146281078	0	0.5100363936249993
0.5000000000000001	0.1	0.049999999999999996	0	0.35	0.27320236677769577	0.20804149331524968	0	0.5187561399070546	0.5659434354245382	0.5	0.9399364440777062	0.15461708602028387	0.3932137917472935	0.15345339190626156	0	0.45333281634644496
0.5000000000000001	0.1	0.049999999999999996	0	0.35	0.17681869468651712	0.3263489229138941	0	0.4968323823995888	0.6242125289608218	0.5	0.8949911924253091	0.11037244457782228	0.3322234858913835	0.20184701459061621	0	0.4659294995180002
0.5000000000000001	0.1	0.049999999999999996	0	0.35	0.12497026054188609	0.13480452774092555	0	0.7402252117171882	0.6529515637367274	0.5	0.8750734733905693	0.08159952704141077	0.28565630929739816	0.13268068976850278	0	0.5816630009340991
0.5000000000000001	0.1	0.049999999999999996	0	0.35	0.3783042597351596	0.04247623775154352	0	0.5792195025132969	0.5536179577279116	0.5	0.950341988071552	0.20943603167434846	0.457641815915404	0.06857930882704308	0	0.4737788752575529
0.5000000000000001	0.1	0.049999999999999996	0	0.35	0.49579154385719454	0.155782537185587	0	0.3484259189572186	0.5293126791048481	0.5	0.971916272810154	0.2624287503565805	0.5122780010468735	0.1284193693454797	0	0.3593026296076468
0.5000000000000001	0.1	0.049999999999999996	0	0.35	0.31065313937142486	0.22479466605000198	0	0.46455219457857305	0.5572086365539499	0.5	0.9472750147807456	0.17309861223035583	0.4160512134705965	0.15827667508153062	0	0.4256721114478729
0.5000000000000001	0.1	0.049999999999999996	0	0.35	0.4524625617777929	0.4185811129864305	0	0.1289563252357766	0.6274494638699883	0.5	0.8926796323527432	0.28389739180871765	0.5328202246618625	0.2291892209199372	0	0.23799055441820022
0.5000000000000001	0.1	0.049999999999999996	0	0.35	0.47240140754729504	0.06563082430511714	0	0.46196776814758783	0.5323682633693954	0.5	0.9691230506384225	0.25149151694921146	0.5014892989378851	0.08359398059527626	0	0.4149167204668387
0.5000000000000001	0.1	0.049999999999999996	0	0.35	0.2889199274359271	0.263134914683178	0	0.44794515788089495	0.5679812237275662	0.5	0.9382487891887378	0.1641010939443375	0.40509393224823487	0.17289053811426475	0	0.4220155296375004
0.5000000000000001	0.1	0.049999999999999996	0	0.35	0.08245311619248243	0.2844645406585186	0	0.633082343148999	0.704542002008009	0.5	0.8424256032777506	0.058091683554050554	0.24102216403071847	0.2002084998074964	0	0.558769336161785
0.5000000000000001	0.1	0.049999999999999996	0	0.35	0.45378099021036183	0.12385078938677908	0	0.42236822040285915	0.5291085706082871	0.5	0.9721037175545384	0.24009941109941765	0.48999939908067	0.11448188864719756	0	0.3955187122721325
0.5000000000000001	0.1	0.049999999999999996	0	0.35	0.47851960535626864	0.14413473405875268	0	0.3773456605849788	0.5285537997285535	0.5	0.9726137445356158	0.25292335565566365	0.5029148592512093	0.12343659211078234	0	0.37364854863800834
0.5000000000000001	0.1	0.049999999999999996	0	0.35	0.2885809898143635	0.024589623324573037	0	0.6868293868610635	0.591071363506891	0.5	0.9197399324098278	0.17057195913174406	0.413003582468414	0.0539151596243139	0	0.5330812579072721
0.5000000000000001	0.1	0.049999999999999996	0	0.35	0.3166545681888237	0.45091573661193246	0	0.2324296951992438	0.6235433910758793	0.5	0.8954712808541989	0.19744786324812738	0.44435105856532786	0.23713520510311514	0	0.31851373633155705
0.5000000000000001	0.1	0.049999999999999996	0	0.35	0.41932007751893247	0.4527656633872538	0	0.12791425909381365	0.6423595730673849	0.5	0.8822586027355392	0.2693542659736442	0.5189935124581464	0.2411797496611221	0	0.2398267378807315
0.5000000000000001	0.1	0.049999999999999996	0	0.35	0.07685561839025469	0.08290534850675611	0	0.8402390331029893	0.7268849999420247	0.5	0.82937730798437	0.05586519616914455	0.23635819463082838	0.10978401909615712	0	0.6538577862730146
0.5000000000000001	0.1	0.049999999999999996	0	0.35	0.3095091758295893	0.19207216438371688	0	0.4984186597866938	0.5544289617594592	0.5	0.9496466661326869	0.1716008510102251	0.41424733072190717	0.14593859714424853	0	0.4398140721338443
0.5000000000000001	0.1	0.049999999999999996	0	0.35	0.48708528769202536	0.36384306941181427	0	0.14907164289616046	0.60026980900767	0.5	0.9126657477061687	0.29238259261333804	0.540724137257935	0.20899952621218745	0	0.25027633652987746
0.5000000000000001	0.1	0.049999999999999996	0	0.35	0.15810201468411833	0.3921599665191025	0	0.4497380187967792	0.6516639655783302	0.5	0.8759375590461047	0.10302938585497594	0.3209819089216337	0.22607809222607286	0	0.4529399988522934
0.5000000000000001	0.1	0.049999999999999996	0	0.35	0.05864549614489078	0.40775831067003315	0	0.5335961931850762	0.7709526082238594	0.5	0.805324962690593	0.04521289821348582	0.21263324813745813	0.2507438266980931	0	0.5366229251644489
0.5000000000000001	0.1	0.049999999999999996	0	0.35	0.3328834249405191	0.4591877836501226	0	0.20792879140935838	0.6283666217279854	0.5	0.8920279211690842	0.2091728331591154	0.4573541660017053	0.24022417711420663	0	0.302421656884088
0.5000000000000001	0.1	0.049999999999999996	0	0.35	0.49339981889352197	0.33104451396502554	0	0.17555566714145243	0.5824583779468695	0.5	0.9265152115024972	0.287384858192	0.5360828836961689	0.19637701017801376	0	0.2675401061258174
0.5000000000000001	0.1	0.049999999999999996	0	0.35	0.07640931685455143	0.2466738203074783	0	0.6769168628379703	0.7098604123235227	0.5	0.8392638629806232	0.054239949167730575	0.2328947169167446	0.1871384406223826	0	0.5799668424608728
0.5000000000000001	0.1	0.049999999999999996	0	0.35	0.15341654035728428	0.41337006539106375	0	0.43321339425165206	0.6610940572667753	0.5	0.8696677704089115	0.10142276311662904	0.31846940687706415	0.2337847273377842	0	0.4477458657851516
0.5000000000000001	0.1	0.049999999999999996	0	0.35	0.4043287871172651	0.1930159010225907	0	0.4026553118601442	0.5380833342065977	0.5	0.9639627048647776	0.21756258188776767	0.4664360426551187	0.14412400187139288	0	0.3894399554734884
0.5000000000000001	0.1	0.049999999999999996	0	0.35	0.16607084404677153	0.04593166068661958	0	0.7879974952666089	0.644053853916746	0.5	0.8810973813476934	0.1069585671315301	0.32704520655641794	0.07691874034591782	0	0.5960360530976643
0.5000000000000001	0.1	0.049999999999999996	0	0.35	0.25095800496637827	0.39962511265184725	0	0.3494168823817746	0.6120435754226772	0.5	0.9038447305229014	0.15359723464056413	0.39191483085048484	0.22117322748295137	0	0.3869119416665638
0.5000000000000001	0.1	0.049999999999999996	0	0.35	0.2566098433453589	0.422247328213416	0	0.321142828441225	0.6187344897431626	0.5	0.8989444169781957	0.15877336048536356	0.3984637505286567	0.22858651979832129	0	0.372949729673022
0.5000000000000001	0.1	0.049999999999999996	0	0.35	0.10348206420894714	0.32911368820350617	0	0.5674042475875468	0.684743746814291	0.5	0.8545175068526851	0.0708586963745115	0.2661929683040322	0.21230098444818343	0	0.5215060472477844
0.5000000000000001	0.1	0.049999999999999996	0	0.35	0.18408513255417347	0.24756631976924837	0	0.5683485476765782	0.6081488871758125	0.5	0.9067342987845584	0.11195116850843254	0.3345910466650782	0.17352647168076676	0	0.49188248165415505
0.5000000000000001	0.1	0.049999999999999996	0	0.35	0.25952721922658384	0.30876670568250125	0	0.43170607509091496	0.5848019129318853	0.5	0.9246568895036436	0.151772014261599	0.3895792785321096	0.1900354493944765	0	0.4203852720734139
0.5000000000000001	0.1	0.049999999999999996	0	0.35	0.20422864716965705	0.49941020552068943	0	0.29636114730965346	0.6681029272251688	0.5	0.8650940298246061	0.13644575699728406	0.36938564806619667	0.2583243775544599	0	0.3722899743793435
0.5000000000000001	0.1	0.049999999999999996	0	0.35	0.3153087727259845	0.05278909334447234	0	0.6319021339295432	0.5658718621996256	0.5	0.9399958852338044	0.17842436239033138	0.4224030804697468	0.07729406517277561	0	0.5003028543574776
0.5000000000000001	0.1	0.049999999999999996	0	0.35	0.33441685256548226	0.2214675502618775	0	0.4441155971726403	0.5517045839457397	0.5	0.9519885083796384	0.18449931050908316	0.4295338292952992	0.15632316698091253	0	0.41414300372378826
0.5000000000000001	0.1	0.049999999999999996	0	0.35	0.3980303389253094	0.34862005105242133	0	0.25334961002226913	0.5773514438743114	0.5	0.9306039123929124	0.22980339088430893	0.4793781293345671	0.2006371300824708	0	0.31998474058296206
0.5000000000000001	0.1	0.049999999999999996	0	0.35	0.44373154244385665	0.15883425087668002	0	0.39743420667946344	0.5313847079843331	0.5	0.970019524999323	0.23579215610496648	0.48558434499576547	0.12992466434054387	0	0.38449099066369063
0.5000000000000001	0.1	0.049999999999999996	0	0.35	0.48004273406695575	0.16539727547205985	0	0.35455999046098446	0.530531463058838	0.5	0.9707992447545326	0.2546777740353067	0.5046560948163678	0.13247524941824987	0	0.36286865576538246
0.5000000000000001	0.1	0.049999999999999996	0	0.35	0.3764908881857992	0.0860569814685732	0	0.5374521303456277	0.5421348356669456	0.5	0.9603539897300395	0.20410882579671064	0.4517840477448387	0.09659657085679421	0	0.451619381398367
0.5000000000000001	0.1	0.049999999999999996	0	0.35	0.22532684099860492	0.19858976767864078	0	0.5760833913227544	0.5836019745729188	0.5	0.9256069904117629	0.13150118933106394	0.3626309271574392	0.15224807423887632	0	0.4851209986036845
0.5000000000000001	0.1	0.049999999999999996	0	0.35	0.010813804459758103	0.23833048134110868	0	0.7508557141991333	0.9117171686761675	0.5	0.7405509366962086	0.009859131184668371	0.09929315779381967	0.20846582053542675	0	0.6922410216707536
0.5000000000000001	0.1	0.049999999999999996	0	0.35	0.11539380578324197	0.10810576833318919	0	0.7765004258835688	0.667482019523004	0.5	0.865496301850397	0.07702329052464366	0.2775307019496107	0.12013214105236213	0	0.6023371569980271
0.5000000000000001	0.1	0.049999999999999996	0	0.35	0.34861167182680225	0.47222911764401937	0	0.1791592105291784	0.6380704066197449	0.5	0.8852189468346701	0.22243879119491677	0.47163417093645454	0.2454854069442022	0	0.2828804221193431
0.5000000000000001	0.1	0.049999999999999996	0	0.35	0.22948124806862324	0.014987980830483139	0	0.7555307711008935	0.6288551671206942	0.5	0.8916813542430809	0.1443104686052596	0.3798821772671884	0.04341720670415184	0	0.5767006160286596
0.5000000000000001	0.1	0.049999999999999996	0	0.35	0.12425363401416688	0.4852255134610459	0	0.39052085252478724	0.709906604695329	0.5	0.8392365578261134	0.08820847544405325	0.2969991169078677	0.26247468326399737	0	0.4405261998281349
0.5000000000000001	0.1	0.049999999999999996	0	0.35	0.1307453706394881	0.4675364521099254	0	0.4017181772505865	0.6971578994314472	0.5	0.8468752208810901	0.09115016795541155	0.3019108609431127	0.2553220440387344	0	0.4427670950181529
0.5000000000000001	0.1	0.049999999999999996	0	0.35	0.09415118396282197	0.18983773444779217	0	0.716011081589386	0.6834047393587075	0.5	0.8553542331215498	0.06434336533642607	0.253659940346177	0.1610813505224866	0	0.5852587091313364
0.5000000000000001	0.1	0.049999999999999996	0	0.35	0.37921490811277175	0.3709423932014033	0	0.2498426986858249	0.5859520740594738	0.5	0.9237489425427071	0.22220176192295138	0.4713828188669496	0.2084967456115069	0	0.3201204355215435
0.5000000000000001	0.1	0.049999999999999996	0	0.35	0.154146209708415	0.3015785523457452	0	0.5442752379458399	0.6344522675090579	0.5	0.8877394611062766	0.09779841227743065	0.31272737692346453	0.19562065144961419	0	0.4916519716269213
0.5000000000000001	0.1	0.049999999999999996	0	0.35	0.4857205384178087	0.14140856789890674	0	0.3728708936832845	0.5281577041065196	0.5	0.9729783854755664	0.2565370444081324	0.506494861186303	0.12221785840250801	0	0.3712872804111889
0.5000000000000001	0.1	0.049999999999999996	0	0.35	0.13676963152829558	0.26307660562451934	0	0.6001537628471852	0.6427107237535927	0.5	0.8820175549125076	0.08790330886706303	0.2964849218207615	0.18389244443618302	0	0.5196226337430554
0.5000000000000001	0.1	0.049999999999999996	0	0.35	0.10105871735140681	0.16529310983605683	0	0.7336481728125364	0.6759070501047791	0.5	0.8600852780211933	0.06830629953236204	0.2613547388748902	0.14948095415265078	0	0.589164306972459
0.5000000000000001	0.1	0.049999999999999996	0	0.35	0.06940092344302683	0.15323526156134906	0	0.7773638149956241	0.7228669460225207	0.5	0.8316791594442126	0.05016763358040356	0.22398132417771704	0.14884132863409583	0	0.6271773471881871
0.5000000000000001	0.1	0.049999999999999996	0	0.35	0.4234546604566276	0.3285279327537864	0	0.24801740678958603	0.5706886970990551	0.5	0.9360205133261563	0.2416607884565156	0.4915900613890761	0.19364254589521612	0	0.3147673927157078
0.5000000000000001	0.1	0.049999999999999996	0	0.35	0.3607266019098461	0.004809304955415428	0	0.6344640931347385	0.5934987664388126	0.5	0.9178571425701119	0.21409079325515828	0.4626994632103633	0.02389274600571113	0	0.5134077907839255
0.5000000000000001	0.1	0.049999999999999996	0	0.35	0.37233723071403807	0.1270399276399985	0	0.5006228416459636	0.5394116418905697	0.5	0.962775088381682	0.2008430369564471	0.4481551483096531	0.11706990728103507	0	0.4347749444093119
0.5000000000000001	0.1	0.049999999999999996	0	0.35	0.4136001005535946	0.07688593189232051	0	0.5095139675540848	0.5372293128491891	0.5	0.9647285955230107	0.22219809781476313	0.47137893229838257	0.09089045753904082	0	0.43773061016257653
0.5000000000000001	0.1	0.049999999999999996	0	0.35	0.03825027996208519	0.2329653701744974	0	0.7287843498634174	0.7891715842771413	0.5	0.795974734138495	0.03018603403672296	0.17374128477918818	0.19175486969687042	0	0.6345038455239413
0.5000000000000001	0.1	0.049999999999999996	0	0.35	0.012185302330181004	0.46776414732448757	0	0.5200505503453314	0.9619144470087192	0.5	0.7209693103973625	0.011721218352570117	0.10826457570493739	0.29998302988807196	0	0.5917523944069907
0.5000000000000001	0.1	0.049999999999999996	0	0.35	0.20407700503710657	0.3326598046114668	0	0.46326319035142655	0.6111665023176431	0.5	0.9044930429667997	0.12472502937198847	0.35316430931223564	0.20164847098158753	0	0.44518721970617675
0.5000000000000001	0.1	0.049999999999999996	0	0.35	0.4009985132142901	0.23011008079629391	0	0.36889140598941594	0.5439085796322504	0.5	0.9587868025343457	0.2181065317570287	0.46701877024058547	0.1582143149054311	0	0.3747669148539835
0.5000000000000001	0.1	0.049999999999999996	0	0.35	0.45221342856530106	0.15077074489090594	0	0.397015826543793	0.5302433638903106	0.5	0.9710629429861397	0.23978316955883588	0.4896765969074241	0.1264477654584705	0	0.3838756376341054
0.5000000000000001	0.1	0.049999999999999996	0	0.35	0.25749645289033657	0.1656161672435701	0	0.5768873798660935	0.5696766344894123	0.5	0.9368515909422954	0.1466897126755284	0.3830009303846773	0.13736641567162816	0	0.47963265394369453
0.5000000000000001	0.1	0.049999999999999996	0	0.35	0.30303059099242086	0.12235884100664406	0	0.5746105680009349	0.555978242246028	0.5	0.9483226076339676	0.1684784153267412	0.4104612226833873	0.1166437768131118	0	0.4728950005035009
0.5000000000000001	0.1	0.049999999999999996	0	0.35	0.44571379269473255	0.18983846227638423	0	0.3644477450288833	0.534697493625622	0.5	0.967009917108024	0.23832204782824357	0.48818239196866126	0.1424823848571639	0	0.36933522317417483
0.5000000000000001	0.1	0.049999999999999996	0	0.35	0.414674069499597	0.04860820423346013	0	0.5367177262669429	0.544256385476541	0.5	0.9584803982776742	0.22568901021669863	0.47506737439725183	0.07273970791886437	0	0.4521929176838838
0.5000000000000001	0.1	0.049999999999999996	0	0.35	0.029019035282544795	0.11313851154409348	0	0.8578424531733617	0.8329646300936635	0.5	0.7747680839054408	0.024171829989799894	0.15547292365489207	0.13728829405136733	0	0.7072387822937406
0.5000000000000001	0.1	0.049999999999999996	0	0.35	0.10578499000985174	0.4371314111631364	0	0.45708359882701177	0.7102483370527862	0.5	0.8390346363444923	0.07513361323964281	0.2741051134868571	0.24918742257672455	0	0.47670746393641833
0.5000000000000001	0.1	0.049999999999999996	0	0.35	0.06622864585369827	0.19745302118826655	0	0.7363183329580351	0.7255425474226413	0.5	0.8301442410283943	0.048051700425044204	0.21920698078538514	0.16926935221074826	0	0.6115236670038666
0.5000000000000001	0.1	0.049999999999999996	0	0.35	0.4279428709996864	0.08421241142787038	0	0.48784471757244313	0.534098967858446	0.5	0.967551594146252	0.22856384570331262	0.47808351331468507	0.09484488602396692	0	0.42707160066134797
0.5000000000000001	0.1	0.049999999999999996	0	0.35	0.034325556247495115	0.048458828241564326	0	0.9172156155109406	0.8494566234405148	0.5	0.7672102539735581	0.029158071107714668	0.17075734569181694	0.0907344175205452	0	0.7385082367876379
0.5000000000000001	0.1	0.049999999999999996	0	0.35	0.1356767803663388	0.38725875713862473	0	0.4770644624950365	0.6669064328641512	0.5	0.8658697130652306	0.09048371761660791	0.3008051156755947	0.22727312041626255	0	0.4719217639081428
0.5000000000000001	0.1	0.049999999999999996	0	0.35	0.27617036632727837	0.38946954486891633	0	0.33436008880380536	0.6024158622611905	0.5	0.9110386517953684	0.16636940936203626	0.407884063628424	0.2166206969320714	0	0.3754952394395045
0.5000000000000001	0.1	0.049999999999999996	0	0.35	0.1221180654829368	0.44711735518649226	0	0.430764579330571	0.6972145776802897	0.5	0.8468407979203685	0.08514249545281974	0.29179187009377033	0.24969450853788447	0	0.45851362136834517
0.5000000000000001	0.1	0.049999999999999996	0	0.35	0.47227472660597414	0.10506815311964603	0	0.4226571202743799	0.5280700762615919	0.5	0.9730591100481181	0.2493941508952392	0.4993937833966691	0.10534073061314517	0	0.39526548599018557
0.5000000000000001	0.1	0.049999999999999996	0	0.35	0.4265457569854334	0.14051159261725843	0	0.43294265039730817	0.531821822588323	0.5	0.9696208041836485	0.2268463418973091	0.47628388792537285	0.12225148774595615	0	0.4014646243286709
0.5000000000000001	0.1	0.049999999999999996	0	0.35	0.3501155517296866	0.26341566897463053	0	0.3864687792956829	0.5557907381880718	0.5	0.9484825593302041	0.19459098094696656	0.4411246773271323	0.17111632833234514	0	0.3877589943405226
0.5000000000000001	0.1	0.049999999999999996	0	0.35	0.11553288553841413	0.4848226662725211	0	0.39964444818906475	0.7179317821184429	0.5	0.8345328034316635	0.08294473040787974	0.28800126806644405	0.26384449996482634	0	0.4481542319687296
0.5000000000000001	0.1	0.049999999999999996	0	0.35	0.05456016829703003	0.36918140156194573	0	0.5762584301410243	0.7688843512517041	0.5	0.8064073753864441	0.041950459605245724	0.20481811346959952	0.23826783351268863	0	0.5569140530177119
0.5000000000000001	0.1	0.049999999999999996	0	0.35	0.10976845188997685	0.3479750736150891	0	0.542256474494934	0.6816357933029851	0.5	0.8564633995705744	0.07482210578366492	0.27353629701314763	0.21780370306920216	0	0.5086599999176502
0.5000000000000001	0.1	0.049999999999999996	0	0.35	0.19375162781216204	0.40224749781191355	0	0.4040008743759244	0.6343054339457658	0.5	0.8878422053038366	0.12289771035709195	0.3505676972527445	0.22589722160893627	0	0.4235350811383192
0.5000000000000001	0.1	0.049999999999999996	0	0.35	0.43711818463634694	0.19882305816281587	0	0.36405875720083714	0.5364069270797225	0.5	0.9654678432576399	0.23447322219144962	0.48422435109301315	0.14604798229466165	0	0.3697276666123252
0.5000000000000001	0.1	0.049999999999999996	0	0.35	0.2403100279625505	0.303191238315776	0	0.45649873372167354	0.5901266804145556	0.5	0.9204758043407412	0.14181335907186896	0.37658114540145127	0.18916724822128556	0	0.4342516063772632
0.5000000000000001	0.1	0.049999999999999996	0	0.35	0.316813372191973	0.15645488048903647	0	0.5267317473189905	0.5511672932191888	0.5	0.9524524056483381	0.17461716880669315	0.4178721919519091	0.131326168747949	0	0.45080163930014183
0.5000000000000001	0.1	0.049999999999999996	0	0.35	0.17444040719419718	0.062316216761246324	0	0.7632433760445564	0.6296441582102308	0.5	0.8911225074994996	0.10983538334564019	0.33141421717488256	0.0885855991067185	0	0.580000183718399
0.5000000000000001	0.1	0.049999999999999996	0	0.35	0.19295106269419193	0.2078997038770467	0	0.5991492334287614	0.6001919499234651	0.5	0.9127249429477424	0.11580767455823182	0.34030526672126576	0.15797450975298238	0	0.5017202235257517
0.5000000000000001	0.1	0.049999999999999996	0	0.35	0.27066539565566927	0.42093726317398245	0	0.3083973411703483	0.6151164213557093	0.5	0.9015843023912079	0.16649072956054242	0.40803275549953394	0.22756336389623288	0	0.3644038806042332
0.5000000000000001	0.1	0.049999999999999996	0	0.35	0.2953887468902394	0.2674707811092958	0	0.4371404720004648	0.5670647437954488	0.5	0.9390066735778853	0.1675045440753723	0.40927319002760526	0.17416845291987376	0	0.41655835705252103
0.5000000000000001	0.1	0.049999999999999996	0	0.35	0.08641484926920384	0.2778644628124312	0	0.6357206879183651	0.6981751214728104	0.5	0.8462580589941832	0.06033269788558098	0.24562715217496006	0.1969761686484161	0	0.5573966791766238
0.5000000000000001	0.1	0.049999999999999996	0	0.35	0.1338451983174309	0.29493550607003266	0	0.5712192956125364	0.6492527612990573	0.5	0.8775625864588473	0.08689936459421196	0.2947869817244513	0.19569756857002776	0	0.5095154497055209
0.5000000000000001	0.1	0.049999999999999996	0	0.35	0.054516495671123266	0.2680441339034587	0	0.677439370425418	0.7513655396912209	0.5	0.8157542887441751	0.04096181619200764	0.20239025715682968	0.20069834345676008	0	0.5969113993864102
0.5000000000000001	0.1	0.049999999999999996	0	0.35	0.44468121102545405	0.24358108220621946	0	0.3117377067683265	0.544897678281759	0.5	0.9579162120410563	0.24230575946329083	0.49224562919673637	0.16292744775974813	0	0.3448269230435156
0.5000000000000001	0.1	0.049999999999999996	0	0.35	0.050489263259805746	0.1824181203264743	0	0.7670926164137198	0.758141375030003	0.5	0.8121007337183198	0.03827799947204095	0.19564764111034139	0.16631219111941362	0	0.6380401677702449
0.5000000000000001	0.1	0.049999999999999996	0	0.35	0.12496577110141517	0.4456162073183804	0	0.42941802158020437	0.6940934068379793	0.5	0.8487426817716627	0.08673791780191635	0.29451301805169217	0.24871641340282868	0	0.4567705685454791
0.5000000000000001	0.1	0.049999999999999996	0	0.35	0.14588054362684486	0.2633455246686935	0	0.5907739317044616	0.635403857092544	0.5	0.8870744666039011	0.09269306009525437	0.30445534992056617	0.18293756427948174	0	0.5126070857999522
0.5000000000000001	0.1	0.049999999999999996	0	0.35	0.3604390639811754	0.18121933250222355	0	0.4583416035166011	0.5429140747621023	0.5	0.9596645490571906	0.19568744092945806	0.4423657320921887	0.1402758184680813	0	0.41735844943973
0.5000000000000001	0.1	0.049999999999999996	0	0.35	0.34411131753586227	0.23278544237837193	0	0.42310324008576566	0.5514727221212478	0.5	0.9521886149193631	0.18976800499423108	0.4356236965481	0.16023409223919838	0	0.40414221121270166
0.5000000000000001	0.1	0.049999999999999996	0	0.35	0.19902190705761313	0.30753573565743864	0	0.49344235728494823	0.608599933348485	0.5	0.906398236606015	0.12112471937015172	0.3480297679368128	0.19347673153296469	0	0.45849350053022253
0.5000000000000001	0.1	0.049999999999999996	0	0.35	0.2480844178935513	0.21770527702756226	0	0.5342103050788864	0.5754389189537729	0.5	0.9321491040127301	0.14275742924194118	0.37783254126919935	0.15828840087844218	0	0.46387905785235845
0.5000000000000001	0.1	0.049999999999999996	0	0.35	0.029778927564620975	0.10785371926613153	0	0.8623673531692475	0.8318986563311722	0.5	0.7752643090443788	0.024773049827991497	0.15739456733950982	0.13395772776351073	0	0.7086477048969794
0.5000000000000001	0.1	0.049999999999999996	0	0.35	0.1349969272268936	0.49324684427119786	0	0.37175622850190854	0.7042329998713801	0.5	0.8426104020325218	0.09506929103441367	0.30833308456021014	0.263575683559086	0	0.4280912318807038
0.5000000000000001	0.1	0.049999999999999996	0	0.35	0.28481241478584707	0.061968471971340484	0	0.6532191132428125	0.5728700284429017	0.5	0.9342367594925629	0.16316049615925973	0.40393130128681504	0.08426135567481095	0	0.511807343038374
0.5000000000000001	0.1	0.049999999999999996	0	0.35	0.3604880485218019	0.1922533606411889	0	0.4472585908370092	0.5438266561470783	0.5	0.9588590169041249	0.19604301000859722	0.4427674446124029	0.14460463495374973	0	0.41262792043384733
0.5000000000000001	0.1	0.049999999999999996	0	0.35	0.3733369779074564	0.47885510837659234	0	0.1478079137159512	0.6481224758421412	0.5	0.8783274605306775	0.24196808644480342	0.49190251721738876	0.24914122838691066	0	0.2589562543957004
0.5000000000000001	0.1	0.049999999999999996	0	0.35	0.09998611197806893	0.2827446876326576	0	0.6172692003892735	0.681502774181915	0.5	0.8565469798980035	0.06814081269271757	0.2610379525906484	0.19631163440145624	0	0.5426504130078954
0.5000000000000001	0.1	0.049999999999999996	0	0.35	0.023103433893993493	0.4825126160867513	0	0.4943839500192553	0.9054373027108689	0.5	0.7431146286810946	0.020918710868336333	0.14463302136212303	0.29559598158078976	0	0.5597709970570873
0.5000000000000001	0.1	0.049999999999999996	0	0.35	0.3630440998822451	0.03641809651162476	0	0.6005378036061301	0.5600555093081849	0.5	0.9448643544275525	0.20332484826088235	0.4509155666650713	0.06386885874955436	0	0.4852155745853743
0.5000000000000001	0.1	0.049999999999999996	0	0.35	0.08395647234283386	0.19317451445385814	0	0.722869013203308	0.6971692474186535	0.5	0.8468683284598343	0.05853187063917848	0.24193360791584637	0.16411906096627538	0	0.5939473311178782
0.5000000000000001	0.1	0.049999999999999996	0	0.35	0.3695218549109995	0.2799139627022669	0	0.35056418238673354	0.5570304302942733	0.5	0.9474265296969113	0.2058349178442121	0.45369033254436014	0.17659025742629117	0	0.3697194100293486
0.5000000000000001	0.1	0.049999999999999996	0	0.35	0.09241062588989736	0.09738179913256316	0	0.8102075749775395	0.6983504385549381	0.5	0.8461518280834042	0.06453500111734614	0.25403740102068856	0.11662471618957483	0	0.6293378827897367
0.5000000000000001	0.1	0.049999999999999996	0	0.35	0.13160063070245087	0.16088535066228357	0	0.7075140186352654	0.6442246541231458	0.5	0.8809805730342173	0.08478037079667426	0.29117069014012087	0.14397660183786162	0	0.5648527080220176
0.5000000000000001	0.1	0.049999999999999996	0	0.35	0.29017068096436555	0.07413257309235632	0	0.6356967459432781	0.5674431585638595	0.5	0.9386935204026913	0.16465536772904557	0.4057774854881005	0.091723520896216	0	0.5024989936156835
0.5000000000000001	0.1	0.049999999999999996	0	0.35	0.48615520400926476	0.3561038996558637	0	0.15774089633487162	0.5949944352087195	0.5	0.9167027838110564	0.2892596410332723	0.5378286353786607	0.20585423903887096	0	0.2563171255824684
0.5000000000000001	0.1	0.049999999999999996	0	0.35	0.3220196682959795	0.33901931671425695	0	0.33896101498976355	0.5783236623181992	0.5	0.9298213654301459	0.18623159390742255	0.43154558728762665	0.19802166186495992	0	0.37043275084741345
0.5000000000000001	0.1	0.049999999999999996	0	0.35	0.36622232734225696	0.3588801004225388	0	0.2748975722352043	0.5811716957105172	0.5	0.927540271372568	0.21283805098855157	0.4613437449327254	0.20424052316782174	0	0.33441573189945273
0.5000000000000001	0.1	0.049999999999999996	0	0.35	0.22538897919002918	0.15487939619924873	0	0.6197316246107222	0.5832549519597345	0.5	0.9258823063710933	0.13145923822973407	0.3625730798469932	0.1344129270492578	0	0.503013993103749
0.5000000000000001	0.1	0.049999999999999996	0	0.35	0.4591509088641032	0.40089361369609827	0	0.13995547743979847	0.6163414885806291	0.5	0.9006878425676028	0.28299375465245014	0.5319715731619973	0.2223004123378636	0	0.2457280145001392
0.5000000000000001	0.1	0.049999999999999996	0	0.35	0.3931347517063841	0.4907771333819255	0	0.11608811491169037	0.6659903340042699	0.5	0.8664650292627196	0.2618239445976205	0.5116873504373746	0.2556766813703145	0	0.23263596819231097
0.5000000000000001	0.1	0.049999999999999996	0	0.35	0.3213103535817936	0.43673541978932917	0	0.2419542266288772	0.61618061646288	0.5	0.9008054104533115	0.19798521174593553	0.4449552918506932	0.23199478450903313	0	0.3230499236402737
0.5000000000000001	0.1	0.049999999999999996	0	0.35	0.2160396765684709	0.34384210931602865	0	0.4401182141155005	0.6083632086928971	0.5	0.9065745670764194	0.13143059084217065	0.3625335720208139	0.20453893952361885	0	0.43292748845556733
0.5000000000000001	0.1	0.049999999999999996	0	0.35	0.12789456895552576	0.17644437635317445	0	0.6956610546912998	0.6469122043387354	0.5	0.8791486832329298	0.08273655752597156	0.2876396313548805	0.15109203847311448	0	0.561268330172005
0.5000000000000001	0.1	0.049999999999999996	0	0.35	0.40000937494914984	0.4018463051179424	0	0.19814431993290782	0.6024342676373051	0.5	0.911024734810548	0.24097935484554728	0.49089648078342063	0.22003908040458844	0	0.2890644388119909
0.5000000000000001	0.1	0.049999999999999996	0	0.35	0.2838346485514194	0.22616327879950407	0	0.4900020726490766	0.5643854716093003	0.5	0.9412328787300472	0.16019215198175282	0.40024011790642977	0.15977688741865248	0	0.43998299467491764
0.5000000000000001	0.1	0.049999999999999996	0	0.35	0.019660716294310987	0.34708270162809635	0	0.6332565820775926	0.8742893916628689	0.5	0.75623608705786	0.017189155688609407	0.13110742041779866	0.2463536985974164	0	0.6225388809847849
0.5000000000000001	0.1	0.049999999999999996	0	0.35	0.4591364917578175	0.4706773933721707	0	0.07018611487001176	0.687477991429184	0.5	0.8528165159118225	0.3156462331455065	0.5618240232897722	0.25439353333236436	0	0.18378244337786342
0.5000000000000001	0.1	0.049999999999999996	0	0.35	0.467510393471457	0.3717562390957027	0	0.16073336743284022	0.5992039855691701	0.5	0.9134770810683268	0.28013409106310794	0.5292769511920087	0.21107241417406983	0	0.2596506346339215
0.5000000000000001	0.1	0.049999999999999996	0	0.35	0.12858864141162485	0.018158500315621495	0	0.8532528582727537	0.7041596102766932	0.5	0.8426543105610778	0.0905469276224192	0.30091016536903376	0.0505697192111193	0	0.648520115419847
0.5000000000000001	0.1	0.049999999999999996	0	0.35	0.4937618469120934	0.044868853176012635	0	0.46136929991189396	0.536148867552189	0.5	0.9657001651161088	0.2647298550623962	0.514519052186016	0.0693633690339283	0	0.4161175787800556
0.5000000000000001	0.1	0.049999999999999996	0	0.35	0.4328759753843769	0.18861147377174348	0	0.3785125508438795	0.5352152817531411	0.5	0.9665420423755119	0.23168183712951507	0.48133339498679617	0.14208993143542498	0	0.37657667357777885
0.5000000000000001	0.1	0.049999999999999996	0	0.35	0.22129545884672555	0.49968138861004263	0	0.2790231525432318	0.6626044005705869	0.5	0.868676042732234	0.14663134485812757	0.38292472479343453	0.2573290061288217	0	0.3597462690777438
0.5000000000000001	0.1	0.049999999999999996	0	0.35	0.39150486560538417	0.49443262582644815	0	0.11406250856816773	0.6688632529352161	0.5	0.8646021951633116	0.26186321794878187	0.5117257253146278	0.2571800204011107	0	0.23109425428426156
0.5000000000000001	0.1	0.049999999999999996	0	0.35	0.17948209086898717	0.4782403655117378	0	0.342277543619275	0.6692189258913831	0.5	0.8643724075132462	0.12011281206808322	0.346572953457253	0.253000989612953	0	0.40042605692979394
0.5000000000000001	0.1	0.049999999999999996	0	0.35	0.47197330417111516	0.3906835956731811	0	0.13734310015570375	0.6136095423751626	0.5	0.902690661791588	0.2896073231857314	0.5381517659412923	0.21896446394540997	0	0.2428837701132977
0.5000000000000001	0.1	0.049999999999999996	0	0.35	0.04296139511279761	0.3967454879311844	0	0.560293116956018	0.80403668951448	0.5	0.7885823795753879	0.03454253790341735	0.18585622912191394	0.25258579876786286	0	0.5615579721102232
0.5000000000000001	0.1	0.049999999999999996	0	0.35	0.19964194332715124	0.2547261392464861	0	0.5456319174263627	0.6004240994703416	0.5	0.9125484767071516	0.11986983403871375	0.3462222321554665	0.17489637661691465	0	0.47888139122761886
0.5000000000000001	0.1	0.049999999999999996	0	0.35	0.4404631979996339	0.4829324358142912	0	0.07660436618607497	0.6875241368860608	0.5	0.8527878956307251	0.30282908003477244	0.5502990823495642	0.25769272636514345	0	0.19200819128529245
0.5000000000000001	0.1	0.049999999999999996	0	0.35	0.2922138989670202	0.266806114348583	0	0.44097998668439675	0.5677419183161739	0.5	0.9384465061005697	0.16590207955818473	0.40731078988677033	0.1740557469196286	0	0.4186334631936011
0.5000000000000001	0.1	0.049999999999999996	0	0.35	0.16769720998127016	0.18484735186211765	0	0.6474554381566122	0.6151497187983236	0.5	0.9015599011300932	0.10315889156324176	0.32118357922415924	0.1508037111735626	0	0.5280127096022782
0.5000000000000001	0.1	0.049999999999999996	0	0.35	0.4359573752153665	0.46928580640815204	0	0.09475681837648148	0.6672847542034853	0.5	0.8656242230917947	0.29090770996378246	0.539358609798511	0.2502587716665485	0	0.21038261853494056
0.5000000000000001	0.1	0.049999999999999996	0	0.35	0.18072630837559703	0.084571868646889925	0	0.7347018229775132	0.6177466150379469	0.5	0.89966290711797825	0.11164306524732923	0.3341303117757041	0.10221935783798501	0	0.5636503303863108
0.5000000000000001	0.1	0.049999999999999996	0	0.35	0.3224143182160333	0.011840838473290205	0	0.6657448433106765	0.5925025512110416	0.5	0.9186284466171719	0.19103130608996832	0.4370712826187147	0.037458582471584005	0	0.5254701349097013
0.5000000000000001	0.1	0.049999999999999996	0	0.35	0.36302977590821683	0.02565773029346019	0	0.6113124937983229	0.5667630914823345	0.5	0.9392565274056056	0.20575187809388013	0.45359880742113967	0.05392931399812433	0	0.49247187858073593
0.5000000000000001	0.1	0.049999999999999996	0	0.35	0.2486238225828856	0.225352224195376	0	0.5260239532217383	0.5759012898468906	0.5	0.9317748340080492	0.1431827801121483	0.3783950054006373	0.1611090541117927	0	0.4604959404875701
0.5000000000000001	0.1	0.049999999999999996	0	0.35	0.2604693841421976	0.22406873188447207	0	0.5154618839733303	0.5715455297615728	0.5	0.9353186324462964	0.14887011214622295	0.38583689837316365	0.16004092105953052	0	0.4541221805673059
0.5000000000000001	0.1	0.049999999999999996	0	0.35	0.15146507567260414	0.04806989477947354	0	0.8004650295479222	0.654808292506479	0.5	0.8738319439825002	0.09918058757554256	0.3149294961980262	0.07934300942302755	0	0.6057274943789462
0.5000000000000001	0.1	0.049999999999999996	0	0.35	0.06292873527854682	0.4505912765162066	0	0.4864799882052465	0.7767988697738692	0.5	0.8022887634131599	0.04888297044067419	0.22109493535735775	0.2645822345992846	0	0.5143228300433575
0.5000000000000001	0.1	0.049999999999999996	0	0.35	0.12407667282968761	0.2779592016013339	0	0.5979641255689785	0.65564304605398	0.5	0.8732754928439554	0.08135000771829949	0.28521922746950196	0.19091464983946668	0	0.5238661226910314
0.5000000000000001	0.1	0.049999999999999996	0	0.35	0.0770175923826173	0.4562321403063834	0	0.46675026731099933	0.7545818964472784	0.5	0.8140138821007916	0.05811608091987882	0.24107277100468819	0.2623983664783726	0	0.4965288625169393
0.5000000000000001	0.1	0.049999999999999996	0	0.35	0.2530780766392126	0.32735997356940066	0	0.4195619497913867	0.5909171014905473	0.5	0.9198599760484742	0.1495481634984461	0.3867145762683974	0.1966939789244462	0	0.41659144480715654
0.5000000000000001	0.1	0.049999999999999996	0	0.35	0.43891913513652986	0.29093596688471735	0	0.2701448979787528	0.5580925450134953	0.5	0.946524569177593	0.2449574971834682	0.49493181064008024	0.18020499115987543	0	0.3248631982000442
0.5000000000000001	0.1	0.049999999999999996	0	0.35	0.43055804283358157	0.4936941233463585	0	0.07574783382005995	0.6936755812188244	0.5	0.8489982573325903	0.2986676006110242	0.5465048953221043	0.2617111224065967	0	0.19178398227129895
0.5000000000000001	0.1	0.049999999999999996	0	0.35	0.4477084570098669	0.16817617334891113	0	0.384115369641222	0.5319804424282482	0.5	0.9694762381894384	0.2381721430389773	0.48802883422906207	0.13376579166890426	0	0.3782053741020336
0.5000000000000001	0.1	0.049999999999999996	0	0.35	0.44089434237685055	0.10372321330942212	0	0.4553824443137273	0.5307583881154642	0.5	0.9705916905917915	0.23400837048916479	0.4837441167488911	0.10493042028531606	0	0.4113254629657928
0.5000000000000001	0.1	0.049999999999999996	0	0.35	0.07701149780768901	0.43514349020551885	0	0.48784501198679214	0.7471658499837363	0.5	0.8180436828955913	0.0575403612180026	0.23987572035952828	0.25499974734273606	0	0.5051245322977357
0.5000000000000001	0.1	0.049999999999999996	0	0.35	0.2663906655507162	0.16116022190544754	0	0.5724491125438362	0.5664440266478049	0.5	0.9395210209169256	0.1508954012559364	0.3884525727240539	0.13512086813780874	0	0.47642655913813736
0.5000000000000001	0.1	0.049999999999999996	0	0.35	0.09382517368067057	0.16734172485303137	0	0.738833101466298	0.6848154366046965	0.5	0.8544727781703085	0.06425292727863989	0.2534816113224782	0.15139233558368245	0	0.5951260530938394
0.5000000000000001	0.1	0.049999999999999996	0	0.35	0.4843208483653143	0.02569143008440733	0	0.48998772155027837	0.5460498251585393	0.5	0.9569050928102159	0.2644633145705153	0.5142599678863944	0.05296942685297522	0	0.43277060526063044
0.5000000000000001	0.1	0.049999999999999996	0	0.35	0.25100885739084333	0.47025269002188	0	0.2787384525872766	0.6406098701440539	0.5	0.8834626411774392	0.1607987515381555	0.40099719642181486	0.2454581490559271	0	0.35354465452225814
0.5000000000000001	0.1	0.049999999999999996	0	0.35	0.08113015198614448	0.17548297974281013	0	0.7433868682710454	0.7019800795533362	0.5	0.8439614470770316	0.05695175054540796	0.23864565897038223	0.15696213306407017	0	0.6043922079655476
0.5000000000000001	0.1	0.049999999999999996	0	0.35	0.4036454383749514	0.46831471787299955	0	0.12803984375204894	0.6495738249987508	0.5	0.8773456840037819	0.2621975113485148	0.5120522545097471	0.246659677528361	0	0.24128806796189192
0.5000000000000001	0.1	0.049999999999999996	0	0.35	0.4884462266927585	0.23363091668579725	0	0.2779228566214442	0.5437513124005118	0.5	0.9589254457353785	0.2655932768012653	0.515357426259936	0.15939706243543944	0	0.3252455113046246
0.5000000000000001	0.1	0.049999999999999996	0	0.35	0.36269487149547786	0.15930659044533968	0	0.4779985380591824	0.5413066225955434	0.5	0.9610883920906437	0.19632913592194173	0.4430904376331561	0.13132685363715854	0	0.4255827087296855
0.5000000000000001	0.1	0.049999999999999996	0	0.35	0.10445969365537167	0.4121764659648761	0	0.48336384037975216	0.70379670784211	0.5	0.8428715337216015	0.07351838849684593	0.2711427456098465	0.24086861140301172	0	0.4879886429871418
0.5000000000000001	0.1	0.049999999999999996	0	0.35	0.2975916719296947	0.17444505880121142	0	0.5279632692690939	0.5567242318017024	0.5	0.9476870363182877	0.16567649494564352	0.40703377617298975	0.13936842637606786	0	0.45359779745094236
0.5000000000000001	0.1	0.049999999999999996	0	0.35	0.12796177016571164	0.193073263624683	0	0.6789649662096054	0.6465774298815264	0.5	0.8793762495095088	0.08273719247683642	0.2876407350790851	0.15801064177661323	0	0.5543486231443016
0.5000000000000001	0.1	0.049999999999999996	0	0.35	0.48477889236528426	0.3314087736653164	0	0.18381233396939933	0.5805721287080899	0.5	0.9280190913222048	0.28144911349326307	0.5305177786778339	0.19616661142988137	0	0.2733156098922847
0.5000000000000001	0.1	0.049999999999999996	0	0.35	0.46977439476177096	0.3575715218903497	0	0.17265408334787935	0.5912895755638666	0.5	0.9195702043519591	0.2777727024894599	0.5270414618314767	0.20563477984634346	0	0.2673237583221798
0.5000000000000001	0.1	0.049999999999999996	0	0.35	0.35339209192898124	0.10735496273264289	0	0.5392529453383759	0.5443420135291926	0.5	0.9584050081407276	0.1923661628859152	0.438595671303212	0.10810903438310626	0	0.4532952943136818
0.5000000000000001	0.1	0.049999999999999996	0	0.35	0.221526621025987	0.01782239763997495	0	0.7606509813340381	0.629816578666784	0.5	0.8910005209783454	0.1395211385382004	0.3735252850051793	0.04738109645258959	0	0.5790936185422311
0.5000000000000001	0.1	0.049999999999999996	0	0.35	0.3721184979658574	0.27999772806651885	0	0.3478837739676238	0.5568059787588142	0.5	0.9476174668649064	0.20719780447413905	0.45518985541654927	0.17658109130160132	0	0.36822905328184924
0.5000000000000001	0.1	0.049999999999999996	0	0.35	0.26423225924372673	0.07816442032344639	0	0.6576033204328269	0.5760684745325148	0.5	0.93163961589284	0.15221587450481364	0.39014852877438055	0.09489790132394506	0	0.5149535699016743
0.5000000000000001	0.1	0.049999999999999996	0	0.35	0.14771140075754374	0.1673256366048008	0	0.6849629626376554	0.6301737928143878	0.5	0.89074795326447	0.09308385365730737	0.3050964661501463	0.1452199924626973	0	0.5496835413871565
0.5000000000000001	0.1	0.049999999999999996	0	0.35	0.24314242938999087	0.07801282824948429	0	0.6788447423605248	0.5850847561093878	0.5	0.9244333624801109	0.14225892899948686	0.37717228026392247	0.0955448759377007	0	0.5272828437983769
0.5000000000000001	0.1	0.049999999999999996	0	0.35	0.4818173154490069	0.3552024810342118	0	0.1629802035167813	0.593146647864177	0.5	0.9181295428259719	0.2857883255414952	0.5345917372551648	0.20527404168013141	0	0.2601342210647037
0.5000000000000001	0.1	0.049999999999999996	0	0.35	0.4115014818962664	0.33237054129131144	0	0.2561279768124222	0.5715496283654187	0.5	0.9353152788377677	0.23519351904963012	0.48496754432604056	0.1949185775418352	0	0.32011387813212433
0.5000000000000001	0.1	0.049999999999999996	0	0.35	0.49238563678227365	0.026812315569259223	0	0.4808020476484672	0.5445986649364497	0.5	0.9581791491762952	0.2681525604255099	0.5178344913440103	0.05404063519773497	0	0.4281248734582546
0.5000000000000001	0.1	0.049999999999999996	0	0.35	0.45213389454875147	0.029547931044362482	0	0.5183181744068861	0.5473738089186735	0.5	0.9557471146438652	0.24748625200038396	0.4974799011019279	0.05687488648150255	0	0.44564521241656957
0.5000000000000001	0.1	0.049999999999999996	0	0.35	0.2127692496869713	0.46024619240779435	0	0.3269845579052343	0.6471359909924066	0.5	0.8789966605078472	0.137690639248889	0.3710668932266648	0.24406633353426685	0	0.3848667732390683
0.5000000000000001	0.1	0.049999999999999996	0	0.35	0.14264319185167554	0.2719818409532309	0	0.5853749671950935	0.6389378497022655	0.5	0.8846178415368934	0.0911401342763773	0.3018942435297124	0.18642933922358945	0	0.5116764172466981
0.5000000000000001	0.1	0.049999999999999996	0	0.35	0.3733408430125565	0.21469730825629085	0	0.41196184873115266	0.5444631067238807	0.5	0.9582984235287475	0.20327031525352912	0.45085509340976637	0.1529017746518822	0	0.39624313193835137
0.5000000000000001	0.1	0.049999999999999996	0	0.35	0.408025674871169	0.19220528623554856	0	0.3997690388932824	0.5376248770229817	0.5	0.9643736247004882	0.21936475327483132	0.46836391115758624	0.14375976027773127	0	0.38787632856468257
0.5000000000000001	0.1	0.049999999999999996	0	0.35	0.11493707913905381	0.09985148906707765	0	0.7852114317938685	0.6699692137386738	0.5	0.8638882734885759	0.07700430454021161	0.2774964946449083	0.11566972259057753	0	0.6068337827645142
0.5000000000000001	0.1	0.049999999999999996	0	0.35	0.25155540998093784	0.42262443969957536	0	0.3258201503194868	0.620142167395184	0.5	0.8979235680873685	0.1560001171655629	0.3949685014853247	0.228948568909906	0	0.3760829296047693
0.5000000000000001	0.1	0.049999999999999996	0	0.35	0.27175921294838185	0.38550688931718474	0	0.3427338977344334	0.6020575671354885	0.5	0.9113096990970209	0.16361469059435793	0.40449312799398457	0.21545177645880492	0	0.3800550955472106
0.5000000000000001	0.1	0.049999999999999996	0	0.35	0.23523037065751848	0.4342672692146152	0	0.33050236012786627	0.6291773859310279	0.5	0.8914529978950514	0.14800162970188424	0.38470979933176164	0.23376532901174954	0	0.38152487165648885
0.5000000000000001	0.1	0.049999999999999996	0	0.35	0.09708699537441134	0.014170274022035302	0	0.8887427306035532	0.7514714410560466	0.5	0.8156968064955813	0.07295810432181063	0.27010757916395206	0.04614879465272725	0	0.6837436261833207
0.5000000000000001	0.1	0.049999999999999996	0	0.35	0.4668523439904675	0.042711039888672524	0	0.4904366161208599	0.539377330180409	0.5	0.9628057106683363	0.25180957089004424	0.5018063081409443	0.06787837161332193	0	0.4303153202457339
0.5000000000000001	0.1	0.049999999999999996	0	0.35	0.4671683898195624	0.4577160498593002	0	0.07511556032113735	0.6769983682735473	0.5	0.8593917717254362	0.31627223761682427	0.5623808652655461	0.2489469898943789	0	0.18867214484007502
0.5000000000000001	0.1	0.049999999999999996	0	0.35	0.40357625042088335	0.31240308086853474	0	0.2840206687105819	0.5643688493176772	0.5	0.9412467396405273	0.22776586406197666	0.477248220595925	0.18778209034573676	0	0.33496968905833824
0.5000000000000001	0.1	0.049999999999999996	0	0.35	0.36828880500979716	0.2918593465583399	0	0.3398518484318629	0.5600748810026027	0.5	0.9448480139502039	0.2062693086404529	0.45416881073060594	0.18081100010406426	0	0.3650201891653298
0.5000000000000001	0.1	0.049999999999999996	0	0.35	0.46176103746984154	0.3564551407471299	0	0.18178382178302854	0.5887656234961312	0.5	0.9215391279346503	0.2718690251321516	0.5214106108741475	0.2048748560416261	0	0.27371453308422633
0.5000000000000001	0.1	0.049999999999999996	0	0.35	0.32509755785577005	0.32399483886547387	0	0.3509076032787561	0.5736204576015805	0.5	0.9336254598607774	0.1864826099023831	0.4318363230465718	0.19279526328754215	0	0.375368413665886
0.5000000000000001	0.1	0.049999999999999996	0	0.35	0.28566512756515294	0.40323096408974374	0	0.3111039083451033	0.6054974235598832	0.5	0.9087174177022983	0.1729694987416055	0.4158960191461389	0.2209775146280307	0	0.36312646622583034
0.5000000000000001	0.1	0.049999999999999996	0	0.35	0.46494566870387644	0.24303725361824036	0	0.29201707767788326	0.5450895717092576	0.5	0.9577475847040191	0.2534370354218704	0.5034253027231254	0.16277412109064565	0	0.333800576186229
0.5000000000000001	0.1	0.049999999999999996	0	0.35	0.061240701470524066	0.27448450471274555	0	0.6642747938167303	0.7384789604796015	0.5	0.8228410294498829	0.04522496956099422	0.21266163161462442	0.20134598665383258	0	0.585992381731543
0.5000000000000001	0.1	0.049999999999999996	0	0.35	0.08119833283126354	0.1994015070376918	0	0.7194001601310447	0.7011036141154254	0.5	0.8444888099296333	0.05692844460814608	0.23859682438822627	0.16721310788582824	0	0.5941900677259455
0.5000000000000001	0.1	0.049999999999999996	0	0.35	0.15647236234508455	0.4093103237682954	0	0.4342173138866201	0.6577698031669033	0.5	0.8718625756354562	0.10292279498078663	0.3208158271980774	0.23204825838573023	0	0.4471359144161924
0.5000000000000001	0.1	0.049999999999999996	0	0.35	0.12031343253329395	0.006990759633481502	0	0.8726958078332245	0.7357275890650745	0.5	0.824378166751942	0.08851791164986386	0.2975195987659702	0.0320727134208342	0	0.6704076878131956
0.5000000000000001	0.1	0.049999999999999996	0	0.35	0.009862624225206673	0.35362636856734747	0	0.6365110072074458	0.9375753202939194	0.5	0.7302674084862939	0.009246953066886715	0.09616107875271947	0.2575078079491596	0	0.6463311132981209
0.5000000000000001	0.1	0.049999999999999996	0	0.35	0.462421752163209	0.12954066402744502	0	0.4080375838093459	0.5286055544787155	0.5	0.9725661300023447	0.24443870670525225	0.4944074298645322	0.11702641969723637	0	0.3885661504382314
0.5000000000000001	0.1	0.049999999999999996	0	0.35	0.20446772396098822	0.18330434255767616	0	0.6122279334813355	0.5932702778171215	0.5	0.9180338746031923	0.12130462339897001	0.3482881327277316	0.1474781463365182	0	0.5042337209357501
0.5000000000000001	0.1	0.049999999999999996	0	0.35	0.405376193113625	0.44276888505555684	0	0.1518549218308181	0.6295758613346882	0.5	0.8911708410175521	0.2552150659440874	0.5051881490534862	0.2361171752249513	0	0.2586946757215624
0.5000000000000001	0.1	0.049999999999999996	0	0.35	0.14679617411457002	0.41795658459886903	0	0.435247241286561	0.6672237257436858	0.5	0.8656638098923902	0.09794589021764222	0.3129630812374556	0.23616542912761954	0	0.4508714896349249
0.5000000000000001	0.1	0.049999999999999996	0	0.35	0.11112815095111726	0.4969750771997497	0	0.391896771849133	0.7275360700739574	0.5	0.8290061211271602	0.08084973821756136	0.28434088383059053	0.26891161915789635	0	0.4467474970115132
0.5000000000000001	0.1	0.049999999999999996	0	0.35	0.3058017097646371	0.03778072516433895	0	0.6564175650710241	0.5758580244730865	0.5	0.9318098364110718	0.17609836846555607	0.4196407612060059	0.06596413230884925	0	0.5143951064851447
0.5000000000000001	0.1	0.049999999999999996	0	0.35	0.11413003783673048	0.3325862846104428	0	0.5532836775528268	0.6739888242838844	0.5	0.8613083439713958	0.07692237001705322	0.27734882371672903	0.21173541930321327	0	0.5109157569800578
0.5000000000000001	0.1	0.049999999999999996	0	0.35	0.29067248979117727	0.1411814691964537	0	0.5681460410123691	0.5587388577935642	0.5	0.9459769717374036	0.16241001493793386	0.4030012592262385	0.12560539227313755	0	0.47139334850062387
0.5000000000000001	0.1	0.049999999999999996	0	0.35	0.17963515012525025	0.027606614632532004	0	0.7927582352422178	0.6471492876074134	0.5	0.8789876303347121	0.11625075943280645	0.34095565610912876	0.059775581959016486	0	0.5992687619318547
0.5000000000000001	0.1	0.049999999999999996	0	0.35	0.04569055105093866	0.20980653399601576	0	0.7445029149530455	0.7687839906431224	0.5	0.8064600097381098	0.03512616417162393	0.18741975395252217	0.17960840986349105	0	0.6329718361839867
0.5000000000000001	0.1	0.049999999999999996	0	0.35	0.14150310191325843	0.15713357378263026	0	0.7013633243041113	0.635795674898877	0.5	0.8868010885748214	0.08996706018122472	0.299945095277827	0.14135405660425873	0	0.5587008481179142
0.5000000000000001	0.1	0.049999999999999996	0	0.35	0.18125325418077412	0.18288899248000237	0	0.6358577533392237	0.6064128043822508	0.5	0.9080313036909331	0.10991429417117213	0.3315332474596962	0.1489336945223898	0	0.519533058017914
0.5000000000000001	0.1	0.049999999999999996	0	0.35	0.14836590539198372	0.30272502126172185	0	0.5489090733462945	0.6388649677602362	0.5	0.8846682988563875	0.09478577936496792	0.30787299226299136	0.19667252525382733	0	0.4954544824831813
0.5000000000000001	0.1	0.049999999999999996	0	0.35	0.3525779823539778	0.1916175911901519	0	0.4558044264558702	0.545134815893261	0.5	0.9577078391164738	0.1922025334985531	0.4384090937680845	0.14453886694958806	0	0.41705203928232737
0.5000000000000001	0.1	0.049999999999999996	0	0.35	0.46339107258245354	0.09113108774181457	0	0.4454778396757319	0.5295768768209255	0.5	0.9716738055647198	0.24540119696491453	0.495379851189887	0.09824552593131546	0	0.40637462287879755
0.5000000000000001	0.1	0.049999999999999996	0	0.35	0.3734899101546034	0.4789077321765945	0	0.14760235766880211	0.6482076449810239	0.5	0.8782697561427033	0.2420990150854897	0.49203558314972473	0.24917128776702713	0	0.25879312908324803
0.5000000000000001	0.1	0.049999999999999996	0	0.35	0.37214079836849123	0.47795807861257344	0	0.14990112301893532	0.6470801899652348	0.5	0.8790345598748102	0.24080493850209744	0.4907187977875898	0.24870754082015392	0	0.2605736613922564
0.5000000000000001	0.1	0.049999999999999996	0	0.35	0.1779704462969676	0.09095139859709889	0	0.7310781551059335	0.6179490080129048	0.5	0.8995155645689661	0.10997666074482507	0.3316272919179377	0.10602200388642309	0	0.5623507041956393
0.5000000000000001	0.1	0.049999999999999996	0	0.35	0.42424284969456494	0.3632501902757213	0	0.21250696002971373	0.5857859438965318	0.5	0.9238799218576811	0.24851549814968524	0.49851328783662857	0.20629437974955023	0	0.29519233241382115
0.5000000000000001	0.1	0.049999999999999996	0	0.35	0.49370703881140793	0.40620002069044864	0	0.10009294049814338	0.6375827855889705	0.5	0.8855573882773027	0.31477910907025947	0.5610517882248122	0.2275900440257059	0	0.2113581677494819
0.5000000000000001	0.1	0.049999999999999996	0	0.35	0.14036880433559418	0.022941298666410148	0	0.8366898969979957	0.6856240602355433	0.5	0.8539687477796085	0.09624022955897862	0.31022609425865294	0.056087621341505266	0	0.6336862843998418
0.5000000000000001	0.1	0.049999999999999996	0	0.35	0.39419289678335184	0.02426705241668969	0	0.5815400507999584	0.5606419600467053	0.5	0.9443700448503298	0.22100107828910698	0.47010751779684085	0.052163450482975236	0	0.47772903172018394
0.5000000000000001	0.1	0.049999999999999996	0	0.35	0.018887356854975224	0.3940007108030841	0	0.5871119323419408	0.8913062724215882	0.5	0.7489822417406208	0.0168344196343043	0.12974752265189615	0.26501898229272297	0	0.6052334950553808
0.5000000000000001	0.1	0.049999999999999996	0	0.35	0.4210661943070591	0.409098289324902	0	0.16983551636803898	0.6106050012110437	0.5	0.9049088249693436	0.25710512408479136	0.5070553461751404	0.22351620140323952	0	0.26942845242162017
0.5000000000000001	0.1	0.049999999999999996	0	0.35	0.47197626333218073	0.22523379209451377	0	0.30278994457330555	0.5409509480362035	0.5	0.961404297369191	0.255316007100128	0.5052880436940183	0.1561028080229926	0	0.3386091482829892
0.5000000000000001	0.1	0.049999999999999996	0	0.35	0.45902167737949634	0.07150228926911949	0	0.4694760333513841	0.5325125190726709	0.5	0.96899177579376	0.2444347897303185	0.49440346856622935	0.08726495766132203	0	0.4183315737724486
0.5000000000000001	0.1	0.049999999999999996	0	0.35	0.2043021040735766	0.48770383594091987	0	0.30799405998550344	0.6624505709212276	0.5	0.8687768958224706	0.1353400454839489	0.36788591367970175	0.25419665008002573	0	0.37791743624027263
0.5000000000000001	0.1	0.049999999999999996	0	0.35	0.21160487749148157	0.4140714156674221	0	0.3743237068410962	0.6302163084955763	0.5	0.890717906918302	0.1333568447523402	0.3651805645873562	0.22845330334029318	0	0.40636613207235067
0.5000000000000001	0.1	0.049999999999999996	0	0.35	0.09508456999901682	0.30981630471069366	0	0.5950991252902895	0.6913254354022821	0.5	0.8504401085634203	0.06573438175460908	0.2563871715874433	0.20697047700039076	0	0.536642351412166
0.5000000000000001	0.1	0.049999999999999996	0	0.35	0.4631617283448577	0.054528502863831825	0	0.48230976879131054	0.5358882839986951	0.5	0.9659349295287614	0.24820294381659558	0.4981997027463943	0.07644761059538326	0	0.42535268665822246
0.5000000000000001	0.1	0.049999999999999996	0	0.35	0.2375897950259969	0.1917310813441873	0	0.5706791236298159	0.5780349066936821	0.5	0.9300535811867885	0.13733519499922317	0.3705876347090161	0.14888066208548784	0	0.4805317032054961
0.5000000000000001	0.1	0.049999999999999996	0	0.35	0.23572473437525332	0.12779212708119303	0	0.6364831385435538	0.5801704584123941	0.5	0.9283402841731732	0.13676052720163057	0.3698114752162655	0.1217712748969893	0	0.5084172498867451
0.5000000000000001	0.1	0.049999999999999996	0	0.35	0.08612106856890024	0.4078256179345771	0	0.5060533134965226	0.7252495187821149	0.5	0.8303119291590715	0.062459263536596414	0.24991851379318905	0.24321814617913304	0	0.5068633400276779
0.5000000000000001	0.1	0.049999999999999996	0	0.35	0.10266198706813155	0.33518161065876484	0	0.5621564022731037	0.6868383242585706	0.5	0.8532135465916266	0.07051218716293052	0.26554130971080664	0.21457659508304006	0	0.5198820952061532
0.5000000000000001	0.1	0.049999999999999996	0	0.35	0.43847710383124655	0.05216499755624682	0	0.5093578986125067	0.5395170171280661	0.5	0.9626810620538386	0.23656585913798747	0.4863803646715063	0.07502520093946985	0	0.43859443438902374
0.5000000000000001	0.1	0.049999999999999996	0	0.35	0.01014988124370575	0.044282173505052924	0	0.9455679452512413	0.9833583861932839	0.5	0.7130649493194817	0.009980970839863967	0.09990480889258518	0.0933222874505976	0	0.8067729036568172
0.5000000000000001	0.1	0.049999999999999996	0	0.35	0.33569492155220365	0.07607425155583769	0	0.5882308268919586	0.5532553731749377	0.5	0.9506533478013919	0.18572501909629585	0.43095825679095173	0.09174801189511309	0	0.47729373131393515
0.5000000000000001	0.1	0.049999999999999996	0	0.35	0.38260400376748294	0.09477768989745528	0	0.5226183063350619	0.5398075587189166	0.5	0.962421954406518	0.20653253322980814	0.4544585055093679	0.10115504278538354	0	0.44438645170524865
0.5000000000000001	0.1	0.049999999999999996	0	0.35	0.2652724086074158	0.14247972110752016	0	0.592247870285064	0.5672601131008819	0.5	0.9388449586293055	0.15047845650918604	0.38791552754328623	0.12714012955006299	0	0.4849443429066507
0.5000000000000001	0.1	0.049999999999999996	0	0.35	0.3017064197920262	0.25684579135850066	0	0.441447788849473	0.5637828398965815	0.5	0.9417357898219019	0.17009690216537876	0.41242805695706347	0.17017946390066013	0	0.41739247914227645
0.5000000000000001	0.1	0.049999999999999996	0	0.35	0.23243389592971653	0.0012759665260091424	0	0.7662901375442743	0.6604621154299942	0.5	0.8700837276882203	0.1535137826033757	0.39180834932831093	0.012982507854693246	0	0.5952091428169958
0.5000000000000001	0.1	0.049999999999999996	0	0.35	0.24309266824275258	0.38856646197382355	0	0.3683408697834239	0.6107394774110613	0.5	0.9048091954186793	0.1484662891650392	0.3853132351283034	0.2178590727628106	0	0.396827692108886
0.5000000000000001	0.1	0.049999999999999996	0	0.35	0.17134740459732714	0.19444820191711187	0	0.6342043934855609	0.6128037622903377	0.5	0.9032839440572822	0.1050023341959268	0.3240406366428859	0.1543752504162487	0	0.5215841129408654
0.5000000000000001	0.1	0.049999999999999996	0	0.35	0.27437565824948246	0.2093102672370151	0	0.5163140745135024	0.5656692115160105	0.5	0.9401642466605082	0.15520586226117108	0.39396175228208524	0.15388331542449152	0	0.4521549322934232
0.5000000000000001	0.1	0.049999999999999996	0	0.35	0.16656866634730247	0.4112007627263666	0	0.4222305709263309	0.6518781248621738	0.5	0.8757936628461855	0.10858246987927263	0.32951854254240787	0.23153953534891597	0	0.43894192210867616
0.5000000000000001	0.1	0.049999999999999996	0	0.35	0.46368288528174156	0.08719686069525777	0	0.44912025402300065	0.5299267418612279	0.5	0.9713529962928658	0.24571796065416682	0.4956994660620151	0.09613318707789242	0	0.4081673468600925
0.5000000000000001	0.1	0.049999999999999996	0	0.35	0.4201353256357834	0.41773718525655573	0	0.16212748910766087	0.6160117306234112	0.5	0.9009288844430023	0.2588082890409294	0.5087320405094704	0.22686163467437304	0	0.2644063248161566
0.5000000000000001	0.1	0.049999999999999996	0	0.35	0.1303001674823463	0.1366688527632505	0	0.7330309797544033	0.6476187916898632	0.5	0.8786689528118203	0.08438483702190391	0.29049068319294497	0.13304835007483265	0	0.5764609667322224
0.5000000000000001	0.1	0.049999999999999996	0	0.35	0.23475130926817653	0.44394332962110644	0	0.32130536111071695	0.6331572788696429	0.5	0.888646838572816	0.14863450018732466	0.3855314516188332	0.23710164510404766	0	0.3773669032771193
0.5000000000000001	0.1	0.049999999999999996	0	0.35	0.46062039490789175	0.09143198071978985	0	0.44794762437231844	0.5297847388308798	0.5	0.971483167867415	0.24402965561645418	0.4939935785174279	0.09842689472539902	0	0.4075795267571731
0.5000000000000001	0.1	0.049999999999999996	0	0.35	0.10641147359274329	0.04186816967558116	0	0.8517203567316755	0.7063334822023588	0.5	0.8413565990613222	0.07516198668904674	0.2741568651138372	0.07690629373515856	0	0.6489368411510043
0.5000000000000001	0.1	0.049999999999999996	0	0.35	0.4092716176528483	0.3593573417747393	0	0.2313710405724123	0.5824728050637329	0.5	0.9265037371247344	0.23838958716722614	0.4882515613566701	0.2046049260813527	0	0.30714351256197714
0.5000000000000001	0.1	0.049999999999999996	0	0.35	0.28677037404850125	0.2529077328508719	0	0.46032189310062677	0.5669743617134099	0.5	0.9390815147011562	0.1625914497844648	0.4032263009582396	0.16934709941744422	0	0.4274265996243162
0.5000000000000001	0.1	0.049999999999999996	0	0.35	0.03390395757742226	0.08570845366921276	0	0.880387588753365	0.8263169937277437	0.5	0.7778783063885488	0.028015416300848518	0.16737806397747743	0.11901458042861597	0	0.7136073555939066
0.5000000000000001	0.1	0.049999999999999996	0	0.35	0.06752546306233853	0.22490093554370105	0	0.7075736013939604	0.7234245614469998	0.5	0.8313585686371929	0.04884957850237784	0.22101940752426663	0.18038783809598805	0	0.5985927543797454
0.5000000000000001	0.1	0.049999999999999996	0	0.35	0.32718360575381666	0.11504744878038763	0	0.5577689454657957	0.5498863673652821	0.5	0.9535610994795707	0.17991380442944085	0.42416247409387936	0.112483797663922	0	0.4633537282421987
0.5000000000000001	0.1	0.049999999999999996	0	0.35	0.1261355202877894	0.024611337576061487	0	0.8492531421361491	0.6987023779056258	0.5	0.8459386961091435	0.08813118796344177	0.29686897440359405	0.05864469300428172	0	0.6444863325921243
0.5000000000000001	0.1	0.049999999999999996	0	0.35	0.30912024597637355	0.08373553003184499	0	0.6071442239917816	0.5591534364951017	0.5	0.9456262141449243	0.1728456478279004	0.4157470959945486	0.09676880631075793	0	0.48748409769469353
0.5000000000000001	0.1	0.049999999999999996	0	0.35	0.49530523910652846	0.033082313137128956	0	0.47161244775634265	0.5409046520816839	0.5	0.9614454397194304	0.26791290803315204	0.5176030409813606	0.05982370278994114	0	0.42257325622869824
0.5000000000000001	0.1	0.049999999999999996	0	0.35	0.2790445815771818	0.020859687705524262	0	0.7000957307172939	0.598246456386125	0.5	0.9142078260972912	0.166937432102298	0.4085797744655234	0.04995845123930706	0	0.5414617742951695
0.5000000000000001	0.1	0.049999999999999996	0	0.35	0.4576465501450002	0.24284639209508893	0	0.2995070577599109	0.5448470008477658	0.5	0.9579607599662262	0.24934735029483004	0.49934692378628914	0.16267398587340864	0	0.3379790903403022
0.5000000000000001	0.1	0.049999999999999996	0	0.35	0.21749417576938868	0.40264236449729657	0	0.37986345973331476	0.6241251199745286	0.5	0.895053862178147	0.1357435785458309	0.36843395411638014	0.22418707101378665	0	0.40737897486983315
0.5000000000000001	0.1	0.049999999999999996	0	0.35	0.42817325331270695	0.2817963887937367	0	0.2900303578935564	0.5549857243524168	0.5	0.9491702030556066	0.2376300431380835	0.48747312042622776	0.1768575545203468	0	0.33566932505342556
0.5000000000000001	0.1	0.049999999999999996	0	0.35	0.012377881561405958	0.1823768438771367	0	0.8052452745614572	0.9018310553748796	0.5	0.7445989318785068	0.011162757991828	0.10565395398104135	0.18136874129224026	0	0.7129773047267183
0.5000000000000001	0.1	0.049999999999999996	0	0.35	0.34092755289748305	0.2419028675649315	0	0.4171695795375854	0.5534146187279594	0.5	0.9505165622838021	0.18867429170061678	0.434366540724095	0.16362920474209158	0	0.40200425453381355
0.5000000000000001	0.1	0.049999999999999996	0	0.35	0.2015948136104271	0.4388060410274192	0	0.35959914536215365	0.643129769503229	0.5	0.8817301588449623	0.1296516260103204	0.36007169565285246	0.23757492629593238	0	0.40235337805121507
0.5000000000000001	0.1	0.049999999999999996	0	0.35	0.16464010579511523	0.4403715512016788	0	0.39498834300320596	0.662751870759467	0.5	0.8685793919699358	0.10911553811774918	0.33032641147469455	0.24160176712439874	0	0.42807182140090666
0.5000000000000001	0.1	0.049999999999999996	0	0.35	0.08327677776105703	0.42587188619654626	0	0.49085133604239667	0.7347851242309175	0.5	0.8249066875604549	0.061190537492708794	0.24736721183840998	0.250169673144202	0	0.502463115017388
0.5000000000000001	0.1	0.049999999999999996	0	0.35	0.009487432544119656	0.47196378442458814	0	0.5185487830312923	0.9859123107655693	0.5	0.7121407824502335	0.009353776542805474	0.09671492409553695	0.3050622576785626	0	0.5982228182259004
0.5000000000000001	0.1	0.049999999999999996	0	0.35	0.18930648430250588	0.09494791470933706	0	0.7157456009881571	0.6096603879883034	0.5	0.9056095905186382	0.1154126646685674	0.33972439516256026	0.10759738149265043	0	0.5526782233447893
0.5000000000000001	0.1	0.049999999999999996	0	0.35	0.034565305337309844	0.21900229447055608	0	0.7464324001921342	0.7999820534650453	0.5	0.7905782826798178	0.02765162394238742	0.1662877744826342	0.18718862425057353	0	0.6465236012667922
0.5000000000000001	0.1	0.049999999999999996	0	0.35	0.007984741474501789	0.30004596966318786	0	0.69196928886231035	0.9420503873233017	0.5	0.7285308315892804	0.007522028798730841	0.08672963045425042	0.23776392574821006	0	0.6755064437975394
0.5000000000000001	0.1	0.049999999999999996	0	0.35	0.37798417045269167	0.2872415670426562	0	0.33477426250465225	0.5581018129210501	0.5	0.9465167100930844	0.21095365078510644	0.4592969091830539	0.17905867156481967	0	0.36164441925212637
0.5000000000000001	0.1	0.049999999999999996	0	0.35	0.012221809709444642	0.12218654598109426	0	0.8655916443094612	0.9152367224059411	0.5	0.7391256664240191	0.011185849060341221	0.10576317440556152	0.14955240811557635	0	0.7446844174788622
0.5000000000000001	0.1	0.049999999999999996	0	0.35	0.4374117928091437	0.45255290798377246	0	0.1100352992070839	0.6506221499298904	0.5	0.8766385807025056	0.28458980104217285	0.5334695877387696	0.2426688879726554	0	0.22386152428857484
0.5000000000000001	0.1	0.049999999999999996	0	0.35	0.10023569862823935	0.40928768320009107	0	0.4904766181716696	0.7077643377068361	0.5	0.8405057022868045	0.07094325285419784	0.26635174648234966	0.2406986605827618	0	0.49294959293488855
0.5000000000000001	0.1	0.049999999999999996	0	0.35	0.46866980148479337	0.3256640529725701	0	0.20566614554263646	0.5745869672307655	0.5	0.9328399062101986	0.26929155986779235	0.5189330976800308	0.19345403616031814	0	0.287612866159651
0.5000000000000001	0.1	0.049999999999999996	0	0.35	0.32662816916126763	0.17707659548614177	0	0.49629523535259074	0.549416430131844	0.5	0.9539688212540649	0.1794548826810837	0.423621154666624	0.13949106849680132	0	0.4368877768365746
0.5000000000000001	0.1	0.049999999999999996	0	0.35	0.3554339044494554	0.17828921182081103	0	0.4662768837297336	0.5435916743484448	0.5	0.9590662405269286	0.1932109112398846	0.4395576313066179	0.13922394274832128	0	0.42121842594506087
0.5000000000000001	0.1	0.049999999999999996	0	0.35	0.45643102063331753	0.34783137100748723	0	0.1957376083591952	0.5831544471850107	0.5	0.9259620893376469	0.2661697795155126	0.5159164462541513	0.20141470198248967	0	0.28266885176335904
0.5000000000000001	0.1	0.049999999999999996	0	0.35	0.07244881568476558	0.03761030512396246	0	0.8899408791912721	0.7625351588620164	0.5	0.809757661438127	0.05524476917754766	0.23504205831626748	0.07573530219461679	0	0.6892226394891157
0.5000000000000001	0.1	0.049999999999999996	0	0.35	0.24505931499879804	0.1926385127007961	0	0.5623021723004058	0.5750495961103492	0.5	0.9324645946579344	0.14092126011313766	0.37539480565550937	0.14884669893812977	0	0.47575849540636084
0.5000000000000001	0.1	0.049999999999999996	0	0.35	0.2976351157994941	0.16873182577546686	0	0.533633058425039	0.5565488209998954	0.5	0.9478363686323741	0.1656484727863758	0.4069993523168996	0.13704561189654768	0	0.45595503578655283
0.5000000000000001	0.1	0.049999999999999996	0	0.35	0.35452128353063017	0.12295939889736474	0	0.5225193175720051	0.5430356050949305	0.5	0.959557157500369	0.1925176797210872	0.4387683668190851	0.11556066076510588	0	0.445670972415809
0.5000000000000001	0.1	0.049999999999999996	0	0.35	0.17215384147129953	0.2575233882525936	0	0.5703227702761069	0.6164005228446474	0.5	0.9006447109388338	0.10611571789262357	0.3257540757881988	0.1781783102196358	0	0.49606761399216537
0.5000000000000001	0.1	0.049999999999999996	0	0.35	0.2295019639423117	0.4821423309622332	0	0.2883557050954551	0.651552175155531	0.5	0.8760127005573564	0.14953250380907943	0.3866943286487138	0.25065549444327007	0	0.36265017690801615
0.5000000000000001	0.1	0.049999999999999996	0	0.35	0.16643055516760796	0.016063407878391445	0	0.8175060369540006	0.6706366650172632	0.5	0.8634582739818635	0.11161443247457624	0.33408746231275466	0.04641704490459613	0	0.6194954927826491
0.5000000000000001	0.1	0.049999999999999996	0	0.35	0.49664049944840377	0.0884699608432129	0	0.4148895397083833	0.5276547982800922	0.5	0.9734419460882364	0.2620547425541717	0.5119128271045489	0.09662463385966662	0	0.3914625390357845
0.5000000000000001	0.1	0.049999999999999996	0	0.35	0.14841764955781403	0.19991112931165847	0	0.6516712211305277	0.6292729898714422	0.5	0.891385277161783	0.09339521808693756	0.30560631224982504	0.15861820453562311	0	0.5357754832145519
0.5000000000000001	0.1	0.049999999999999996	0	0.35	0.08533729054033755	0.15943056414835155	0	0.7552321453113109	0.6970162512605861	0.5	0.846961267821805	0.05948147834516155	0.24388824970703604	0.14908098078497095	0	0.607030769507993
0.5000000000000001	0.1	0.049999999999999996	0	0.35	0.4072907972149551	0.37964752735570073	0	0.21306167542934415	0.5917732705785808	0.5	0.9191943150780506	0.24102380714445149	0.49094175534828116	0.21197417716804764	0	0.2970840674836712
0.5000000000000001	0.1	0.049999999999999996	0	0.35	0.17193317727651444	0.09592141502071172	0	0.7321454077027738	0.6209319010584038	0.5	0.8973523733354716	0.10675879462131767	0.32673964347981665	0.10914271994138929	0	0.5641176365787941
0.5000000000000001	0.1	0.049999999999999996	0	0.35	0.14400900318287316	0.02593979320954531	0	0.8300512036075814	0.6787774236480136	0.5	0.8582648127136008	0.09775006016258925	0.31265006023122605	0.05934196829350609	0	0.6280079714752679
0.5000000000000001	0.1	0.049999999999999996	0	0.35	0.1841964483028278	0.2984682255191729	0	0.5173353261779993	0.6148776587239668	0.5	0.9017593321263679	0.11325828087771295	0.3365386766446213	0.19158363380556595	0	0.4718776895498128
0.5000000000000001	0.1	0.049999999999999996	0	0.35	0.4860488736303524	0.1805153243476525	0	0.3334358020219952	0.5325599771086224	0.5	0.9689485999327747	0.2588501770142521	0.5087732078384751	0.13866162915698152	0	0.3525651630045433
0.5000000000000001	0.1	0.049999999999999996	0	0.35	0.01331388531252742	0.31565509899519384	0	0.6710310156922787	0.9035716970667327	0.5	0.7438813879673725	0.012030049946392247	0.10968158435394817	0.2388376073765833	0	0.6514808082694684
0.5000000000000001	0.1	0.049999999999999996	0	0.35	0.2184974364936352	0.03176335210446269	0	0.7497392114019021	0.6184579433388013	0.5	0.8991453781465941	0.13513147519865398	0.3676023329613864	0.06268061489180236	0	0.5697170521468113
0.5000000000000001	0.1	0.049999999999999996	0	0.35	0.22714756231289357	0.2114467757055536	0	0.5614056619815528	0.5834930888821236	0.5	0.9256933501793625	0.1325390327659949	0.3640591061434873	0.15708452010977977	0	0.4788563737467329
0.5000000000000001	0.1	0.049999999999999996	0	0.35	0.4615507412236184	0.13516335759777573	0	0.4032859011786058	0.5288405036595182	0.5	0.9723500639114966	0.2440867264531223	0.4940513398960904	0.11956576274863912	0	0.3863828973552706
0.5000000000000001	0.1	0.049999999999999996	0	0.35	0.21988458186388016	0.22296751220710578	0	0.5571479059290141	0.5875569739262377	0.5	0.9224864791757263	0.1291947195329775	0.35943666971105986	0.161867919462918	0	0.4786954108260222
0.5000000000000001	0.1	0.049999999999999996	0	0.35	0.3984005863312632	0.028878784622065723	0	0.572720629046671	0.5566191434395602	0.5	0.9477764926183966	0.2217573931095263	0.47091123697521425	0.056700060599455746	0	0.47238870242533
0.5000000000000001	0.1	0.049999999999999996	0	0.35	0.05268960352987051	0.3080755551345646	0	0.6392348413355649	0.7605101639210523	0.5	0.8108350073834333	0.04007097901743708	0.20017736889428106	0.21646920840408543	0	0.5833534227016335
0.5000000000000001	0.1	0.049999999999999996	0	0.35	0.2836916573578492	0.36022519413381815	0	0.35608314850833267	0.5914458368750478	0.5	0.9194487200763342	0.16778824970048242	0.40961964027678466	0.20642368633853658	0	0.3839566733846788
0.5000000000000001	0.1	0.049999999999999996	0	0.35	0.4776082268217579	0.4412953441496939	0	0.08109642902854823	0.6648297890546551	0.5	0.8672209619650431	0.31752817668867717	0.5634963856926477	0.24223389133721251	0	0.1942697229701398
0.5000000000000001	0.1	0.049999999999999996	0	0.35	0.27201584016438574	0.4792985750827938	0	0.2486855847528205	0.6416493383062482	0.5	0.8827467489778127	0.17453878385029628	0.4177783908369319	0.24800871498921254	0	0.3342128941738555
0.5000000000000001	0.1	0.049999999999999996	0	0.35	0.3096259047742933	0.42916177818551665	0	0.26121231704019	0.613203461326658	0.5	0.9029895062421159	0.1898636765239949	0.4357334925433148	0.2294181718401846	0	0.3348483356165006
0.5000000000000001	0.1	0.049999999999999996	0	0.35	0.04122957191430032	0.19024049746803937	0	0.7685299306176603	0.7809682488591658	0.5	0.8001442956145162	0.03219898657912417	0.17944076064017384	0.17237853008406312	0	0.6481807092757631
0.5000000000000001	0.1	0.049999999999999996	0	0.35	0.32423860172275454	0.24303275533020496	0	0.4327286429470405	0.5566999304940778	0.5	0.9477077205160179	0.18050360704255444	0.42485716075235735	0.16449700179645182	0	0.4106458374511908
0.5000000000000001	0.1	0.049999999999999996	0	0.35	0.24241814261768013	0.25374847545754164	0	0.5038333819247782	0.5813771719174374	0.5	0.9273763465499676	0.1409363741765449	0.37541493600620757	0.17176936341493892	0	0.4528157005788535
0.5000000000000001	0.1	0.049999999999999996	0	0.35	0.4068507411284372	0.2961263199103996	0	0.2970229389611632	0.5592607793009206	0.5	0.9455354594862724	0.2275356625426469	0.4770069837461994	0.18199551447472753	0	0.340997501779073
0.5000000000000001	0.1	0.049999999999999996	0	0.35	0.11967917357105763	0.005082738236524164	0	0.8752380881924182	0.7424453926119408	0.5	0.8206401175304552	0.08885525100943649	0.29808597922317065	0.027472370067250864	0	0.6744416507095785
0.5000000000000001	0.1	0.049999999999999996	0	0.35	0.12456148315686731	0.18852225481532514	0	0.6869162620278075	0.6498020010714078	0.5	0.8771916317930577	0.08094030101175484	0.28450008965157614	0.156526124608956	0	0.5589737857394679
0.5000000000000001	0.1	0.049999999999999996	0	0.35	0.491337125422433	0.41049623920116574	0	0.09816663537640125	0.6403865297879007	0.5	0.8836166853766125	0.3146456767052344	0.5609328629214324	0.22929294019355176	0	0.20977419688501595
0.5000000000000001	0.1	0.049999999999999996	0	0.35	0.11885305924806744	0.37602381315082317	0	0.5051231276011096	0.678948595142328	0.5	0.8581566162078393	0.08069511760484324	0.2840688606743852	0.22596497059447626	0	0.4899661687311385
0.5000000000000001	0.1	0.049999999999999996	0	0.35	0.21753175242338332	0.3592990243341773	0	0.42316922324243933	0.6115651708579121	0.5	0.9041981833806829	0.13303484333782745	0.36473941840419094	0.20963528768125478	0	0.42562529391455417
0.5000000000000001	0.1	0.049999999999999996	0	0.35	0.39000784175004816	0.06991266005206852	0	0.5400794981978834	0.5425578079883906	0.5	0.9599795758433927	0.21160179971818927	0.4600019562112636	0.08709955176519316	0	0.45289849202354326
0.5000000000000001	0.1	0.049999999999999996	0	0.35	0.2422935895156115	0.22502805048134175	0	0.5326783600030468	0.5782820301967398	0.5	0.9298548350326125	0.14011402884874333	0.37431808512112175	0.16132555772943405	0	0.46435635714944423
0.5000000000000001	0.1	0.049999999999999996	0	0.35	0.26392116129864013	0.10827680584043266	0	0.6278020328609273	0.5706230468335823	0.5	0.9360743564264068	0.15059949718408736	0.38807151039993565	0.11116226054743211	0	0.5007662290526322
0.5000000000000001	0.1	0.049999999999999996	0	0.35	0.0785346266347915	0.4651992162689566	0	0.45626615709625196	0.7556082496941421	0.5	0.8134608510226604	0.05934141177189775	0.2436009272804555	0.26514462678473155	0	0.4912544459348128
0.5000000000000001	0.1	0.049999999999999996	0	0.35	0.3381001509260386	0.4544294459046796	0	0.20747040316928178	0.6258752868656475	0.5	0.8938015437701925	0.21160852895015314	0.46000927050457713	0.2385020586140877	0	0.3014886708813352
0.5000000000000001	0.1	0.049999999999999996	0	0.35	0.37798885465599597	0.012517752009443939	0	0.6094933933345601	0.5756427948472762	0.5	0.9319840193777453	0.2175865607152984	0.46646174625074927	0.037962491361662284	0	0.4955757623875883
0.5000000000000001	0.1	0.049999999999999996	0	0.35	0.34021913621108973	0.37111301475670194	0	0.28866784903220827	0.5869740691308382	0.5	0.9229444111257293	0.19969981077800222	0.44687784771456535	0.20872647957513876	0	0.34439567271029586
0.5000000000000001	0.1	0.049999999999999996	0	0.35	0.29188466095365584	0.09931521571706979	0	0.6088001233292744	0.5619301714273669	0.5	0.9432869509638975	0.1640187975667067	0.4049923426025568	0.10564867835731687	0	0.4893589790401264
0.5000000000000001	0.1	0.049999999999999996	0	0.35	0.28068131557665765	0.39265912363771355	0	0.3266595607856288	0.6025921050375569	0.5	0.9109054143019141	0.16913634479804895	0.41126189319951467	0.21753771529325766	0	0.37120039150722767
0.5000000000000001	0.1	0.049999999999999996	0	0.35	0.43218746874481445	0.055337136145681136	0	0.5124753951095045	0.5394235522800549	0.5	0.9627644593597018	0.233132099641253	0.4828375499495178	0.07726597511545213	0	0.43989647493503004
0.5000000000000001	0.1	0.049999999999999996	0	0.35	0.4044065404450521	0.38299813040066505	0	0.21259532915428284	0.5931169512918273	0.5	0.9181525272972975	0.23986037435124435	0.489755422993196	0.21314909497988124	0	0.29709548202692265
0.5000000000000001	0.1	0.049999999999999996	0	0.35	0.3795485417358578	0.029229682520963248	0	0.591221775743179	0.5603828499411757	0.5	0.9445883487678202	0.21269249350895725	0.4611859641283083	0.0572360250086834	0	0.48157801086300833
0.5000000000000001	0.1	0.049999999999999996	0	0.35	0.15747937629930675	0.0943337813951075	0	0.7481868423055857	0.6320010258001487	0.5	0.8894593618649053	0.09952712736352949	0.3154792027432704	0.10919619646243629	0	0.5753246007942933
0.5000000000000001	0.1	0.049999999999999996	0	0.35	0.2658428532304242	0.1808504684595391	0	0.5533066783100365	0.5669161624448895	0.5	0.939129716232746	0.15071061016679213	0.38821464445174164	0.14319710440888284	0	0.4685882511393756
0.5000000000000001	0.1	0.049999999999999996	0	0.35	0.37736092554405326	0.4812744278460741	0	0.14136464660987255	0.6512900177397158	0.5	0.8761889892414884	0.24577140389186203	0.49575337002572367	0.2503794043644729	0	0.25386722560980335
0.5000000000000001	0.1	0.049999999999999996	0	0.35	0.014275960274972022	0.1711096084909514	0	0.8146144312340766	0.8906524663303919	0.5	0.7492570960390887	0.01271491922813853	0.1127604506382381	0.17458476154309324	0	0.7126547878186688
0.5000000000000001	0.1	0.049999999999999996	0	0.35	0.0920620132237673	0.495679380488582	0	0.41225860628765076	0.748997409723149	0.5	0.8170428697146868	0.06895420943849999	0.26259133542160146	0.27249314561622395	0	0.46491551896217465
0.5000000000000001	0.1	0.049999999999999996	0	0.35	0.48631977464538073	0.4169901700224728	0	0.09669005533214652	0.643792122186613	0.5	0.8812764668787894	0.313088839780265	0.559543420817603	0.23171317894747565	0	0.2087434002349213
0.5000000000000001	0.1	0.049999999999999996	0	0.35	0.04790095961652696	0.3652302055852487	0	0.5868688347982243	0.7830408115908039	0.5	0.7990846777681386	0.03750840629410359	0.19367087105216316	0.2391610990938741	0	0.5671680298539629
0.5000000000000001	0.1	0.049999999999999996	0	0.35	0.04483198840171099	0.4532515484606847	0	0.5019164631376043	0.8181571778656975	0.5	0.781747731593843	0.036679613108851546	0.19151922386238818	0.2723347233651454	0	0.5361460527724664
0.5000000000000001	0.1	0.049999999999999996	0	0.35	0.07549825089517982	0.14061617571860552	0	0.7838855733862147	0.7142740828145986	0.5	0.8366668387281259	0.053926443912261014	0.2322206793381266	0.14173107629613443	0	0.6260482443657389
0.5000000000000001	0.1	0.049999999999999996	0	0.35	0.3592969323508441	0.26328177272807807	0	0.37742129492107784	0.5545286399358632	0.5	0.9495613113869761	0.19924043922964144	0.44636357291970125	0.1708784851002631	0	0.38275794198003565
0.5000000000000001	0.1	0.049999999999999996	0	0.35	0.1633350474294275	0.2505172567907721	0	0.5861476957798004	0.6214345102834787	0.5	0.8969894156907825	0.10150203521143505	0.31859384051082196	0.17645399898632727	0	0.5049521605028509
0.5000000000000001	0.1	0.049999999999999996	0	0.35	0.48001204943284387	0.09937922400422394	0	0.4206087265629321	0.5278339219747717	0.5	0.9732767603107804	0.253366642647286	0.5033553840451953	0.10242629112582269	0	0.394218324828982
0.5000000000000001	0.1	0.049999999999999996	0	0.35	0.12297140213195233	0.38739392498973757	0	0.48963467287831014	0.6779987366227337	0.5	0.8587575333156499	0.08337445528618982	0.28874635112186237	0.22919537155813777	0	0.48205827731999984
0.5000000000000001	0.1	0.049999999999999996	0	0.35	0.4301880552666262	0.35072767711244524	0	0.21908426762092856	0.5806333336098963	0.5	0.9279701785135851	0.24978152460861947	0.4997814768562552	0.20181386491074116	0	0.29840465823300366
0.5000000000000001	0.1	0.049999999999999996	0	0.35	0.4110850802389905	0.33465037541463977	0	0.2542645443463697	0.5724018179113927	0.5	0.9346187726719557	0.2353058472450489	0.4850833405148531	0.19573169556925107	0	0.3191849639158959
0.5000000000000001	0.1	0.049999999999999996	0	0.35	0.3357572670793161	0.4650309608550742	0	0.19921177206560972	0.6320442177675384	0.5	0.88942896988043	0.2122134392309128	0.4606662992133382	0.2424541729446339	0	0.2968795278420279
0.5000000000000001	0.1	0.049999999999999996	0	0.35	0.2817588231991977	0.02426024503074586	0	0.6939809317700565	0.5940439779861307	0.5	0.9174358427955316	0.1673771321659423	0.4091175041060237	0.05368734015572486	0	0.5371951557382514
0.5000000000000001	0.1	0.049999999999999996	0	0.35	0.4534794620703906	0.005552681162953377	0	0.540967856766656	0.5720981202968628	0.5	0.9348668103969988	0.25943474784370296	0.5093473744348772	0.025205866205839565	0	0.4654467593592832
0.5000000000000001	0.1	0.049999999999999996	0	0.35	0.27405859401915217	0.31038630090188235	0	0.4155551050789654	0.5809413910208728	0.5	0.9277241072212449	0.15921198083071092	0.3990137602022153	0.18990326453210998	0	0.4110829752656748
0.5000000000000001	0.1	0.049999999999999996	0	0.35	0.4838770867791027	0.37222596292849636	0	0.14389695029240096	0.6048239967992791	0.5	0.9092231717591507	0.2926604735853285	0.5409810288589874	0.2121938710758977	0	0.24682510006511493
0.5000000000000001	0.1	0.049999999999999996	0	0.35	0.46440619893837715	0.3380313630914316	0	0.19756243797019116	0.5797351487479069	0.5	0.9286887533549514	0.26923259682099016	0.5188762827697854	0.19797407030379957	0	0.28314964692641514
0.5000000000000001	0.1	0.049999999999999996	0	0.35	0.14246665267273786	0.39407604746520514	0	0.46345729986205697	0.663388831013239	0.5	0.8681623036875517	0.09451078617493672	0.3074260661930552	0.22865941855006108	0	0.4639145152568838
0.5000000000000001	0.1	0.049999999999999996	0	0.35	0.10009320615790784	0.3700086647877469	0	0.5298981290543452	0.6974089340814412	0.5	0.8467227893959265	0.06980589621538046	0.2642080547889872	0.22717717689526817	0	0.5086147683157446
0.5000000000000001	0.1	0.049999999999999996	0	0.35	0.26067059813067317	0.12856536160688847	0	0.6107640402624385	0.5697924751553842	0.5	0.9367563536116862	0.14852814530911074	0.3853934941188172	0.12104179080733728	0	0.49356471507384553
0.5000000000000001	0.1	0.049999999999999996	0	0.35	0.2897183442255482	0.0885491876397282	0	0.6217324681347236	0.5644402017836057	0.5	0.9411872449426638	0.16352868067508056	0.40438679587132986	0.09998071948045038	0	0.49563248464821974
0.5000000000000001	0.1	0.049999999999999996	0	0.35	0.45429890835657716	0.3304766732035204	0	0.21522441843990242	0.5745712987411088	0.5	0.9328526253390602	0.2610271137911065	0.5109081265659282	0.19487555584330618	0	0.2942163175907655
0.5000000000000001	0.1	0.049999999999999996	0	0.35	0.09145362582057716	0.13845557207241654	0	0.7700908021070063	0.6909519331818449	0.5	0.850669935226506	0.06319005955721688	0.25137633054290703	0.13832291580445696	0	0.6103007536526359
0.5000000000000001	0.1	0.049999999999999996	0	0.35	0.3394534982508048	0.36900000728201127	0	0.2915464944671839	0.5862530505148809	0.5	0.9235117903646834	0.1990056488574821	0.44610049188213424	0.2080035480029571	0	0.34589596011490864
0.5000000000000001	0.1	0.049999999999999996	0	0.35	0.13859156984835863	0.24864511389750987	0	0.6127633162541316	0.639785306601609	0.5	0.8840317668770405	0.08866885000783044	0.2977731519258082	0.17837011545094117	0	0.5238567326232506
0.5000000000000001	0.1	0.049999999999999996	0	0.35	0.04131876374594868	0.47297044144943357	0	0.4857107948046178	0.8356512617536046	0.5	0.7735216356079525	0.03452807705840111	0.18581732173939303	0.2811541734242544	0	0.5330285048363526
0.5000000000000001	0.1	0.049999999999999996	0	0.35	0.174050236819312	0.3856275606667623	0	0.44032220251392573	0.6399091530502732	0.5	0.8839462160670932	0.11137633963124542	0.33373093897816164	0.22215607384859443	0	0.444112987173244
0.5000000000000001	0.1	0.049999999999999996	0	0.35	0.13111713284160942	0.09172221750486642	0	0.7771606496535242	0.6555192471493508	0.5	0.8733579507169069	0.08594980420871323	0.29317197036673415	0.10965918015894434	0	0.5971688494743216
0.5000000000000001	0.1	0.049999999999999996	0	0.35	0.28791478939820087	0.38879023760091513	0	0.32329497300088406	0.5998600603933719	0.5	0.912977403466211	0.17270858295654973	0.41558222165601566	0.2159720979236153	0	0.368445680420369
0.5000000000000001	0.1	0.049999999999999996	0	0.35	0.30103569466155017	0.06205202697310597	0	0.6369122783653438	0.5672144994233067	0.5	0.9388827074089705	0.17075181085599858	0.41322126137941956	0.08390090514142481	0	0.5028778334791556
0.5000000000000001	0.1	0.049999999999999996	0	0.35	0.4673588939476758	0.21652215695939958	0	0.31611894909292465	0.53895898397113	0.5	0.9631793086598477	0.25188727463191046	0.5018837262074857	0.15277209281938606	0	0.3453441809731283
0.5000000000000001	0.1	0.049999999999999996	0	0.35	0.06024635629728436	0.3166093458421528	0	0.6231442978605628	0.7463187327817431	0.5	0.8185078159218375	0.04496298428650665	0.21204476953348003	0.2173897356251082	0	0.5705654948414117
0.5000000000000001	0.1	0.049999999999999996	0	0.35	0.35597265081014484	0.06786970747634767	0	0.5761576417135075	0.5501557074642126	0.5	0.9533276531302324	0.19584038554436636	0.4425385695556562	0.08641632592518525	0	0.47104510451915843
0.5000000000000001	0.1	0.049999999999999996	0	0.35	0.4337954025249929	0.2715177384670823	0	0.2946868590079249	0.5520907408906113	0.5	0.9516555184821963	0.23949442517496428	0.48938167637843194	0.1731487391783346	0	0.33746958444323344
0.5000000000000001	0.1	0.049999999999999996	0	0.35	0.28583147842437034	0.45160088012926275	0	0.2625676414463669	0.6260189881424314	0.5	0.8936989527968242	0.17893593290247953	0.4230081948408087	0.23778592305801138	0	0.3392058821011799
0.5000000000000001	0.1	0.049999999999999996	0	0.35	0.3698772956850007	0.4600198846310377	0	0.17010281968396157	0.6333300046413358	0.5	0.8885256516113588	0.23425438939290624	0.4839983361468367	0.24138947602100716	0	0.27461218783215613
0.5000000000000001	0.1	0.049999999999999996	0	0.35	0.06117328209802508	0.35337686003185814	0	0.5854498578701169	0.7517593076726432	0.5	0.8155406166349879	0.04598758419807462	0.2144471594544321	0.2305013421414644	0	0.5550514984041034
0.5000000000000001	0.1	0.049999999999999996	0	0.35	0.05115083954297006	0.03638351487461478	0	0.9124656455824153	0.8106399762767741	0.5	0.7853640068158978	0.04146491535365033	0.20362935778922037	0.07680355673381718	0	0.7195670854769625
0.5000000000000001	0.1	0.049999999999999996	0	0.35	0.3208803243469447	0.009758955333381891	0	0.6693607203196735	0.5961549750259497	0.5	0.9158100726943865	0.19129440174737145	0.4373721547462429	0.034111141209439595	0	0.5285167040443174
0.5000000000000001	0.1	0.049999999999999996	0	0.35	0.1758536194683984	0.21396450977772474	0	0.6101818707538768	0.6105773870492858	0.5	0.9049292875811871	0.10737224347817412	0.32767704142672877	0.16164274886388472	0	0.5106802097093864
0.5000000000000001	0.1	0.049999999999999996	0	0.35	0.3302536737173796	0.36851500952616334	0	0.30123131675645703	0.5868692823808961	0.5	0.9230268042850405	0.19381573649817319	0.44024508685296326	0.2079760270738955	0	0.3517788860731412
0.5000000000000001	0.1	0.049999999999999996	0	0.35	0.31486399006098514	0.08909167884849012	0	0.5960443310905249	0.5564625105000601	0.5	0.9479098731876772	0.17521000637540174	0.41858094363623605	0.0995752773299637	0	0.48184377903380027
0.5000000000000001	0.1	0.049999999999999996	0	0.35	0.30047545197885484	0.37038694415241485	0	0.32913760386873026	0.5914209588456405	0.5	0.9194680581057115	0.17770747991891156	0.42155365010744666	0.20931058341829156	0	0.36913576647426183
0.5000000000000001	0.1	0.049999999999999996	0	0.35	0.2934635238489136	0.38920678873546416	0	0.3173296874156223	0.5990377598392757	0.5	0.9136038116957652	0.17579573192099304	0.4192800161240613	0.21593960398145157	0	0.36478037989448714
0.5000000000000001	0.1	0.049999999999999996	0	0.35	0.3830341523280367	0.4425738238496706	0	0.17439202382229269	0.6241191796746571	0.5	0.8950581216816714	0.23905896093835194	0.4889365612616344	0.23503991656164816	0	0.2760235221767174
0.5000000000000001	0.1	0.049999999999999996	0	0.35	0.32709803071338683	0.12086117942817508	0	0.5520407898584381	0.5494838689613449	0.5	0.9539102785757395	0.17973509144602864	0.4239517560360243	0.11524866027804832	0	0.4607995836859273
0.5000000000000001	0.1	0.049999999999999996	0	0.35	0.05496391630731523	0.44956931960769003	0	0.4954667640849948	0.7926293898658908	0.5	0.7942366367342386	0.043566015447307156	0.20872473606955924	0.26696136630721196	0	0.5243138976232289
0.5000000000000001	0.1	0.049999999999999996	0	0.35	0.13109006604645404	0.10414585762191565	0	0.7647640763316303	0.6524118220160094	0.5	0.8754353736506536	0.08552470883756609	0.29244607851288773	0.1165727144116786	0	0.5909812070754337
0.5000000000000001	0.1	0.049999999999999996	0	0.35	0.42290237348061055	0.09421183716040105	0	0.48288578935898846	0.533594019424347	0.5	0.9680092905552972	0.22565817728961537	0.47503492217900717	0.10027050699759173	0	0.4246945708234011
0.5000000000000001	0.1	0.049999999999999996	0	0.35	0.48449623328633606	0.04694336943794041	0	0.4685603972757236	0.5361860575407051	0.5	0.9656666739423599	0.2597801252191223	0.5096863007960115	0.07095122294450759	0	0.419362476259481
0.5000000000000001	0.1	0.049999999999999996	0	0.35	0.4619929700857029	0.024549989495426416	0	0.5134570404188709	0.5492757212741203	0.5	0.9540910033043961	0.2537615218673975	0.5037474782739836	0.05193209640939295	0	0.4443204253166235
0.5000000000000001	0.1	0.049999999999999996	0	0.35	0.3703078200342133	0.251405525021255	0	0.3782866549445316	0.5508560665733493	0.5	0.9527214293804447	0.20398630916539845	0.4516484353625046	0.166426114914707	0	0.3819254497227884
0.5000000000000001	0.1	0.049999999999999996	0	0.35	0.23535417276434603	0.22118289989884943	0	0.5434629273368046	0.5807259645214938	0.5	0.9278961658493599	0.13667627898273316	0.3696975506853314	0.16027891494480512	0	0.47002353436986355
0.5000000000000001	0.1	0.049999999999999996	0	0.35	0.49180046620313084	0.11184999928809704	0	0.39634953450877214	0.5269454537655379	0.5	0.974096922306357	0.2591520198255119	0.5090697592918989	0.10857149591724467	0	0.3823587447908564
0.5000000000000001	0.1	0.049999999999999996	0	0.35	0.06405706657096745	0.40243117755744606	0	0.5335117558715865	0.7589019423609505	0.5	0.8116936902758183	0.04861303224265191	0.22048363259582765	0.247146030643808	0	0.5323703367603644
0.5000000000000001	0.1	0.049999999999999996	0	0.35	0.2925739724887535	0.42750602867454296	0	0.27991999883670354	0.6142202328807997	0.5	0.9022417985992874	0.17970485351690288	0.4239160925429736	0.2291649416862988	0	0.3469189657707276
0.5000000000000001	0.1	0.049999999999999996	0	0.35	0.22685454704333097	0.3439883100800216	0	0.42915714287664736	0.6040283902493954	0.5	0.9098217743039481	0.13702658687133892	0.37017102381377576	0.20385225296878393	0	0.4259767232174403
0.5000000000000001	0.1	0.049999999999999996	0	0.35	0.25687511172145605	0.07632691005710512	0	0.6667979782214389	0.5795456238073693	0.5	0.9288405923871709	0.14887084686319893	0.385837850480223	0.09405841451176387	0	0.5201037350080131
0.5000000000000001	0.1	0.049999999999999996	0	0.35	0.4685106944525615	0.12442105647642165	0	0.40706824907101685	0.5281335382888996	0.5	0.9730006455173399	0.24743621078742084	0.4974296038510584	0.1146393761275205	0	0.38793102002142116
0.5000000000000001	0.1	0.049999999999999996	0	0.35	0.3595783229684458	0.35812515334691847	0	0.28229652368463576	0.581111688283481	0.5	0.927588160504266	0.20895516633033634	0.4571161409645653	0.20401505458088545	0	0.33886880445454914
0.5000000000000001	0.1	0.049999999999999996	0	0.35	0.10998361813835798	0.4429586385376752	0	0.44705774332396675	0.7077195358201114	0.5	0.8405323057952746	0.0778375551766951	0.2789938264132293	0.2503958793803892	0	0.47061029420638156
0.5000000000000001	0.1	0.049999999999999996	0	0.35	0.2558009919011965	0.3757246106397361	0	0.3684743974590673	0.6030144313307702	0.5	0.9105863782494127	0.15425168966514696	0.39274888881465597	0.21286961381178646	0	0.39438149737355754
0.5000000000000001	0.1	0.049999999999999996	0	0.35	0.30950263224076474	0.4839553575729951	0	0.20654201018624005	0.642384131818376	0.5	0.8822417379226084	0.19881957970748576	0.4458918923993638	0.249353260340979	0	0.3047548472596572
0.5000000000000001	0.1	0.049999999999999996	0	0.35	0.12642576079815623	0.31752102822065353	0	0.5560532109811902	0.6594231067586928	0.5	0.8707689241168525	0.08336806795985154	0.28873529046490237	0.20463660615367812	0	0.5066281033814195
0.5000000000000001	0.1	0.049999999999999996	0	0.35	0.19304282427765426	0.03831722331233323	0	0.7686399524100126	0.6294568548895306	0.5	0.8912550803587543	0.12151212902880458	0.3485858990676539	0.06945363759268636	0	0.5819604633396597
0.5000000000000001	0.1	0.049999999999999996	0	0.35	0.18803572317119688	0.21502398722805083	0	0.5969402896007524	0.6033303899074671	0.5	0.9103479141688989	0.11344766617741077	0.3368199313838342	0.16107793520762434	0	0.5021021334085415
0.5000000000000001	0.1	0.049999999999999996	0	0.35	0.20970742113422605	0.05839557235594838	0	0.7318970065098256	0.6086584810105194	0.5	0.9063546417367241	0.12764020040419133	0.35726768732169345	0.08431246689299444	0	0.5584198457853121
0.5000000000000001	0.1	0.049999999999999996	0	0.35	0.21385335677769035	0.45512308483012026	0	0.3310235583921894	0.644617406043906	0.5	0.8807121506113121	0.13785359611981673	0.371286407130421	0.24223140274287014	0	0.3864821901267089
0.5000000000000001	0.1	0.049999999999999996	0	0.35	0.3427854946348816	0.40503281832206994	0	0.25218168704304844	0.6006955945412855	0.5	0.9123422321333343	0.20590973649982885	0.45377278069517224	0.22059076572273295	0	0.3256364535820949
0.5000000000000001	0.1	0.049999999999999996	0	0.35	0.10885143082123251	0.3518519016215577	0	0.5392966675572097	0.6834459475432487	0.5	0.8553284460592807	0.07439406927905565	0.272752762184099	0.2193042435971723	0	0.5079429942187288
0.5000000000000001	0.1	0.049999999999999996	0	0.35	0.45624291000422085	0.40296032815240324	0	0.14079676184337583	0.6168071705505477	0.5	0.9003477741429344	0.2814138984034516	0.5304845882808017	0.2229568657170279	0	0.2465585460021704
0.5000000000000001	0.1	0.049999999999999996	0	0.35	0.3287818399257958	0.4027805790537969	0	0.26843758102040727	0.600273122690989	0.5	0.9126632286116737	0.19735890173634635	0.44425094455312797	0.2198992296248022	0	0.3358498258220699
0.5000000000000001	0.1	0.049999999999999996	0	0.35	0.10897777485661209	0.3935923993121832	0	0.4974298258312047	0.6935524331614507	0.5	0.849073628595381	0.07558180091232407	0.2749214449844247	0.23365657115382735	0	0.49142198386174785
0.5000000000000001	0.1	0.049999999999999996	0	0.35	0.06942181941121818	0.4698696947889402	0	0.4607084857998417	0.7722842571910273	0.5	0.8046303526213461	0.05361337823684228	0.23154562884417032	0.2693967216640364	0	0.49905764949179326
0.5000000000000001	0.1	0.049999999999999996	0	0.35	0.2788931599352508	0.37774126231670385	0	0.3433655777480453	0.5979321739910309	0.5	0.9144480554182174	0.16675919343131282	0.4083615964207614	0.2125387749014956	0	0.37909962867774294
0.5000000000000001	0.1	0.049999999999999996	0	0.35	0.2704209792427719	0.14876942697446796	0	0.5808095937827602	0.5652047986621707	0.5	0.9405504205821108	0.15284323512693793	0.39095170434075094	0.12968052592443527	0	0.47936776973481376
0.5000000000000001	0.1	0.049999999999999996	0	0.35	0.11004282161593437	0.24974650260992348	0	0.6402106757741421	0.666760588875402	0.5	0.8659644059654859	0.07337221654215122	0.27087306352266044	0.18249445205252937	0	0.54663248442481
0.5000000000000001	0.1	0.049999999999999996	0	0.35	0.24343158944975582	0.2657942665973678	0	0.49077414395287633	0.5826504565630849	0.5	0.9263624797684169	0.14183552673477767	0.3766105770351885	0.17599156274367625	0	0.44739786022113515
0.5000000000000001	0.1	0.049999999999999996	0	0.35	0.48366300517227495	0.41297890839632595	0	0.10335808643139906	0.6381256559594547	0.5	0.8851806245853475	0.3086377724388791	0.5555517729598918	0.22957893492993867	0	0.21486929211016956
0.5000000000000001	0.1	0.049999999999999996	0	0.35	0.07228843413759023	0.370417915750295	0	0.5572936501121148	0.7359982615755764	0.5	0.8242265651526397	0.053204161857286957	0.23066027368683792	0.23350672026674754	0	0.5358330060464145
0.5000000000000001	0.1	0.049999999999999996	0	0.35	0.05274089868180454	0.22557456430513412	0	0.7216845370130613	0.7524538874771457	0.5	0.8151641225838134	0.03968509424216209	0.19921118001297544	0.18424682240264637	0	0.6165419975843782
0.5000000000000001	0.1	0.049999999999999996	0	0.35	0.08793928497470917	0.3859176642727107	0	0.5261430507525803	0.7166747362984595	0.5	0.8352643670797301	0.06302386386952477	0.2510455414253055	0.23519244897554104	0	0.5137620095991534
0.5000000000000001	0.1	0.049999999999999996	0	0.35	0.019532793899998065	0.04562340839765966	0	0.9348437977023422	0.9170859741871114	0.5	0.7383800879162776	0.017913251322375794	0.13384039495748581	0.09147741572224714	0	0.774682189320267
0.5000000000000001	0.1	0.049999999999999996	0	0.35	0.19730566593352705	0.06693084840662779	0	0.7357634856598452	0.6126960948608193	0.5	0.9033633063945126	0.12088841101138542	0.3476901077272482	0.09056298299466767	0	0.5617469092780841
0.5000000000000001	0.1	0.049999999999999996	0	0.35	0.015111433691345157	0.4376371313119307	0	0.5472514349967241	0.9286408447677511	0.5	0.7337719593249279	0.014033094548782621	0.11846136310537131	0.28509918110133065	0	0.5964394557932979
0.5000000000000001	0.1	0.049999999999999996	0	0.35	0.49442638026084745	0.06050733209121972	0	0.44506628764793277	0.5317645949938108	0.5	0.9696729772447226	0.2629184438536654	0.512755735076328	0.08021927068185482	0	0.40702499424181715
0.5000000000000001	0.1	0.049999999999999996	0	0.35	0.423866261378862	0.08135920786298811	0	0.49477453075815	0.535040835524179	0.5	0.9666995965863149	0.22678575863865638	0.47622028373291325	0.09330648268217864	0	0.43047323358490813
0.5000000000000001	0.1	0.049999999999999996	0	0.35	0.2663330020150169	0.14063613372854888	0	0.593030864256434	0.5669540025593919	0.5	0.9390983756223875	0.15099856150607247	0.3885853336219375	0.12628081320761178	0	0.48513385317045077
0.5000000000000001	0.1	0.049999999999999996	0	0.35	0.048926144605502486	0.3436168727930636	0	0.607456982601434	0.7756701695834414	0.5	0.8028722680613609	0.03795055088321409	0.19480901129879516	0.23088237611005627	0	0.5743086125911485
0.5000000000000001	0.1	0.049999999999999996	0	0.35	0.08055702631827442	0.2678546252427623	0	0.6515883484389632	0.7054056656761716	0.5	0.8419097332901635	0.05682538277493524	0.23838075168715964	0.19439453193123116	0	0.5672247163816091
0.5000000000000001	0.1	0.049999999999999996	0	0.35	0.3320515709929168	0.36549216986168176	0	0.3024562591454014	0.5856311978687374	0.5	0.9240019758957188	0.194459759274778	0.44097591688750765	0.20690269077406448	0	0.3521213923384279
0.5000000000000001	0.1	0.049999999999999996	0	0.35	0.47170916339382524	0.2891803162638098	0	0.2391105203423649	0.5599046847037618	0.5	0.944991607512391	0.26411217040189494	0.5139184472286386	0.17995189012634602	0	0.3061296626450154
0.5000000000000001	0.1	0.049999999999999996	0	0.35	0.39516665227711206	0.2058557189302519	0	0.3989776287926361	0.5406549324044354	0.5	0.9616674520541806	0.21364879967536907	0.4622215915287483	0.14919578399090358	0	0.388582624480348
0.5000000000000001	0.1	0.049999999999999996	0	0.35	0.03788665169849992	0.12911557243205607	0	0.832997775869444	0.7986914540324119	0.5	0.7912167695628524	0.03025974493349445	0.1739532837674945	0.14361302467672357	0	0.6824336915557819
0.5000000000000001	0.1	0.049999999999999996	0	0.35	0.1636741291731596	0.23844708630349484	0	0.5978787845233455	0.6201251315952553	0.5	0.8979359016797536	0.10149844089224441	0.3185881995495822	0.17196920118001358	0	0.5094425992704043
0.5000000000000001	0.1	0.049999999999999996	0	0.35	0.39385874057188636	0.3317286210367456	0	0.2744126383913681	0.5709433074433702	0.5	0.9358117823737399	0.2248710120075931	0.4742056642508534	0.19462694369914352	0	0.3311673920500032
0.5000000000000001	0.1	0.049999999999999996	0	0.35	0.01413036580197513	0.29506253555882717	0	0.6908070986391975	0.8947432843905748	0.5	0.7475423103737148	0.012643049907299489	0.11244131761634374	0.2297847785065477	0	0.6577739038771085
0.5000000000000001	0.1	0.049999999999999996	0	0.35	0.042482691467739635	0.1890362852718681	0	0.7684810232603922	0.7776372427404606	0.5	0.8018561718659076	0.033036123057166744	0.18175841949457733	0.1714652475907084	0	0.6467763329147143
0.5000000000000001	0.1	0.049999999999999996	0	0.35	0.1478038508212194	0.37366734247189015	0	0.47852880670689046	0.6539528829700939	0.5	0.8744032694699789	0.09665675435861812	0.31089669402973413	0.22107050272764386	0	0.468032803242622
0.5000000000000001	0.1	0.049999999999999996	0	0.35	0.48622072010766715	0.028370643150992688	0	0.4854086367413402	0.544226016700921	0.5	0.9585071403565181	0.2646139657416491	0.5144064207819038	0.05556985174230361	0	0.4300237274757926
0.5000000000000001	0.1	0.049999999999999996	0	0.35	0.28800874680746347	0.29653582442551846	0	0.415455428767018	0.5743810767292239	0.5	0.9330070823894606	0.1654267740987053	0.4067269035836028	0.184566825904504	0	0.4087062705118932
0.5000000000000001	0.1	0.049999999999999996	0	0.35	0.34104567836038774	0.23865636007394644	0	0.4202979615656659	0.5528858917308724	0.5	0.9509709450792863	0.18855934400124327	0.43423420408950203	0.16244982884369444	0	0.4033159670668034
0.5000000000000001	0.1	0.049999999999999996	0	0.35	0.20027174765709788	0.4679329284699633	0	0.33179532387293886	0.6552517182300462	0.5	0.8735362216457276	0.13122840676524763	0.36225461593366565	0.24763434955448357	0	0.3901110345118508
0.5000000000000001	0.1	0.049999999999999996	0	0.35	0.4416996032232419	0.32964484323747456	0	0.22865555353928357	0.5726667057363048	0.5	0.9344025930282602	0.2529466567028869	0.5029380247136688	0.19430729602347163	0	0.30275467926285954
0.5000000000000001	0.1	0.049999999999999996	0	0.35	0.27879699110053485	0.0028642640681937337	0	0.7183387448312715	0.6288263715501026	0.5	0.8917017701961976	0.17531490031283556	0.4187062219657544	0.018979593152455093	0	0.5623141848817904
0.5000000000000001	0.1	0.049999999999999996	0	0.35	0.19471089681610465	0.26615744340233505	0	0.5391316597815603	0.60438503701537	0.5	0.9095532924114397	0.11768035257949731	0.34304570042415244	0.17936642733947541	0	0.47758787223637217
0.5000000000000001	0.1	0.049999999999999996	0	0.35	0.33016165590379387	0.37447261391207576	0	0.2953657301841304	0.5890216176127782	0.5	0.9213388515563905	0.19447235263416612	0.4409901956213609	0.21003450421212996	0	0.3489753001665091
0.5000000000000001	0.1	0.049999999999999996	0	0.35	0.043666133657097816	0.15383940259926018	0	0.802494463743642	0.7778106825238739	0.5	0.8017667661033022	0.033963985223005956	0.1842932044949188	0.1546983715071336	0	0.6610084239979477
0.5000000000000001	0.1	0.049999999999999996	0	0.35	0.49018829525448376	0.012805500999093054	0	0.4970062037464232	0.5564384651556592	0.5	0.9479303539546965	0.27275962264867404	0.5222639396403643	0.03775042601477392	0	0.43998563434486176
0.5000000000000001	0.1	0.049999999999999996	0	0.35	0.1605449706548825	0.31566697871312505	0	0.5237880506319925	0.6324269020018956	0.5	0.8891598305152599	0.10153295842325256	0.3186423675898304	0.19981806195228702	0	0.4815395704578827
0.5000000000000001	0.1	0.049999999999999996	0	0.35	0.22997087042313066	0.15201455517672	0	0.6180145744001493	0.5812530867036078	0.5	0.9274753288642996	0.1336712782853601	0.36561082900450326	0.13293526952644613	0	0.5014539014690506
0.5000000000000001	0.1	0.049999999999999996	0	0.35	0.012886584270745516	0.4326032320968807	0	0.5545101836323738	0.9413423405333398	0.5	0.72880476856875	0.012130687398903705	0.11013939984811842	0.2853866636773223	0	0.6044739364745594
0.5000000000000001	0.1	0.049999999999999996	0	0.35	0.2686276965541765	0.4727029955247417	0	0.2586693079210817	0.6386820274206496	0.5	0.8847949893882106	0.17156768185656052	0.4142072933406177	0.2457262328484919	0	0.3400664738108903
0.5000000000000001	0.1	0.049999999999999996	0	0.35	0.022399608162231743	0.20303130289539695	0	0.7745690889423713	0.8455291402671986	0.5	0.7689900355550807	0.01893952143173393	0.13762093384268953	0.1852937575767053	0	0.6770853085806051
0.5000000000000001	0.1	0.049999999999999996	0	0.35	0.030452416744083166	0.3256053493823856	0	0.6439422338735311	0.8248246128183973	0.5	0.7785817081067871	0.02511790285032288	0.15848628600078582	0.23176164748979725	0	0.6097520665094169
0.5000000000000001	0.1	0.049999999999999996	0	0.35	0.4099165980005637	0.35331534582655877	0	0.23676805617287755	0.5798965594958244	0.5	0.9285594968727171	0.23770922486075982	0.48755433016307	0.20242843350769618	0	0.3100172363292339
0.5000000000000001	0.1	0.049999999999999996	0	0.35	0.09403676912188529	0.33125928044319153	0	0.5747039504349232	0.6963999029762143	0.5	0.8473359861906249	0.06548719689267758	0.25590466367903025	0.21479708133985861	0	0.5292982549811112
0.5000000000000001	0.1	0.049999999999999996	0	0.35	0.027227662154473364	0.13327646744437516	0	0.8394958704011515	0.8342334151885993	0.5	0.7741786875626956	0.02271422558672769	0.1507123936069217	0.14911987298840707	0	0.7001677334046713
0.5000000000000001	0.1	0.049999999999999996	0	0.35	0.35926635423675174	0.1062054610811174	0	0.5345281846821308	0.5431901363377543	0.5	0.95942065639534	0.19514993993942908	0.44175778424316325	0.1074148582687388	0	0.45082735748809794
0.5000000000000001	0.1	0.049999999999999996	0	0.35	0.36822865996509796	0.03372154734097421	0	0.5980497926939278	0.5602884375598672	0.5	0.9446679301698345	0.20631426055660837	0.45421829614911863	0.061471608197241	0	0.48431009565364036
0.5000000000000001	0.1	0.049999999999999996	0	0.35	0.4107799713965506	0.3829901544377208	0	0.20622987416572866	0.5938764058272687	0.5	0.9175652685985862	0.24395253299881173	0.4939155120046462	0.21328329347827704	0	0.29280119451707676
0.5000000000000001	0.1	0.049999999999999996	0	0.35	0.05159557447768747	0.3123076119227335	0	0.636096813599579	0.7636240456754391	0.5	0.8091801200449638	0.03939962132160014	0.19849337853339127	0.2183967042387191	0	0.5831099172278897
0.5000000000000001	0.1	0.049999999999999996	0	0.35	0.16294787009246647	0.2638680044328794	0	0.573184125474654	0.6231184360267826	0.5	0.8957765760940776	0.10153582196591307	0.3186468609070441	0.1813400221902071	0	0.5000131169027489
0.5000000000000001	0.1	0.049999999999999996	0	0.35	0.12627922510728243	0.244146991870366	0	0.6295737830223515	0.6501699059699546	0.5	0.8769434130103585	0.08210295191396057	0.2865361267169649	0.17817801589826013	0	0.535285857384775
0.5000000000000001	0.1	0.049999999999999996	0	0.35	0.4651522564236075	0.10713685478549449	0	0.4277108887908981	0.5284842806401925	0.5	0.9726777133232141	0.24582565562419256	0.49580808345991356	0.10641441972906193	0	0.3977774968110245
0.5000000000000001	0.1	0.049999999999999996	0	0.35	0.4133107981178909	0.23008888086769727	0	0.35660032101441175	0.543026480001409	0.5	0.9595652197333722	0.22443870784853132	0.47374962569751056	0.1580786861439892	0	0.36817168815850027
0.5000000000000001	0.1	0.049999999999999996	0	0.35	0.47695288527756935	0.33361670945305383	0	0.18943040526937688	0.579994136776216	0.5	0.9284813839093036	0.27662987697948943	0.5259561549972482	0.19672098790588952	0	0.2773228570968623
0.5000000000000001	0.1	0.049999999999999996	0	0.35	0.30603531794622535	0.13859491585753855	0	0.5553697661962361	0.5542664539842828	0.5	0.9497858714333729	0.16962511047200685	0.41185569131918875	0.12395040343024942	0	0.4641939052505618
0.5000000000000001	0.1	0.049999999999999996	0	0.35	0.19266866974066946	0.377110421541147	0	0.4302209087181836	0.627541774494489	0.5	0.892613973899164	0.12090763889855237	0.34771775752548556	0.21755575980161782	0	0.43472648267289665
0.5000000000000001	0.1	0.049999999999999996	0	0.35	0.014026819495484233	0.35137571673840284	0	0.6345974637661129	0.9069837867816309	0.5	0.742480821744292	0.012722097862516695	0.11279227749503375	0.2524646819460125	0	0.6347430405589536
0.5000000000000001	0.1	0.049999999999999996	0	0.35	0.028061234741471708	0.4625245971838012	0	0.509414168074727	0.8753805103802111	0.5	0.7557646345723152	0.024564257989888424	0.15672988862973272	0.2845645859716762	0	0.5587055253985911
0.5000000000000001	0.1	0.049999999999999996	0	0.35	0.253512613940984	0.034465048345737166	0	0.7120223377132787	0.5985936637262397	0.5	0.9139426497939772	0.15175104437974943	0.3895523641049422	0.06423481853290594	0	0.5462128173621519
0.5000000000000001	0.1	0.049999999999999996	0	0.35	0.18930865614674985	0.2556905808160082	0	0.5550007630372421	0.6060526970236902	0.5	0.9083010328723629	0.11473102162766813	0.3387196800123491	0.1760465654916878	0	0.48523375449596307
0.5000000000000001	0.1	0.049999999999999996	0	0.35	0.46779308270197356	0.3301478452049196	0	0.2020590720931068	0.57653597348846	0.5	0.9312618173721097	0.26969954032675	0.5193260443370331	0.19511130635118804	0	0.2855626493117788
0.5000000000000001	0.1	0.049999999999999996	0	0.35	0.37677083746530116	0.22539468912873417	0	0.39783447340596473	0.5455801073646445	0.5	0.9573169284331107	0.20555867395618602	0.45338578931875007	0.15682529049504448	0	0.3897889201862055
0.5000000000000001	0.1	0.049999999999999996	0	0.35	0.050156475394032896	0.00663569406606257	0	0.9432078305399045	0.8686565987568406	0.5	0.7586840268100212	0.04356875332141178	0.20873129454255723	0.033953319242209186	0	0.7573153862152335
0.5000000000000001	0.1	0.049999999999999996	0	0.35	0.2780385914957151	0.22534986783284697	0	0.496611540671438	0.5660118930367625	0.5	0.9398796009697024	0.15737314950976478	0.3967028478720121	0.15971894395321673	0	0.44357820817477117
0.5000000000000001	0.1	0.049999999999999996	0	0.35	0.1219694638857618	0.3875883660512045	0	0.4904421700630337	0.6789813705978375	0.5	0.8581359037003629	0.08281499376023799	0.28777594367882453	0.22941895301357434	0	0.4828051033076012
0.5000000000000001	0.1	0.049999999999999996	0	0.35	0.377970308647491	0.10560639132745564	0	0.5164233000250533	0.5395697018362181	0.5	0.9626340618157301	0.20394132673987003	0.4515986345637795	0.10675393115061779	0	0.4416474342856026
0.5000000000000001	0.1	0.049999999999999996	0	0.35	0.42754585877992213	0.4500774015905335	0	0.12237673962954437	0.6435171690299685	0.5	0.8814647166108399	0.27513310067254215	0.5245313152448976	0.2406792618053763	0	0.23478942294972607
0.5000000000000001	0.1	0.049999999999999996	0	0.35	0.4957034114049748	0.3100652447901666	0	0.19423134380485862	0.5723447426599048	0.5	0.9346653724462752	0.28371324143621723	0.532647389401485	0.18839544194975008	0	0.2789571686487649
0.5000000000000001	0.1	0.049999999999999996	0	0.35	0.06612978223711254	0.2279173923889175	0	0.7059528253739699	0.7260015002443443	0.5	0.8298818054314901	0.048010321114975496	0.2191125763505498	0.18191666707926077	0	0.5989707565701894
0.5000000000000001	0.1	0.049999999999999996	0	0.35	0.2585300700739026	0.3901798268780113	0	0.3512901030480861	0.606844019689414	0.5	0.9077086288615249	0.15688742693423294	0.39609017525587903	0.21761355405597882	0	0.3862962706881421
0.5000000000000001	0.1	0.049999999999999996	0	0.35	0.014712392818182707	0.33074743766337633	0	0.6545401695184411	0.8978078584131377	0.5	0.7462653907056596	0.013208901888225443	0.11492998689735175	0.24369967118738123	0	0.641370341915267
0.5000000000000001	0.1	0.049999999999999996	0	0.35	0.070670073269866407	0.24335937725845724	0	0.6859705494716765	0.7189089577707682	0.5	0.833965441996036	0.050805348720023485	0.22540041863320373	0.18705787140274036	0	0.587541709964056
0.5000000000000001	0.1	0.049999999999999996	0	0.35	0.38939343730453396	0.1133499180432409	0	0.49725664465222513	0.5370482184956772	0.5	0.9648912365763254	0.20912305179830812	0.45729973955635284	0.11033981289793231	0	0.43236044754571484
0.5000000000000001	0.1	0.049999999999999996	0	0.35	0.48897031263913954	0.09909366781357677	0	0.4119360195472836	0.5273670614703644	0.5	0.9737074697673063	0.25786683692274837	0.5078059047734168	0.10223378737498325	0	0.3899603078516
0.5000000000000001	0.1	0.049999999999999996	0	0.35	0.25217695650644595	0.19608878844883296	0	0.551734255044721	0.572473196332671	0.5	0.9345605047106605	0.1443645483326901	0.37995335020590376	0.1498369617206011	0	0.47020968807349517
0.5000000000000001	0.1	0.049999999999999996	0	0.35	0.4320273859193548	0.47695149073842913	0	0.091021123342216	0.6734523776552123	0.5	0.8616513184691137	0.2909498702595555	0.5393976921155258	0.25345773433217345	0	0.20714457355230087
0.5000000000000001	0.1	0.049999999999999996	0	0.35	0.033036729437299066	0.37106388376560057	0	0.5958993867971003	0.8263921930700643	0.5	0.7778429132251465	0.027301295291551925	0.16523103610264003	0.24764664208268605	0	0.5871223218146739
0.5000000000000001	0.1	0.049999999999999996	0	0.35	0.21697086596395818	0.4938745491672308	0	0.28915458486881096	0.6609993366446698	0.5	0.8697300794891177	0.14341759847339594	0.37870516034693263	0.2555193728018387	0	0.36577546685122864
0.5000000000000001	0.1	0.049999999999999996	0	0.35	0.49855578446295107	0.10823480784893035	0	0.3932094076881185	0.5267372015285051	0.5	0.9742894640671473	0.2626078787138635	0.5124528063284106	0.10678136522288996	0	0.3807658284486995
0.5000000000000001	0.1	0.049999999999999996	0	0.35	0.035072214202955365	0.2640084757003933	0	0.7009193100966513	0.8007339630610275	0.5	0.7902070089238112	0.028083513072057704	0.16758136254386322	0.20562127955504847	0	0.6267973579010884
0.5000000000000001	0.1	0.049999999999999996	0	0.35	0.40020240179728717	0.3066161395981908	0	0.29318145860452205	0.562552861782954	0.5	0.9427647437558788	0.22513500642347553	0.47448393694989877	0.18573518072772535	0	0.3397808823223758
0.5000000000000001	0.1	0.049999999999999996	0	0.35	0.24382748047355565	0.24292859295383096	0	0.5132439265726134	0.579524794881366	0.5	0.9288572841476481	0.1413040706078776	0.3759043370431866	0.1677993700836733	0	0.4562962928731401
0.5000000000000001	0.1	0.049999999999999996	0	0.35	0.374048562021926	0.4824561355635524	0	0.1434953024145216	0.6512475429301177	0.5	0.8762175615978076	0.24359820695332302	0.49355669071883024	0.25067842861216566	0	0.2557648806690042
0.5000000000000001	0.1	0.049999999999999996	0	0.35	0.3682746792910621	0.21781750349327922	0	0.4139078172156588	0.5455838665290992	0.5	0.9573136303902349	0.20092472347238163	0.44824627546961465	0.15416725706425397	0	0.39758646746613135
0.5000000000000001	0.1	0.049999999999999996	0	0.35	0.3010547162266448	0.19129990157671273	0	0.5076453821966423	0.5565845639194439	0.5	0.9478059339193162	0.16756240794689906	0.40934387493511987	0.1459277713781083	0	0.44472835368677177
0.5000000000000001	0.1	0.049999999999999996	0	0.35	0.10387382411863655	0.2927755233831703	0	0.6033506524981931	0.6783440985673704	0.5	0.8585388980159055	0.07046219558650209	0.26544716157175635	0.19930004941893356	0	0.5352527890093102
0.5000000000000001	0.1	0.049999999999999996	0	0.35	0.272219956619665	0.27642631775233895	0	0.451353725627996	0.5748200268069368	0.5	0.9326507780445672	0.15647748276149903	0.3955723483277099	0.17826686926097193	0	0.4261607824113181
0.5000000000000001	0.1	0.049999999999999996	0	0.35	0.12243217357899994	0.26774792722426355	0	0.6098198991967364	0.6559948701826296	0.5	0.873041283241771	0.08031487781313325	0.283398796421462	0.18742532740328827	0	0.5291758761752497
0.5000000000000001	0.1	0.049999999999999996	0	0.35	0.1559130415553227	0.2738382505485788	0	0.5702487078960985	0.6291968629285125	0.5	0.8914392001767293	0.09809999663625185	0.31320918989750585	0.18563306181550623	0	0.5011577482869879
0.5000000000000001	0.1	0.049999999999999996	0	0.35	0.36232044675853103	0.26211567234713584	0	0.3755638808943332	0.5539165921631515	0.5	0.9500857734091582	0.20069530713951608	0.44799029804172774	0.17040552806706635	0	0.38160417389120593
0.5000000000000001	0.1	0.049999999999999996	0	0.35	0.141834233305417	0.19487444614060226	0	0.6632913205539808	0.6344777685400155	0.5	0.8877216208445076	0.08999066785020492	0.2999844460137974	0.15725361918427236	0	0.5427619348019302
0.5000000000000001	0.1	0.049999999999999996	0	0.35	0.3173165994230658	0.2631099817808717	0	0.4195734187960625	0.5613943166359684	0.5	0.9437370305759156	0.17813973549036133	0.42206603214468863	0.17187696088887222	0	0.40605700696643904
0.5000000000000001	0.1	0.049999999999999996	0	0.35	0.2072805759962648	0.4601432872004807	0	0.33257613680325443	0.6491700627532407	0.5	0.8776184815491936	0.1345603445270231	0.3668246781870368	0.24442227665555302	0	0.3887530451574101
0.5000000000000001	0.1	0.049999999999999996	0	0.35	0.34766258520539856	0.24778568162582817	0	0.4045517331687734	0.5532808128279056	0.5	0.9506314922004903	0.19235503773229387	0.4385829884209987	0.16558687347555956	0	0.39583013810344175
0.5000000000000001	0.1	0.049999999999999996	0	0.35	0.19133363349828872	0.1571052175713703	0	0.651561148930341	0.6009037608985797	0.5	0.9121841906778551	0.11497309995551215	0.3390768348848269	0.13740823563049345	0	0.5235149294846796
0.5000000000000001	0.1	0.049999999999999996	0	0.35	0.4107572522480041	0.32154206559062004	0	0.2677006821613758	0.5675563543290068	0.5	0.9385999072935804	0.2331278886000774	0.4828331892072845	0.19104619468077907	0	0.32612061611193643
0.5000000000000001	0.1	0.049999999999999996	0	0.35	0.023713299073278904	0.29745452199131256	0	0.6788321789354086	0.845968577380583	0.5	0.7687902842491505	0.02006070588202205	0.14163582132363992	0.22433777158758267	0	0.6340264070887776
0.5000000000000001	0.1	0.049999999999999996	0	0.35	0.37558943498879677	0.43772404966875916	0	0.18668651534244413	0.61977585146265	0.5	0.8981888858796987	0.23278126187055714	0.4824741048704657	0.23293380844743622	0	0.2845920866820981
0.5000000000000001	0.1	0.049999999999999996	0	0.35	0.10420043184421957	0.18045069451909515	0	0.7153488736366853	0.671413485169608	0.5	0.862958622181059	0.06996157510070566	0.2645025049044067	0.15566440165197817	0	0.5798330934436152
0.5000000000000001	0.1	0.049999999999999996	0	0.35	0.19731081684585658	0.043008898734115064	0	0.7596802844200284	0.6237553264330348	0.5	0.8953191393484361	0.123073672970456	0.35081857557782775	0.07324893128151876	0	0.5759324931406534
0.5000000000000001	0.1	0.049999999999999996	0	0.35	0.13305705832317472	0.34684333449695254	0	0.5200996071798727	0.6593397120702984	0.5	0.8708239907279651	0.08772980252372292	0.29619217161113987	0.21386331349753418	0	0.48994451489132596
0.5000000000000001	0.1	0.049999999999999996	0	0.35	0.1532617318443954	0.2856621550163254	0	0.5610761131392792	0.632679555022405	0.5	0.8889822751103902	0.09696556430527524	0.3113929419644499	0.19012238433307638	0	0.4984846737024738
0.5000000000000001	0.1	0.049999999999999996	0	0.35	0.4846699424088002	0.07308424497023226	0	0.4422458126209676	0.5301011540774182	0.5	0.9711931873913551	0.2569240958175408	0.5068768053655057	0.08802504484928919	0	0.405098149785205
0.5000000000000001	0.1	0.049999999999999996	0	0.35	0.15775666025001553	0.032436529872939	0	0.8098068098770455	0.6603013838510945	0.5	0.8701896198044272	0.10416694107481221	0.32274903729494253	0.06544904210518132	0	0.6118019205998761
0.5000000000000001	0.1	0.049999999999999996	0	0.35	0.2707423438550905	0.3098120742943138	0	0.41944558185059577	0.5817292601469835	0.5	0.9270956595198223	0.15749874338128197	0.396861113465759	0.1898561290892835	0	0.41328275744495757
0.5000000000000001	0.1	0.049999999999999996	0	0.35	0.47956769040320063	0.3089317769045011	0	0.21150053269229827	0.5688676042534409	0.5	0.9375175384913246	0.2728105231170246	0.5223126679652952	0.18747868135093226	0	0.2902086506837726
0.5000000000000001	0.1	0.049999999999999996	0	0.35	0.3202020399039612	0.25392508017830556	0	0.42587287991773326	0.5592393223447015	0.5	0.9455535985168669	0.17906957180928232	0.4231661279087474	0.1685258969803986	0	0.408307975110854
0.5000000000000001	0.1	0.049999999999999996	0	0.35	0.09641120012383908	0.174576404155232	0	0.7290123957209288	0.6810794308911601	0.5	0.856813143483468	0.06566368531187808	0.25624926402211984	0.1542079102958539	0	0.5895428256820263
0.5000000000000001	0.1	0.049999999999999996	0	0.35	0.21472585131414235	0.023617906379513446	0	0.7616562423063442	0.6275970937824418	0.5	0.8925746334862559	0.13476132024471643	0.3670985157212114	0.054447276157781166	0	0.5784542081210075
0.5000000000000001	0.1	0.049999999999999996	0	0.35	0.40485494141466916	0.06595264177303761	0	0.5291924168122932	0.5408438457829641	0.5	0.9614994851670773	0.21896330349894627	0.46793514881759657	0.0844631048636928	0	0.4476017463187106
0.5000000000000001	0.1	0.049999999999999996	0	0.35	0.4870358452899381	0.33118670107796794	0	0.18177745363209394	0.58097791880271	0.5	0.9276949423981351	0.28295707177886686	0.5319370938173676	0.19616939635295463	0	0.27189350982967764
0.5000000000000001	0.1	0.049999999999999996	0	0.35	0.2666613558540121	0.1334144099382684	0	0.5999242342077196	0.5672195513503059	0.5	0.9388785263317768	0.151255534629977	0.38891584517730443	0.12302460058772828	0	0.4880595542349673
0.5000000000000001	0.1	0.049999999999999996	0	0.35	0.4572477049659938	0.4780058936448767	0	0.06474640138912953	0.6964323706242418	0.5	0.8473162345762765	0.318442103131961	0.5643067456020361	0.2580305321792213	0	0.17766272221874269
0.5000000000000001	0.1	0.049999999999999996	0	0.35	0.37970805272925645	0.23388208053074774	0	0.3864098667399958	0.5466163720435011	0.5	0.9564090665523474	0.2075546382185686	0.45558164824602915	0.15990232915483332	0	0.38451602259913753
0.5000000000000001	0.1	0.049999999999999996	0	0.35	0.09246634901501238	0.23401025275234136	0	0.6735233982326463	0.6863507151071451	0.5	0.8535165701471283	0.0634643447698006	0.2519213067007247	0.17922784622874496	0	0.5688508470705304
0.5000000000000001	0.1	0.049999999999999996	0	0.35	0.12689092592336237	0.08450336917303503	0	0.7886057049036026	0.6618393310989711	0.5	0.8691779814477668	0.08398140553564724	0.28979545464973616	0.10576166917091553	0	0.6044428761793483
0.5000000000000001	0.1	0.049999999999999996	0	0.35	0.013812666642479599	0.45783018413931126	0	0.5283571492182091	0.9457536439063862	0.5	0.7271030904146079	0.01306337980918927	0.11429514341908527	0.2942769324769053	0	0.5914279241040095
0.5000000000000001	0.1	0.049999999999999996	0	0.35	0.12296019797213376	0.1658467841334641	0	0.7111930178944023	0.6520924829224619	0.5	0.8756497040778154	0.08018142079628617	0.28316324054560155	0.14706967141480679	0	0.5697670880395916
0.5000000000000001	0.1	0.049999999999999996	0	0.35	0.3041103166760876	0.3127632579999044	0	0.383126425324008	0.5744113910401747	0.5	0.9329824625434515	0.17468443003157952	0.417952664821723	0.18955462436668863	0	0.3924927108115883
0.5000000000000001	0.1	0.049999999999999996	0	0.35	0.012620231369510295	0.3973137597786263	0	0.5900660088518636	0.9300606290904022	0.5	0.7332116755194193	0.01173758032679317	0.10834011411657812	0.27185506630040285	0	0.6198048195830191
0.5000000000000001	0.1	0.049999999999999996	0	0.35	0.32515438168775296	0.18671147071290758	0	0.48813414759933943	0.550317630229953	0.5	0.9531873915809236	0.17893818878928983	0.42301086131361904	0.14335314025125265	0	0.4336359984351283
0.5000000000000001	0.1	0.049999999999999996	0	0.35	0.4070507703581825	0.39555473695509136	0	0.19739449268672618	0.6000018025441999	0.5	0.9128695579365343	0.24423119594191467	0.4941975272519225	0.21786856366991159	0	0.2879339090781659
0.5000000000000001	0.1	0.049999999999999996	0	0.35	0.2842953754588961	0.4288815750041977	0	0.2868230495369061	0.6159690373483473	0.5	0.9009601059297023	0.1751171487440032	0.4184700093722407	0.2298598576923681	0	0.35167013293539123
0.5000000000000001	0.1	0.049999999999999996	0	0.35	0.3221730295335874	0.11445583589375019	0	0.5633711345726625	0.5512403242642749	0.5	0.9523893107552972	0.17759476526929854	0.4214199393352177	0.11233225012614097	0	0.4662478105386414
0.5000000000000001	0.1	0.049999999999999996	0	0.35	0.4770568737294525	0.4155056747840717	0	0.10743745148647581	0.6367324569063394	0.5	0.8861485028044762	0.3037575952938116	0.5511420826736166	0.23002867176236463	0	0.21882924556401864
0.5000000000000001	0.1	0.049999999999999996	0	0.35	0.40346550021786237	0.20768781274091452	0	0.38884668704122305	0.5400871104079453	0.5	0.9621728450483191	0.21790651616196152	0.4668045802709755	0.14977951171651416	0	0.3834159080125103
0.5000000000000001	0.1	0.049999999999999996	0	0.35	0.4951763800345362	0.25095331121701747	0	0.25387030874844646	0.5492857363183657	0.5	0.9540823053658407	0.2719933225147331	0.5215297906301548	0.16603919677797255	0	0.3124310125918726
0.5000000000000001	0.1	0.049999999999999996	0	0.35	0.43291930924169725	0.024242917890660465	0	0.5428377728676423	0.5535836174597253	0.5	0.9503714637384761	0.23965703727818424	0.48954778855407394	0.05180826610434076	0	0.4586439453415853
0.5000000000000001	0.1	0.049999999999999996	0	0.35	0.4425710240611807	0.10703066387213767	0	0.4503983120666816	0.5304171365312222	0.5	0.9709038625346246	0.23474725529422213	0.48450722935186646	0.10655599302910652	0	0.408936777619027
0.5000000000000001	0.1	0.049999999999999996	0	0.35	0.3437873492948711	0.08802113658748568	0	0.5681915141176432	0.5489600307904781	0.5	0.9543652984656257	0.18872551385428926	0.4344254986235146	0.0983057331504923	0	0.4672687682259931
0.5000000000000001	0.1	0.049999999999999996	0	0.35	0.4024603377329186	0.1127741461386904	0	0.48476551612839097	0.5350517879851568	0.5	0.9666897024096859	0.2153371232971082	0.4640443117818687	0.10985445692370034	0	0.4261012312944309
0.5000000000000001	0.1	0.049999999999999996	0	0.35	0.38406777696218347	0.25432953319977974	0	0.3616026898380369	0.5500169644231938	0.5	0.9534478850922349	0.2112437928175044	0.45961265519729155	0.16726359903679627	0	0.37312374576591223
0.5000000000000001	0.1	0.049999999999999996	0	0.35	0.08757940307259561	0.28751932410523295	0	0.6249012728221714	0.6977858604201232	0.5	0.8464940693471844	0.06111166912809191	0.2472077448788608	0.2003132142212202	0	0.5524790408999191
0.5000000000000001	0.1	0.049999999999999996	0	0.35	0.3447690000757575	0.11674888350535186	0	0.5384821164188908	0.5455168997349434	0.5	0.9573723877426878	0.18807731604604372	0.43367881669046704	0.11286140968227858	0	0.4534597736272545
0.5000000000000001	0.1	0.049999999999999996	0	0.35	0.3409533011727035	0.20907657779753205	0	0.4499701210297644	0.5489977552137629	0.5	0.9543325082596074	0.18718259697653628	0.43264604121213945	0.1515140731936283	0	0.4158398855942322
0.5000000000000001	0.1	0.049999999999999996	0	0.35	0.15564449899829924	0.16794735041912648	0	0.6764081505825743	0.6240284631695783	0.5	0.8951231776836923	0.09712659751070764	0.31165140383240325	0.14477840099645395	0	0.5435701951711429
0.5000000000000001	0.1	0.049999999999999996	0	0.35	0.4525312875630334	0.05684096342884004	0	0.4906277490081266	0.5364183067774174	0.5	0.9654576023781611	0.24274606703836696	0.4926926699661433	0.07809037502547352	0	0.42921695500838325
0.5000000000000001	0.1	0.049999999999999996	0	0.35	0.4090683452086524	0.47499188897199934	0	0.11593976581934835	0.6581061858051849	0.5	0.8716397264009137	0.26921040839890487	0.51885490110329	0.25003803724224133	0	0.23110706165446868
0.5000000000000001	0.1	0.049999999999999996	0	0.35	0.10133156203664838	0.42096503509674227	0	0.4777034028666094	0.7100340450841675	0.5	0.8391612393019358	0.07194885888757871	0.2682328445354497	0.2444992869963994	0	0.4872678684681509
0.5000000000000001	0.1	0.049999999999999996	0	0.35	0.2409904848318547	0.08629151212517172	0	0.6727180030429736	0.5840515024221586	0.5	0.9252507151422383	0.14075085473548918	0.3751677687854984	0.10039789569805381	0	0.5244343355164478
0.5000000000000001	0.1	0.049999999999999996	0	0.35	0.16823508334346118	0.43897794035729015	0	0.39278697629924864	0.6600958945308	0.5	0.8703250552470626	0.1110512878310657	0.3332435863314787	0.24073534689340226	0	0.42602106677511903
0.5000000000000001	0.1	0.049999999999999996	0	0.35	0.2111378931440413	0.04323744005523622	0	0.7456246668007225	0.6152044097994999	0.5	0.9015198263933748	0.1298929629379898	0.3604066632818958	0.07293814336877909	0	0.5666551933493251
0.5000000000000001	0.1	0.049999999999999996	0	0.35	0.3708136220229789	0.38320608169306064	0	0.2459802962839604	0.5910434153606892	0.5	0.9197616776163262	0.21916694962272912	0.4681526990445844	0.21283394057849603	0	0.3190133603769195
0.5000000000000001	0.1	0.049999999999999996	0	0.35	0.21246524958405644	0.26315611391328275	0	0.5243786365026608	0.5951781426235472	0.5	0.9165612983603282	0.1264546726194871	0.35560465775842576	0.17698856861330806	0	0.46740677362826616
0.5000000000000001	0.1	0.049999999999999996	0	0.35	0.08494567102752626	0.3627047869376838	0	0.5523495420347899	0.7150344743517625	0.5	0.8362218506653107	0.060739083231624975	0.24645300410346999	0.2277482938126452	0	0.5257987020838849
0.5000000000000001	0.1	0.049999999999999996	0	0.35	0.21368291892576965	0.4508444461971522	0	0.3354726348770782	0.6429455972676136	0.5	0.8818564359263519	0.13738649193461602	0.37065683851052317	0.24077726293610635	0	0.3885658985533704
0.5000000000000001	0.1	0.049999999999999996	0	0.35	0.09467162005603312	0.19373339170124385	0	0.711594988242723	0.682671536124593	0.5	0.8558134438507531	0.06462962029105596	0.25422356360309317	0.1626384161945237	0	0.5831380202023831
0.5000000000000001	0.1	0.049999999999999996	0	0.35	0.04115302907302976	0.4502235491527244	0	0.5086234217742458	0.8270108751822826	0.5	0.7775519088699385	0.03403400259008826	0.1844830685729405	0.2728881717526313	0	0.5426287596744283
0.5000000000000001	0.1	0.049999999999999996	0	0.35	0.4743400482693687	0.01290183700621128	0	0.5127581147244201	0.5580582223375951	0.5	0.9465536761374158	0.2647093641207329	0.5144991390864838	0.03794726926822447	0	0.44755359164529174
0.5000000000000001	0.1	0.049999999999999996	0	0.35	0.1627768507460132	0.35021216969471425	0	0.48701097955927247	0.6379727533718429	0.5	0.885286693613107	0.10384719565563155	0.3222533097667603	0.2113886572947867	0	0.4663580329384529
0.5000000000000001	0.1	0.049999999999999996	0	0.35	0.20120953116565943	0.38609281531535095	0	0.4126976535189896	0.6259711310014987	0.5	0.8937331149627621	0.12595135779204913	0.3548962634236224	0.21985584198492567	0	0.4252478945914519
0.5000000000000001	0.1	0.049999999999999996	0	0.35	0.37239008839242155	0.37270051694940776	0	0.2549093946581707	0.5865829304225367	0.5	0.9232520736119314	0.21843766930953412	0.4673731585248923	0.2091027314035749	0	0.32352411007153287
0.5000000000000001	0.1	0.049999999999999996	0	0.35	0.3561885015806184	0.21773693733848631	0	0.4260745610808953	0.5473822486197808	0.5	0.9557397466198799	0.19497126292770922	0.4415555037905306	0.15439257389390526	0	0.4040519223155641
0.5000000000000001	0.1	0.049999999999999996	0	0.35	0.17871123668737707	0.25851628172677005	0	0.5627724815858528	0.6124809476695936	0.5	0.9035219554217343	0.10945722760548977	0.3308432069810257	0.17795296975326474	0	0.49120382326570955
0.5000000000000001	0.1	0.049999999999999996	0	0.35	0.3405949649168178	0.14465724269393831	0	0.5147477923892438	0.5454862108281373	0.5	0.9573993181198237	0.1857898568396173	0.43103347531208913	0.1256252611427834	0	0.4433412635451274
0.5000000000000001	0.1	0.049999999999999996	0	0.35	0.10409425362013282	0.09307599114254117	0	0.802829755237326	0.6844520370976874	0.5	0.8546995827998772	0.07124752394046323	0.2669223181760252	0.11287696996500093	0	0.6202007118589739
0.5000000000000001	0.1	0.049999999999999996	0	0.35	0.12006597744766624	0.2843488968210295	0	0.5955851257313043	0.6602685112847323	0.5	0.8702112814538192	0.07927578418531683	0.28155955708396196	0.1937764809204033	0	0.5246639619956347
0.5000000000000001	0.1	0.049999999999999996	0	0.35	0.3120421768398955	0.13715058029629293	0	0.5508072428638116	0.5526470296770898	0.5	0.9511764345885578	0.17244918216454141	0.41527001115484063	0.1231225899818839	0	0.4616073988632754
0.5000000000000001	0.1	0.049999999999999996	0	0.35	0.11755175376310945	0.4642318984260782	0	0.41821634781081235	0.7077931706874256	0.5	0.8404885825035029	0.08320232851585875	0.2884481383470151	0.2563513867024077	0	0.45520047495057714
0.5000000000000001	0.1	0.049999999999999996	0	0.35	0.23814781697001308	0.14123677450697872	0	0.6206154085230082	0.5781292698373457	0.5	0.9299776757052971	0.1376802235382315	0.37105285814588673	0.1277913246819998	0	0.5011558171721135
0.5000000000000001	0.1	0.049999999999999996	0	0.35	0.3728489599889144	0.036905673448927694	0	0.5902453665621579	0.5574896427311822	0.5	0.9470362447100158	0.20785943349691272	0.45591603777111495	0.06414753417832424	0	0.4799364280505608
0.5000000000000001	0.1	0.049999999999999996	0	0.35	0.3016614340012893	0.011019008466973903	0	0.6873195575317368	0.6011000510622277	0.5	0.9120352409284516	0.18132870338167986	0.42582708155033994	0.03639650134876464	0	0.5377764171008954
0.5000000000000001	0.1	0.049999999999999996	0	0.35	0.4309933623299003	0.122269970132038	0	0.44673666753806174	0.5311727562270184	0.5	0.9702130372182396	0.22893193218432317	0.47846831889303104	0.11397059010010421	0	0.40756109100686466
0.5000000000000001	0.1	0.049999999999999996	0	0.35	0.06016386416740715	0.15109835914336148	0	0.7887377766892314	0.7403944607341512	0.5	0.8217759398014677	0.04454499176591013	0.21105684486865176	0.14958100690646806	0	0.6393621482248802
0.5000000000000001	0.1	0.049999999999999996	0	0.35	0.20028691622428596	0.3159791277721524	0	0.48373395600356167	0.6095633005299748	0.5	0.9056817075839316	0.1220875537066463	0.349410294219627	0.196269855058476	0	0.45431985072189707
0.5000000000000001	0.1	0.049999999999999996	0	0.35	0.49728351237718016	0.3520046551711858	0	0.15071183245163405	0.5959994042076524	0.5	0.9159295896144893	0.2963806770990881	0.5444085571508663	0.20483874865871785	0	0.2507526941904158
0.5000000000000001	0.1	0.049999999999999996	0	0.35	0.42361573490779847	0.4461913271807134	0	0.13019293791148812	0.6384960752199862	0.5	0.8849238215019557	0.27047698414005944	0.5200740179436572	0.2387012405506441	0	0.2412247415056987
0.5000000000000001	0.1	0.049999999999999996	0	0.35	0.10697557241655888	0.3106844740686938	0	0.5823399535147473	0.6776162529375327	0.5	0.8589998639912985	0.07248838653675631	0.269236673833184	0.20519495567108678	0	0.5255683704957291
0.5000000000000001	0.1	0.049999999999999996	0	0.35	0.4343377696350217	0.3010263317264616	0	0.2646358986385167	0.5612546057886858	0.5	0.9438544835950748	0.24377407367564113	0.4937348212103752	0.1838218785374306	0	0.32244330025219425
0.5000000000000001	0.1	0.049999999999999996	0	0.35	0.0722141119185835	0.32534426392521715	0	0.6024416241561994	0.726528754695086	0.5	0.829580621006579	0.05246562880362004	0.22905376836808436	0.21742675222556096	0	0.5535194794063547
0.5000000000000001	0.1	0.049999999999999996	0	0.35	0.4942592083243653	0.4177337508881465	0	0.08800704078748815	0.6500667562629113	0.5	0.877012984994506	0.32130148030849476	0.566834614599792	0.23304713017816656	0	0.20011825522204144
0.5000000000000001	0.1	0.049999999999999996	0	0.35	0.23483854567166418	0.19990659807808697	0	0.5652548562502488	0.5795407805801873	0.5	0.9288444735433871	0.13609851406887222	0.3689153210004597	0.15221959525192827	0	0.47886508374761205
0.5000000000000001	0.1	0.049999999999999996	0	0.35	0.0588422182481736	0.49896068987436587	0	0.4421970918774605	0.8045985409931855	0.5	0.7883069977987581	0.047344362951283074	0.21758759833980218	0.2833595041941837	0	0.4990528974660141
0.5000000000000001	0.1	0.049999999999999996	0	0.35	0.1104434955632314	0.4963686942355707	0	0.393187810201198	0.7279816757357036	0.5	0.8287523603658788	0.08040084097422993	0.283550420514994	0.2688298025935197	0	0.44761977689148624
0.5000000000000001	0.1	0.049999999999999996	0	0.35	0.41162246849853545	0.17372031428385526	0	0.41465721721760934	0.5353431745450947	0.5	0.9664265826574359	0.22035927900009422	0.4694244124458103	0.13638180562794336	0	0.3941937819262462
0.5000000000000001	0.1	0.049999999999999996	0	0.35	0.3351427847519517	0.41807718691416085	0	0.24678002833388746	0.6068327436303393	0.5	0.9077170622632171	0.2033756155789391	0.4509718567482223	0.22525670972664696	0	0.3237714335251306
0.5000000000000001	0.1	0.049999999999999996	0	0.35	0.1329364310950041	0.07193492620717735	0	0.7951286426978187	0.660337964500787	0.5	0.8701655165843936	0.08778297231727412	0.2962819135844679	0.0974693415881751	0	0.6062487448273569
0.5000000000000001	0.1	0.049999999999999996	0	0.35	0.09861904114950447	0.40597913984674966	0	0.4954018190037458	0.7087032983203847	0.5	0.83994872496757	0.06989163973984758	0.2643702701512551	0.23988278615134698	0	0.49574694369739797
0.5000000000000001	0.1	0.049999999999999996	0	0.35	0.28865378221962595	0.4723653855035082	0	0.23898083227686576	0.6362922594429198	0.5	0.8864549758714426	0.18366816728527033	0.4285652427405544	0.24517848128441172	0	0.32625627597503387
0.5000000000000001	0.1	0.049999999999999996	0	0.35	0.17173204442951828	0.12826628761831674	0	0.7000016679521649	0.6155604205128633	0.5	0.9012590907085665	0.10571144948456802	0.3251329720046369	0.1256627629363249	0	0.5492042650590382
0.5000000000000001	0.1	0.049999999999999996	0	0.35	0.33397236559540033	0.18775529437698427	0	0.47827234002761543	0.5484568514348501	0.5	0.9548029872481845	0.18316943210070194	0.42798298108768523	0.1435100537204444	0	0.4285069651918703
0.5000000000000001	0.1	0.049999999999999996	0	0.35	0.040464330115355544	0.4064873863244429	0	0.5530482835602014	0.8138419425803588	0.5	0.7838175226096813	0.03293156902629388	0.1814705734445502	0.25722227124442293	0	0.5613071553110268
0.5000000000000001	0.1	0.049999999999999996	0	0.35	0.4228416433325037	0.011213143356144428	0	0.5659452133113517	0.5678539222879719	0.5	0.9383539515584848	0.24011228567305393	0.49001253624071084	0.03568592841993586	0	0.4743015353393534
0.5000000000000001	0.1	0.049999999999999996	0	0.35	0.23053089994937184	0.4135161160957068	0	0.3559529839549214	0.6230544706627644	0.5	0.8958225569889369	0.1436333078393666	0.37898985189496376	0.22699914749819342	0	0.39401100060684285
0.5000000000000001	0.1	0.049999999999999996	0	0.35	0.31797152955550695	0.20593803562223909	0	0.4760904348222538	0.5535026085783433	0.5	0.9504410078663977	0.17599807106261892	0.41952124029972426	0.15098823790110882	0	0.42949052179916697
0.5000000000000001	0.1	0.049999999999999996	0	0.35	0.44497544586192816	0.10382836405187845	0	0.4511961900861934	0.5303426260801848	0.5	0.9709720636751651	0.2359894464996161	0.4857874499198349	0.1049424673360434	0	0.4092700827441217
0.5000000000000001	0.1	0.049999999999999996	0	0.35	0.1248524116817862	0.03564410738181323	0	0.8395034809364005	0.6894233721404907	0.5	0.8516124482229231	0.08607617068152984	0.293387407162492	0.07010546442055346	0	0.6365071284169544
0.5000000000000001	0.1	0.049999999999999996	0	0.35	0.3847919959807769	0.3297486478695646	0	0.2854593561496585	0.570340535145793	0.5	0.9363061646092639	0.21946247290749413	0.4684682197412052	0.19394278552682961	0	0.33758899473196524
0.5000000000000001	0.1	0.049999999999999996	0	0.35	0.40127824887167657	0.19702128577046094	0	0.4017004653578624	0.5388775591847077	0.5	0.963252074454043	0.2162398433058828	0.4650159602700566	0.14571914739211095	0	0.38926489233783246
0.5000000000000001	0.1	0.049999999999999996	0	0.35	0.26313214784022426	0.45917205209843814	0	0.27769580006133765	0.6329929910456588	0.5	0.8887621513691937	0.16656080530165204	0.4081186167055505	0.2411027543029583	0	0.3507786289914913
0.5000000000000001	0.1	0.049999999999999996	0	0.35	0.1511959219351411	0.053816804545931525	0	0.7949872735189273	0.651867760620813	0.5	0.8758006250717881	0.09855974704685969	0.3139422670601391	0.08376328534999612	0	0.6022944475898647
0.5000000000000001	0.1	0.049999999999999996	0	0.35	0.29190328053664416	0.2645195757504553	0	0.44357714371290047	0.5674388804502678	0.5	0.9386970589599503	0.16563727070747383	0.4069855902946367	0.17326205119472537	0	0.4197523585106379
0.5000000000000001	0.1	0.049999999999999996	0	0.35	0.07588399818632752	0.28807521285489207	0	0.6360407889587805	0.7148409761050853	0.5	0.8363350202505947	0.05424499133427089	0.23290554165642108	0.20294233976618645	0	0.5641521185773924
0.5000000000000001	0.1	0.049999999999999996	0	0.35	0.2552339197136462	0.029639779124408964	0	0.7151263011619449	0.60118380732258625	0.5	0.9119717068470723	0.15344249961131712	0.39171737210815294	0.05969749619910821	0	0.5485851316927388
0.5000000000000001	0.1	0.049999999999999996	0	0.35	0.18803572049364448	0.2642653288785368	0	0.5476989506278187	0.6077722962526355	0.5	0.9070151729126052	0.11428290162194106	0.3380575418799898	0.17922786934652002	0	0.4827145887734902
0.5000000000000001	0.1	0.049999999999999996	0	0.35	0.052474442403763526	0.3313621400156989	0	0.6161634175805375	0.7650953879441658	0.5	0.8084016851726201	0.040147953868061234	0.20036954326459208	0.22517710588126855	0	0.5744533508541394
0.5000000000000001	0.1	0.049999999999999996	0	0.35	0.07385693141259252	0.462732138694264	0	0.4634109298931435	0.762054776632386	0.5	0.8100128477573774	0.05628302737037664	0.2372404421054232	0.26556627669690425	0	0.49719328119767264
0.5000000000000001	0.1	0.049999999999999996	0	0.35	0.05862582207191735	0.11151074781082572	0	0.8298634301172569	0.7513827221850301	0.5	0.8157449614248636	0.044050429778732476	0.2098819424789386	0.12945056913199463	0	0.6606674883890669
0.5000000000000001	0.1	0.049999999999999996	0	0.35	0.01877465145662427	0.05162963073235006	0	0.9295957178110257	0.9151912545965297	0.5	0.7391440265249115	0.01718239682120053	0.13108164181608548	0.09721212529751111	0	0.7717062328864034
0.5000000000000001	0.1	0.049999999999999996	0	0.35	0.4707614297512918	0.025103602674789723	0	0.5041349675739184	0.5478631030592697	0.5	0.9553202325274548	0.25791281770416113	0.5078511767281446	0.05244680668902022	0	0.4397020165828352
0.5000000000000001	0.1	0.049999999999999996	0	0.35	0.4023219837108627	0.14709820435382426	0	0.450579811935313	0.5348057042925416	0.5	0.9669120815007145	0.21516409185086038	0.4638578358191876	0.12543441216796544	0	0.4107077520128469
0.5000000000000001	0.1	0.049999999999999996	0	0.35	0.061020324123091996	0.42449248791672284	0	0.5144871879601851	0.7714776022227425	0.5	0.8050509024174317	0.047075813341337584	0.21696961386640662	0.25592438208953827	0	0.5271060040440552
0.5000000000000001	0.1	0.049999999999999996	0	0.35	0.13709424331318587	0.28523621975909913	0	0.5776695369277149	0.6451426545431709	0.5	0.8803535578826674	0.08844534405365609	0.29739761944853577	0.19184267095057056	0	0.5107597096008937
0.5000000000000001	0.1	0.049999999999999996	0	0.35	0.30713116028346116	0.16176702198572457	0	0.5311018177308142	0.5537756436420456	0.5	0.9502066749568501	0.17008175596850197	0.4124096943192557	0.1338526329365258	0	0.45373767274421833
0.5000000000000001	0.1	0.049999999999999996	0	0.35	0.1827536434866488	0.284817703999579	0	0.5324286525137722	0.6135503421153746	0.5	0.9027342101600037	0.11212856048406458	0.3348560294873972	0.18694919081368458	0	0.47819477969891827
0.5000000000000001	0.1	0.049999999999999996	0	0.35	0.3407350019551814	0.2891398731153459	0	0.3701251249294727	0.5626074045704991	0.5	0.9427190438032675	0.19170003509632855	0.43783562565913775	0.1803730764672312	0	0.38179129787363103
0.5000000000000001	0.1	0.049999999999999996	0	0.35	0.34387773042544717	0.4754339720821008	0	0.180688297492452	0.6395750819376488	0.5	0.8841770430278082	0.21993562761338808	0.468972949767242	0.24660726739102862	0	0.28441978284172936
0.5000000000000001	0.1	0.049999999999999996	0	0.35	0.28376092016696935	0.06727473216596991	0	0.6489643476670608	0.5715916819247693	0.5	0.9352808713565832	0.1621953816227582	0.4027348775841971	0.0876968383806225	0	0.5095682840351804
0.5000000000000001	0.1	0.049999999999999996	0	0.35	0.03563779208343476	0.3199389959918335	0	0.6444232119247317	0.8067095509811183	0.5	0.7872748951994087	0.028749347249586107	0.16955632471124782	0.22719940307928707	0	0.6032442722094651
0.5000000000000001	0.1	0.049999999999999996	0	0.35	0.23680480592884123	0.3349529524566606	0	0.4282422416144982	0.5981739055379293	0.5	0.9142632652777517	0.14165045561260634	0.37636479061225475	0.20017997689202635	0	0.42345523249571887
0.5000000000000001	0.1	0.049999999999999996	0	0.35	0.029330013901926577	0.28986776783131063	0	0.6808022182667627	0.8228943854027717	0.5	0.779494315806284	0.024135503763680625	0.15535605480212422	0.2184172880784027	0	0.626226657119473
0.5000000000000001	0.1	0.049999999999999996	0	0.35	0.15926884161308408	0.2654069545678794	0	0.5753242038190365	0.6258154395635743	0.5	0.8938442802774758	0.09967290012287351	0.31571015207445186	0.18226122458500438	0	0.5020286233405439
0.5000000000000001	0.1	0.049999999999999996	0	0.35	0.27812798100057984	0.05740150006022304	0	0.6644705189391971	0.5769517184312614	0.5	0.9309262284910236	0.16046641658210176	0.40058259645434147	0.08138537227325048	0	0.518032031272408
0.5000000000000001	0.1	0.049999999999999996	0	0.35	0.37754518818110233	0.14829206257127225	0	0.4741627492476254	0.5384515306054817	0.5	0.9636330667519921	0.20328978444884915	0.4508766843038673	0.12637095241244756	0	0.4227523632836852
0.5000000000000001	0.1	0.049999999999999996	0	0.35	0.16776062629651278	0.3833414450054989	0	0.44889792869798834	0.6430446901584572	0.5	0.8817884864730199	0.1078775799576298	0.3284472255288965	0.22203859156842817	0	0.4495141829026753
0.5000000000000001	0.1	0.049999999999999996	0	0.35	0.22779685456771404	0.1552601286675781	0	0.6169430167647079	0.5821324076079047	0.5	0.9267745805104904	0.1326079313950111	0.3641537194578838	0.13444846782821313	0	0.501397812713903
0.5000000000000001	0.1	0.049999999999999996	0	0.35	0.2812370846513659	0.16739879234228286	0	0.5513641230063513	0.5614787686639138	0.5	0.9436660541582027	0.15790865199267778	0.3973772162475823	0.13710643150499627	0	0.4655163522474215
0.5000000000000001	0.1	0.049999999999999996	0	0.35	0.4220872671576217	0.3660059935646132	0	0.21190673927776507	0.5868467364111085	0.5	0.9230445349234474	0.247700535212134	0.49769522321611054	0.20726283932740985	0	0.2950419374564797
0.5000000000000001	0.1	0.049999999999999996	0	0.35	0.19157846784219143	0.2567228730767965	0	0.5516986590810121	0.6049222562712651	0.5	0.9091493247349419	0.11589007902009044	0.3404263195172936	0.17623698795545578	0	0.48333669252725064
0.5000000000000001	0.1	0.049999999999999996	0	0.35	0.0410193984862417	0.124018965405412	0	0.8349616361083462	0.7907797076490464	0.5	0.795164978282321	0.03243730794288995	0.18010360335898323	0.1400511915024138	0	0.679845205138603
0.5000000000000001	0.1	0.049999999999999996	0	0.35	0.42941963591147214	0.2969111263519153	0	0.27366923773661256	0.5596942031810793	0.5	0.9451692800474161	0.2403436809517806	0.49024859097378404	0.1823071234368707	0	0.3274442855893453
0.5000000000000001	0.1	0.049999999999999996	0	0.35	0.3218520801747218	0.48869913420639927	0	0.18944878561887898	0.6460679877402947	0.5	0.8797228872082271	0.20793832578851051	0.4560025501995691	0.25128981923156085	0	0.29270763056887006
0.5000000000000001	0.1	0.049999999999999996	0	0.35	0.49359117669519037	0.24439742090180513	0	0.26201140240300447	0.5471482732577072	0.5	0.9559440748274827	0.2700675600240133	0.5196802478678724	0.16353692355860175	0	0.31678282857352585
0.5000000000000001	0.1	0.049999999999999996	0	0.35	0.4010119647718966	0.25836510164663196	0	0.34062293358147144	0.5496155787294051	0.5	0.9537959742925728	0.22040242309552177	0.4694703644486219	0.1685238765664944	0	0.36200575898488374
0.5000000000000001	0.1	0.049999999999999996	0	0.35	0.1342390935169533	0.11189247865695506	0	0.7538684278260916	0.6478372322743424	0.5	0.8785208036068065	0.08696508280703964	0.29489842794942067	0.12040607433633711	0	0.5846954977142422
0.5000000000000001	0.1	0.049999999999999996	0	0.35	0.31239986338187004	0.28065907396376133	0	0.40694106265436863	0.5656883326113695	0.5	0.940148357060978	0.1767209578245097	0.42038191900283933	0.1781940310912861	0	0.40142404990587455
0.5000000000000001	0.1	0.049999999999999996	0	0.35	0.07038988184649496	0.1124991247197613	0	0.8171109934337436	0.7285166689233428	0.5	0.828448003365301	0.05128020224871619	0.22645132423705588	0.12802928383587264	0	0.6455193919270714
0.5000000000000001	0.1	0.049999999999999996	0	0.35	0.4938766841078177	0.46763399092014885	0	0.038489324972033445	0.7271202153562585	0.5	0.8292431499027806	0.35910772090791127	0.5992559727761679	0.26077811571746784	0	0.13996591150636423
0.5000000000000001	0.1	0.049999999999999996	0	0.35	0.2697298728162423	0.4412709343014285	0	0.28899919288232917	0.6237199226465789	0.5	0.8953445491811772	0.1682358954084182	0.4101656926272823	0.23461861520717858	0	0.3552156921655391
0.5000000000000001	0.1	0.049999999999999996	0	0.35	0.32192170806229115	0.3162087437231093	0	0.3618695482145995	0.5720487448355411	0.5	0.9349071552840842	0.18415490903234716	0.4291327405737614	0.19020347786138295	0	0.3806637815648557
0.5000000000000001	0.1	0.049999999999999996	0	0.35	0.33070703572593624	0.3349232028704137	0	0.33436976140365005	0.5759424552436911	0.5	0.9317415341828374	0.1904682221223588	0.43642665148035914	0.1964161356809908	0	0.36715721283865005
0.5000000000000001	0.1	0.049999999999999996	0	0.35	0.41184243699535733	0.11968353809788825	0	0.4684740249067545	0.5334803141469531	0.5	0.9681124451588363	0.21970983266732996	0.4687321545054595	0.11300337296088135	0	0.41826447253365906
0.5000000000000001	0.1	0.049999999999999996	0	0.35	0.20027089840732515	0.13144617807120085	0	0.668282923521474	0.5975728849064342	0.5	0.9147229188221211	0.11967645852406869	0.3459428544197274	0.12533847919927255	0	0.5287186663810001
0.5000000000000001	0.1	0.049999999999999996	0	0.35	0.2173151687020436	0.16232692846097052	0	0.6203579028369858	0.5868943307886554	0.5	0.923007106873385	0.12754104050560966	0.3571288850059733	0.13803532449925945	0	0.5048357904947673
0.5000000000000001	0.1	0.049999999999999996	0	0.35	0.24075458967126906	0.027641882305033505	0	0.7316035280236973	0.6097341716914133	0.5	0.9055547951226874	0.14679630031411736	0.38314005313216387	0.058058935937977965	0	0.5588010109298581
0.5000000000000001	0.1	0.049999999999999996	0	0.35	0.2776306560263037	0.29308352258522063	0	0.42928582138847554	0.5763684914541385	0.5	0.9313971112831623	0.1600175623953035	0.400021952391745	0.18380647854877616	0	0.4161715690594787
0.5000000000000001	0.1	0.049999999999999996	0	0.35	0.44447010254953057	0.09206831501796842	0	0.463461582432501	0.5312688178644616	0.5	0.9701253184746551	0.2361331059575851	0.4859352898870231	0.09890705220798864	0	0.41515765790498826
0.5000000000000001	0.1	0.049999999999999996	0	0.35	0.21424809831660244	0.36031606676988304	0	0.4254358349135146	0.6131933402404753	0.5	0.9029969583753203	0.13137550704692721	0.3624575934463606	0.21021104277603248	0	0.4273313637776069
0.5000000000000001	0.1	0.049999999999999996	0	0.35	0.18117337848525497	0.1469509187154472	0	0.6718757027992979	0.607619894771512	0.5	0.9071289132545426	0.11008454917060995	0.3317899172226455	0.13363405386835875	0	0.5345760289089958
0.5000000000000001	0.1	0.049999999999999996	0	0.35	0.47495650011114776	0.09410598466638474	0	0.4309375152224674	0.5284691738750931	0.5	0.9726916156560748	0.2509998692403438	0.5009988714960781	0.09973175218890575	0	0.399269376315016
0.5000000000000001	0.1	0.049999999999999996	0	0.35	0.2591161472955718	0.4185075912391767	0	0.32237626146525145	0.6167073531002674	0.5	0.9004206342949325	0.1597988333441911	0.399748462591404	0.2271989035384992	0	0.37305263387009674
0.5000000000000001	0.1	0.049999999999999996	0	0.35	0.4535321061266587	0.23845733480993656	0	0.3080105590634048	0.5437178388748758	0.5	0.9589549629952329	0.24659349660355767	0.4965818125984456	0.16103012559562974	0	0.34238806180592474
0.5000000000000001	0.1	0.049999999999999996	0	0.35	0.34442692482843995	0.34294627851340914	0	0.3126267966581509	0.5769096266922245	0.5	0.9309601883933694	0.19870320862552615	0.44576138081436145	0.19892159737577944	0	0.3553170218098591
0.5000000000000001	0.1	0.049999999999999996	0	0.35	0.2238831160357222	0.11786748899612574	0	0.6582493949681522	0.5867377763782083	0.5	0.9231302378541791	0.13136068167142403	0.3624371416831118	0.11760723481220851	0	0.5199556235046796
0.5000000000000001	0.1	0.049999999999999996	0	0.35	0.35675330972298985	0.4741760856704787	0	0.1690706046065315	0.640757327627404	0.5	0.8833609796997716	0.22859229736033454	0.47811326833746687	0.24650833717302095	0	0.2753783944895122
0.5000000000000001	0.1	0.049999999999999996	0	0.35	0.15604876342695206	0.35919713019393384	0	0.48475410637911415	0.644552871203635	0.5	0.8807562394656991	0.10058167851461874	0.3171461469332692	0.2151843589086372	0	0.46766949415809367
0.5000000000000001	0.1	0.049999999999999996	0	0.35	0.4259208693401888	0.3326956904493273	0	0.2413834402104839	0.5725013726558004	0.5	0.9345375066847813	0.24384028234000987	0.49380186546833726	0.19517619704201078	0	0.3110219374896519
0.5000000000000001	0.1	0.049999999999999996	0	0.35	0.09698910813312976	0.4150867701973766	0	0.48792412166949356	0.7133663059010952	0.5	0.8371990094830679	0.06918876178157264	0.2630375672438685	0.24335526124746895	0	0.4936071715086625
0.5000000000000001	0.1	0.049999999999999996	0	0.35	0.330256731598638	0.2798086791299283	0	0.38993458927143376	0.5621973216766945	0.5	0.9430628043178768	0.18566944997045323	0.4308937803803314	0.1773740059810001	0	0.39173221363866845
0.5000000000000001	0.1	0.049999999999999996	0	0.35	0.029708151705563072	0.3160039080539718	0	0.6542879402404651	0.8256710065350509	0.5	0.7781825445001425	0.02452915952102825	0.15661787739919175	0.2284361025897319	0	0.6149460200110762
0.5000000000000001	0.1	0.049999999999999996	0	0.35	0.42072915052995086	0.11222949938382953	0	0.4670413500862196	0.5326122998437822	0.5	0.9689010050066234	0.22408552047507796	0.47337672151794497	0.10933875047496912	0	0.417284528007086
0.5000000000000001	0.1	0.049999999999999996	0	0.35	0.03469541610684245	0.16946287325117737	0	0.7958417106419803	0.8018399496053369	0.5	0.7896618503216583	0.027820170702646745	0.16679379695494298	0.16485272320935415	0	0.6683534798357029
0.5000000000000001	0.1	0.049999999999999996	0	0.35	0.2713284863857553	0.26763590914197266	0	0.4610356044722721	0.573625255730265	0.5	0.9336215551647913	0.1556408723899346	0.3945134628753937	0.17522711937606347	0	0.4302594177485428
0.5000000000000001	0.1	0.049999999999999996	0	0.35	0.11142241209745408	0.30147036095149815	0	0.5871072269510477	0.6713980277229347	0.5	0.8629685559755876	0.07480878772636274	0.2735119517066169	0.20119970465174994	0	0.525288343641633
0.5000000000000001	0.1	0.049999999999999996	0	0.35	0.12040538119617848	0.35946150019299233	0	0.520133118610829	0.6734915686974335	0.5	0.8616262479960389	0.08109200906142673	0.28476658698208734	0.22004285475848165	0	0.49519055825943104
0.5000000000000001	0.1	0.049999999999999996	0	0.35	0.1591667765751481	0.11788372835144399	0	0.7229494950734078	0.6260136884394304	0.5	0.8937027357244866	0.09964058088082321	0.31565896293440365	0.12148812912567163	0	0.5628529079399248
0.5000000000000001	0.1	0.049999999999999996	0	0.35	0.2936674554366618	0.0195086287567392	0	0.6868239158065989	0.5937646252703233	0.5	0.9176516337386168	0.17436934663143888	0.41757555799093277	0.04813217976215726	0	0.5342922622469101
0.5000000000000001	0.1	0.049999999999999996	0	0.35	0.34031315578613425	0.2876244568033144	0	0.37206238741055125	0.5623223338725115	0.5	0.9429579704014712	0.1913656880091786	0.43745364098288014	0.1798541941843187	0	0.3826921648328011
0.5000000000000001	0.1	0.049999999999999996	0	0.35	0.33179275586735457	0.2760848223697394	0	0.39212242176290596	0.5611709743145853	0.5	0.9439248124294852	0.1861924640806047	0.43150024806551934	0.1760288548861782	0	0.3924708970483025
0.5000000000000001	0.1	0.049999999999999996	0	0.35	0.3074691251385957	0.26727957441471517	0	0.42525130044668913	0.5642185602522602	0.5	0.9413720897123317	0.1734797871077205	0.416509048050244	0.17366870567900683	0	0.40982224627074915
0.5000000000000001	0.1	0.049999999999999996	0	0.35	0.47450532147195196	0.4350937842391431	0	0.09040089428890503	0.6552278290651674	0.5	0.8735521457714253	0.31090909166793645	0.5575922270512175	0.2387825603710464	0	0.2036252125777362
0.5000000000000001	0.1	0.049999999999999996	0	0.35	0.49871239636559045	0.4244094708701596	0	0.07687813276424998	0.6614977255825877	0.5	0.8694023795513672	0.32989711591568005	0.5743667085718671	0.2369581818365089	0	0.18867510959162395
0.5000000000000001	0.1	0.049999999999999996	0	0.35	0.28713960351888096	0.35164411517325794	0	0.36121628130786115	0.588187709518895	0.5	0.9219917381993643	0.16889198570593422	0.41096470128945894	0.2033876823554254	0	0.38564761635511574
0.5000000000000001	0.1	0.049999999999999996	0	0.35	0.22550545167177918	0.05188016698230058	0	0.7226143813459204	0.6028359055350624	0.5	0.9107212002818519	0.13594278316165026	0.36870419466240173	0.07908884553726324	0	0.552206959800335
0.5000000000000001	0.1	0.049999999999999996	0	0.35	0.3704699523514137	0.27335501066409057	0	0.3561750369844957	0.5554214002242492	0.5	0.948797862629627	0.2057669396760331	0.4536154094340635	0.17425683503459125	0	0.37212775553134525
0.5000000000000001	0.1	0.049999999999999996	0	0.35	0.38060691056307405	0.09094143973197788	0	0.5284516497049481	0.5406536524418811	0.5	0.9616685903962543	0.20577651634054636	0.4536259652406886	0.09916432982622034	0	0.4472097049330911
0.5000000000000001	0.1	0.049999999999999996	0	0.35	0.24346766097005457	0.08586025389377029	0	0.670672085136175	0.5830319191545406	0.5	0.926059382767986	0.14194941762743796	0.37676175181066085	0.1000592510533444	0	0.5231789971359947
0.5000000000000001	0.1	0.049999999999999996	0	0.35	0.257280174875632	0.3465329270111397	0	0.3961868981132284	0.5943542939360097	0.5	0.9171963121419647	0.15291557668193934	0.3910442132060509	0.2029597660420827	0	0.4059960207518664
0.5000000000000001	0.1	0.049999999999999996	0	0.35	0.3715472863987088	0.2677877424284815	0	0.36066497117280966	0.554075698437503	0.5	0.9499493521027645	0.20586532221392356	0.4537238391510012	0.172264146251658	0	0.3740120145973408
0.5000000000000001	0.1	0.049999999999999996	0	0.35	0.324086724431254	0.26427522150333965	0	0.4116380540654064	0.5602723979334624	0.5	0.9446814521747461	0.1815768462354999	0.4261183476870011	0.1720849279083285	0	0.4017967244046704
0.5000000000000001	0.1	0.049999999999999996	0	0.35	0.3068235950777307	0.3883014364400878	0	0.30487496848218143	0.5967008868211189	0.5	0.9153910470707026	0.1830819112805258	0.42788072085632206	0.21526718815356638	0	0.3568520909901115
0.5000000000000001	0.1	0.049999999999999996	0	0.35	0.053938684868626297	0.4673896385356784	0	0.4786716765956954	0.8017098598348182	0.5	0.7897259151206109	0.04324317548570082	0.2079499350461568	0.27375568728290745	0	0.5182943776709358
0.5000000000000001	0.1	0.049999999999999996	0	0.35	0.16732762847095728	0.30949557840358466	0	0.5231767931254582	0.6268763795670529	0.5	0.8930875786675283	0.10489373793741462	0.3238730274928967	0.19698500840503072	0	0.4791419641020725
0.5000000000000001	0.1	0.049999999999999996	0	0.35	0.3965203713160008	0.02190562163013965	0	0.5815740070538595	0.5619935318623536	0.5	0.9432337753018963	0.22284188393125118	0.47206131374139443	0.04962019280003363	0	0.4783184934585719
0.5000000000000001	0.1	0.049999999999999996	0	0.35	0.30152846162673086	0.2642386772204191	0	0.43423286115285	0.5650419497260847	0.5	0.9406859473345958	0.17037622985547496	0.41276655612522073	0.1728038988967941	0	0.4144295449779852
0.5000000000000001	0.1	0.049999999999999996	0	0.35	0.3300192267633975	0.20583670784253627	0	0.4641440653940663	0.5508400880409742	0.5	0.9527352473469832	0.18178781992556411	0.4263658287498707	0.15058758930937632	0	0.4230465819407529
0.5000000000000001	0.1	0.049999999999999996	0	0.35	0.01085602131206542	0.41004666895605624	0	0.5790973097318783	0.9476490339294976	0.5	0.7263755880960368	0.010287698108696832	0.10142829047507819	0.2787760139259528	0	0.6197956955989691
0.5000000000000001	0.1	0.049999999999999996	0	0.35	0.053878160892054446	0.4620174937881529	0	0.48410434531979263	0.7997279136216968	0.5	0.7907038888253566	0.0430878691999768	0.20757617686039218	0.27184123541652944	0	0.5205825877230785
0.5000000000000001	0.1	0.049999999999999996	0	0.35	0.28996811155229807	0.48614959663245827	0	0.22388229181524363	0.6439299526584298	0.5	0.8811821450885964	0.1867191523443256	0.4321101159939739	0.25021841928381433	0	0.31767146472221175
0.5000000000000001	0.1	0.049999999999999996	0	0.35	0.4821783005027101	0.21144119731616226	0	0.3063805021811277	0.5381720514095913	0.5	0.9638832473757553	0.2594948851267339	0.5094064046777719	0.15085870403270688	0	0.33973489128952117
0.5000000000000001	0.1	0.049999999999999996	0	0.35	0.42314387462101877	0.05035204091109336	0	0.5265040844678878	0.5423053775966579	0.5	0.9602029738009445	0.2294731987040645	0.47903360915917426	0.07390017937603785	0	0.44706621146478787
0.5000000000000001	0.1	0.049999999999999996	0	0.35	0.17998729529790577	0.438351157354191	0	0.3816615473479032	0.653291352975956	0.5	0.8748458726259085	0.11758414366365179	0.34290544420240954	0.23932029611652061	0	0.4177742596810698
0.5000000000000001	0.1	0.049999999999999996	0	0.35	0.038318277103826404	0.3077898432966321	0	0.6538918795995414	0.7966068499536334	0.5	0.7922513426850839	0.030524602019329584	0.1747129131441909	0.22144412275617187	0	0.6038429640996373
0.5000000000000001	0.1	0.049999999999999996	0	0.35	0.439589362940751	0.04010381794068962	0	0.5203068191185594	0.5437907751230263	0.5	0.9588906506477499	0.23904464040938833	0.488921916474797	0.06604254120392451	0	0.4450355423212784
0.5000000000000001	0.1	0.049999999999999996	0	0.35	0.19652994512580335	0.33562760031782096	0	0.46784245455637563	0.615466490162264	0.5	0.901327861595374	0.12095759553836055	0.3477895851493551	0.20325724644853008	0	0.44895316840211485
0.5000000000000001	0.1	0.049999999999999996	0	0.35	0.2761093669105321	0.058126849005930126	0	0.6657637840835378	0.5774596072946274	0.5	0.9305167530359633	0.15944200658652408	0.39930189905198804	0.08193400685947017	0	0.5187640940885417
0.5000000000000001	0.1	0.049999999999999996	0	0.35	0.26456843037158245	0.275019028573297	0	0.46041254105512047	0.5768926514921441	0.5	0.9309738851523524	0.1526275832981769	0.39067580331801577	0.17813279125665943	0	0.43119140542532486
0.5000000000000001	0.1	0.049999999999999996	0	0.35	0.2523720961762592	0.05705580604262651	0	0.6905720977811142	0.5876770521294133	0.5	0.9223922299810386	0.14831328952058484	0.38511464464570144	0.08189064403458837	0	0.5329947113197102
0.5000000000000001	0.1	0.049999999999999996	0	0.35	0.4134967842837796	0.43955738109070813	0	0.14694583462551228	0.6296246639055405	0.5	0.8911363027653222	0.2603477738306965	0.5102428576968976	0.2352684289642096	0	0.2544887133388927
0.5000000000000001	0.1	0.049999999999999996	0	0.35	0.07824474130757153	6.166963139548898e-4	0	0.9211385623784737	0.8358099128025632	0.5	0.7734482182907222	0.06539773040954047	0.255729799611896	0.010153234877538277	0	0.7341169655105658
0.5000000000000001	0.1	0.049999999999999996	0	0.35	0.18857837549876422	0.33680727495811874	0	0.474614349543117	0.6198148200104447	0.5	0.8981606502958142	0.1168836718676286	0.3418825410395047	0.20433215141351338	0	0.4537853075469819
0.5000000000000001	0.1	0.049999999999999996	0	0.35	0.15131303772795945	0.2404109559720382	0	0.6082760063000024	0.6290878823231705	0.5	0.891516411468908	0.09518919847216802	0.3085274679378937	0.17391930265484537	0	0.5175532294072609
0.5000000000000001	0.1	0.049999999999999996	0	0.35	0.0064389867475256315	0.3450225715059787	0	0.6485384417464957	0.9674022710070741	0.5	0.718921465410601	0.0062290904025407495	0.07892458680627192	0.2583701295519993	0	0.6627052836417288
0.5000000000000001	0.1	0.049999999999999996	0	0.35	0.05172192235477268	0.30613400810398167	0	0.6421440695412457	0.7623447278091706	0.5	0.8098587924420891	0.03942993481931623	0.1985697228162346	0.21604612798250303	0	0.5853841492012624
0.5000000000000001	0.1	0.049999999999999996	0	0.35	0.029030970181338493	0.3877568333409726	0	0.5832121964776888	0.8450746633217793	0.5	0.7691967872670626	0.02453333735189924	0.1566312144877235	0.2560013575691901	0	0.5873674279430864
0.5000000000000001	0.1	0.049999999999999996	0	0.35	0.21865008014719936	0.07689508260227741	0	0.7044548372505233	0.5973670663026108	0.5	0.9148804859118835	0.1306143569243632	0.36140608313137623	0.09584841147063355	0	0.5427455053979902
0.5000000000000001	0.1	0.049999999999999996	0	0.35	0.4782795435748994	0.4002938997000456	0	0.12142655672505497	0.6238569338847939	0.5	0.8952462261565393	0.29837800959445543	0.5462398828302959	0.22348428352779426	0	0.23027583364190987
0.5000000000000001	0.1	0.049999999999999996	0	0.35	0.13750197493936867	0.4051411371910944	0	0.4573568878695369	0.670449321889578	0.5	0.8635789032894381	0.09218810585657747	0.30362494274446145	0.23307792718288092	0	0.46329713007265766
0.5000000000000001	0.1	0.049999999999999996	0	0.35	0.17215677117928863	0.2287499780068174	0	0.599093250813894	0.6138046579500526	0.5	0.9025471772120133	0.10567062804748872	0.3250701894168223	0.16757553640466535	0	0.5073542741785123
0.5000000000000001	0.1	0.049999999999999996	0	0.35	0.4939604328246788	0.07234166166745128	0	0.43369790550787	0.5296215979752339	0.5	0.9716327807162989	0.26161211376914456	0.5114803161111331	0.08753708522963198	0	0.4009825986592349
0.5000000000000001	0.1	0.049999999999999996	0	0.35	0.40507792518474167	0.08780491852667184	0	0.5071171562885864	0.5368777814112214	0.5	0.9650443814866961	0.21747733777184486	0.4663446555626481	0.09709841384450378	0	0.43655693059284806
0.5000000000000001	0.1	0.049999999999999996	0	0.35	0.32056494767311955	0.29255780461244285	0	0.38687724771443754	0.5666224337592413	0.5	0.9393731001697193	0.18163929082844682	0.4261916128086601	0.18208229747274335	0	0.39172608971859657
0.5000000000000001	0.1	0.049999999999999996	0	0.35	0.20034388487692922	0.27043885458260775	0	0.529217260540463	0.6020324394925298	0.5	0.9113287170305292	0.12061351774986825	0.34729456913385254	0.1804510811039562	0	0.47225434976219127
0.5000000000000001	0.1	0.049999999999999996	0	0.35	0.447486067423597	0.14097558544017375	0	0.4115383471362292	0.5300152213617845	0.5	0.9712719152109754	0.23717442708183217	0.4870055719207248	0.12224500490709701	0	0.3907494231721782
0.5000000000000001	0.1	0.049999999999999996	0	0.35	0.37977322167716915	0.4291588998166844	0	0.19106787850614634	0.615202911666381	0.5	0.9015209240766444	0.2336375917487164	0.4833607263201226	0.22979112460439588	0	0.28684814907548156
0.5000000000000001	0.1	0.049999999999999996	0	0.35	0.14639056148007512	0.279033032245934	0	0.574576406273991	0.6368988050129631	0.5	0.886032771112902	0.09323597367183656	0.30534566260524576	0.18852893931520384	0	0.5061253980795504
0.5000000000000001	0.1	0.049999999999999996	0	0.35	0.11283652682323009	0.0014599660644307735	0	0.8857035071123391	0.7689341845053929	0.5	0.8063812440508635	0.08676386273524131	0.2945570619340866	0.014984110351693388	0	0.6904588277142201
0.5000000000000001	0.1	0.049999999999999996	0	0.35	0.36720743123441935	5.09277917444706e-4	0	0.632283290848136	0.6090667056946981	0.5	0.906050850418082	0.2236538204485602	0.47292052233811993	0.007876347166816653	0	0.5192031304950634
0.5000000000000001	0.1	0.049999999999999996	0	0.35	0.29401384328957647	0.1872012292733416	0	0.5187849274370819	0.5582958955489368	0.5	0.9463521751036839	0.16414672194313884	0.4051502461348615	0.14457778387084377	0	0.45027196999429475
0.5000000000000001	0.1	0.049999999999999996	0	0.35	0.3699736584676429	0.11121878656558694	0	0.51880755496677	0.5406336039012773	0.5	0.9616864212089374	0.20002019232590215	0.44723617063683724	0.10966185608722867	0	0.443101973275934
0.5000000000000001	0.1	0.049999999999999996	0	0.35	0.18634581158403304	0.04243194102309644	0	0.7712222473928705	0.6313356786270219	0.5	0.8899279267298026	0.11764675941570867	0.34299673382659	0.07319671888995893	0	0.583806547283451
0.5000000000000001	0.1	0.049999999999999996	0	0.35	0.3470742442877964	0.15789980546105653	0	0.4950259502511472	0.5442567493678249	0.5	0.9584800778565481	0.18889749998537042	0.4346234001815485	0.13110151398519132	0	0.43427508583326024
0.5000000000000001	0.1	0.049999999999999996	0	0.35	0.03345515695400536	0.29164158005733043	0	0.6749032629886642	0.8090588752144598	0.5	0.7861310299763226	0.02706719165533079	0.16452109790337163	0.21723499199113921	0	0.6182439101054892
0.5000000000000001	0.1	0.049999999999999996	0	0.35	0.15711585152894258	0.25950636947527533	0	0.583377778995782	0.6266636477838047	0.5	0.8932391527957941	0.09845879264378582	0.3137814408848711	0.18034589439103282	0	0.5058726647240961
0.5000000000000001	0.1	0.049999999999999996	0	0.35	0.22368875832762572	0.2566109246108681	0	0.5197003170615061	0.5893094051920447	0.5	0.9211138574746384	0.13182188911820017	0.3630728427164447	0.17390987973557528	0	0.4630172775479801
0.5000000000000001	0.1	0.049999999999999996	0	0.35	0.30070734326727694	0.38614438672084356	0	0.3131482700118795	0.5967909253888568	0.5	0.9153219913895198	0.17945941365970283	0.42362650254640916	0.21468463656482029	0	0.36168886088877056
0.5000000000000001	0.1	0.049999999999999996	0	0.35	0.0872252497356385	0.047402682946994894	0	0.8653720673173666	0.7292497214069628	0.5	0.8280315146502486	0.06360898906936713	0.2522082256179745	0.08314853376102144	0	0.664643240621004
0.5000000000000001	0.1	0.049999999999999996	0	0.35	0.4277543759671972	0.38940929586533457	0	0.18283632816746834	0.6001314384413812	0.5	0.9127709569901181	0.2567088489487894	0.5066644342647207	0.21619285874889976	0	0.2771427069863796
0.5000000000000001	0.1	0.049999999999999996	0	0.35	0.2841710126958787	0.21189914329443127	0	0.50392984400969	0.5628920695983927	0.5	0.942480638348177	0.15995760945625428	0.3999470083101689	0.15445151168902738	0	0.44560148000080374
0.5000000000000001	0.1	0.049999999999999996	0	0.35	0.2466136320726946	0.07945856056176127	0	0.6739278073655441	0.5831575831531872	0.5	0.9259595996233463	0.1438146096521419	0.3792289673167675	0.09626719289355835	0	0.5245038397896741
0.5000000000000001	0.1	0.049999999999999996	0	0.35	0.21239026333205405	0.25867245532572264	0	0.5289372813422233	0.5946425074591059	0.5	0.9169740101569244	0.1262962787476724	0.3553818773483989	0.17539534625838354	0	0.46922277639321763
0.5000000000000001	0.1	0.049999999999999996	0	0.35	0.31278790812939405	0.023307599709369246	0	0.6639044921612366	0.5833727022756235	0.5	0.9257888597326157	0.18247192720458413	0.4271673292804403	0.052147900103481214	0	0.5206847706160785
0.5000000000000001	0.1	0.049999999999999996	0	0.35	0.33973580494057387	0.12036827998235822	0	0.5398959150770679	0.5464413498267449	0.5	0.9565622206222192	0.1856456918362029	0.4308662110634842	0.11469455557251476	0	0.45443923336400105
0.5000000000000001	0.1	0.049999999999999996	0	0.35	0.04676168144214899	0.13740917621180415	0	0.8158291423460469	0.7725552365092911	0.5	0.8044892252966753	0.036125981866111545	0.1900683610338963	0.1457094222257828	0	0.6642222167403209
0.5000000000000001	0.1	0.049999999999999996	0	0.35	0.161952163092792	0.2875186569290235	0	0.5505291799781844	0.6268786583713757	0.5	0.8930859554078613	0.10152435471995169	0.3186288667398981	0.18986274511467813	0	0.49150838814542375
