# Supplementary material for: Understanding indirect assortative mating and its intergenerational consequences for educational attainment
Source: Nat Commun. 2025 Jun 6;16:5264. doi: 10.1038/s41467-025-60483-0 (PMC12144155; doi:10.1038/s41467-025-60483-0)
Supplement: Supplementary file 4 — Source Data [file 41467_2025_60483_MOESM4_ESM.zip › Source Data/Simulations/cotssim_PO.csv]

parameter	type	estimate
Parent Offspring Correlation	raw	0.28296862665258793
Passive Genetic	raw	0.1663335330180004
Passive Environmental	raw	0.06663509363458756
Phenotypic	raw	0.05
Parent Offspring Correlation	total	0.4338171108053801
Passive Genetic	total	0.24219618495635295
Passive Environmental	total	0.11912092584902714
Phenotypic	total	0.07250000000000001
