# Supplementary material for: Understanding indirect assortative mating and its intergenerational consequences for educational attainment
Source: Nat Commun. 2025 Jun 6;16:5264. doi: 10.1038/s41467-025-60483-0 (PMC12144155; doi:10.1038/s41467-025-60483-0)
Supplement: Supplementary file 4 — Source Data [file 41467_2025_60483_MOESM4_ESM.zip › Source Data/Simulations/cotssim_results.csv]

var1	var2	VA1	VC1	VT1	VE1	VrGE1	VA1_s	VC1_s	VT1_s	VE1_s	VrGE1_s	VA1P	VP	VC1P	VA2	VC2	VE2	VF	VF_cov	VrGE2	Offspring Heritability	Offspring Shared Environment	Gene-Environment Correlation	Genetic Correlation (par_pheno and off_pheno)	Partner Correlation (Sorting Factor)	Partner Correlation (Focal Phenotype)	Partner rG	Sibling rG	Parent Offspring Correlation	Phenotypic	Passive Genetic	Passive Environmental	Code
1.0034398129119826	0.9991012508538339	0.5115933789164937	0.0584927033635357	0.05195302119275105	0.29323608725801853	0.08472480926920102	0.41167392549393794	0.2999776650948225	0.04029409541890906	0.07593942703599083	0.1721148869563396	0.20450338470175441	0.007978962155908882	0.03719268466611906	0.23415396837408373	0.059460357287435144	0.31693093879568285	0.06878491943109491	0.023613272609066968	0.11616643140994892	0.43865735307583814	0.12824527671853006	0.24488788463418765	0.6827906153802152	0.532717749163059	0.4511862158423292	0.32057808579675046	0.6602890428983752	0.43376036851146005	0.07608863219096057	0.26111224287390455	0.09655949344659487	1
0.9987836019591974	1.0024365883027864	0.5321995907012423	0.05580562086424467	0.04803236681769168	0.28952936379225397	0.07443305782456744	0.4150403761118749	0.32210136508600434	0.00926196888255274	0.09567849274919828	0.15791779717036966	0.2956311886589841	0.00204626828159411	0.028442686560504825	0.2394956559071427	0.047566040798787845	0.28154145405468933	0.041482888859088206	0.010993934016989268	0.09428277172130776	0.5351268445661268	0.08904892965787604	0.2159531906220047	0.7432702597649228	0.5392207979586892	0.4503269674706426	0.31705084088062613	0.658525420440313	0.43511852538291074	0.038521150498627046	0.31492059560730984	0.08167677927697381	0
1.0002460276633705	1.0010844807589427	0.44202548906598177	0.10711487928595939	0.06180311905021822	0.29019757141839314	0.09885894117944742	0.28368550807717846	0.42936763732187344	0.025428852893955956	0.10295545020005185	0.15856255150694035	0.23337486450284856	0.004463213450747756	0.047201978382245616	0.25552612964138705	0.04329096730356567	0.2852112419162844	0.07386440890940037	0.022199217076406996	0.10873238772651421	0.4889009941442356	0.11715537621296605	0.227162898258275	0.6909022057794735	0.531507492687	0.4495026098603243	0.2468345831063935	0.6234172915531968	0.43478107482253414	0.05687459690064878	0.2590063013722348	0.11890017654965057	1
1.0013764460996741	0.9984707186008662	0.4082619631041824	0.12930697421568535	0.051925816714021855	0.30820737613095184	0.1022978698351586	0.2467515529012774	0.43071531689510073	0.10304572214242787	0.07433933943958207	0.14514806862161198	0.20187957724149552	0.007694258463924855	0.05066935094264045	0.24456154267068927	0.05152865032425031	0.3030876665081264	0.08787169447388009	0.02950808506731479	0.11107086878155849	0.44644111991218477	0.1394003447981304	0.2226158899575913	0.672456349795004	0.5422101782553819	0.4500142719583929	0.2240656125250431	0.6120328062625215	0.43376034239995054	0.07468863563095693	0.23286542581887035	0.12620628095012326	1
1.0043711915323967	1.005079366990267	0.43711485925927984	0.10565858752550177	0.049006245421089493	0.3070674977353594	0.10115281005876947	0.30341829573173723	0.39809918793377047	0.02438605211799152	0.11051115663720724	0.16358530757929346	0.2007544563752698	0.007316085152005666	0.0494027167089233	0.24611712384406204	0.04728814263694325	0.30636484186760127	0.08502441533009548	0.028305613469166525	0.11445101994602827	0.4468715802193318	0.13231255796703872	0.23534109568767023	0.6702568011219647	0.525526097083825	0.45293271481093716	0.2570098508282248	0.6285049254141124	0.43632444074848376	0.072903290260768	0.24168853049914663	0.12173261998856913	1
0.9995451911256659	0.9993369973140049	0.4316027074402103	0.11426065179257341	0.05660015755147851	0.2976582749240412	0.09987820829169655	0.24512891323514222	0.43987385102603965	0.08217318694536903	0.08513725684486435	0.1476867919485846	0.19523969030274993	0.007664989783564363	0.053494972401331546	0.24723947373237376	0.049139000677776115	0.30517923569487426	0.09114694413060817	0.02998698194571226	0.11205565546161794	0.44247916403512366	0.1402859448083843	0.22487973383067184	0.6642592985854135	0.5414943893298664	0.45084276093419523	0.22475294247653518	0.6123764712382676	0.43447631803062425	0.07456773746104585	0.23226350814765484	0.12764507242192363	1
0.9990846148374599	1.0003881913763024	0.4244561865917706	0.11514310322304143	0.046607554377543416	0.314001827139248	0.09979132866839648	0.28678436965814097	0.41257288257019453	0.0522598135563489	0.09311367368718693	0.15526926052812864	0.17210861298242755	0.009593404895615928	0.056564171233144826	0.24207997199736006	0.05241922418160233	0.3194844561387662	0.10035806623539746	0.03420049010663671	0.11354966846444645	0.4141885849797876	0.15277729041699978	0.22569784399450488	0.6446177197066291	0.5246443736876847	0.4466266494477367	0.24294701422924644	0.6214735071146232	0.4331475120205106	0.0833008858924693	0.21935541454993113	0.13049121157811022	1
0.9980525056448251	0.9985409439915109	0.4255295290673822	0.12231300449480421	0.05565163938657447	0.2978896161550695	0.0986162108961697	0.24184257241458262	0.45203210518142023	0.07759353076951483	0.08561009579792045	0.14292169583656184	0.16134788355360466	0.011254824398555898	0.05736893175462615	0.2426139199634158	0.05817567401976795	0.32114400753925787	0.1055511961587935	0.03692744000561146	0.11116731876516028	0.4039618035170205	0.16372687017856144	0.21613104213389595	0.6319918609120502	0.5396731519419681	0.45015597031036986	0.2190424717433039	0.609521235871652	0.4323911689719058	0.09033617989587742	0.2092610933211462	0.1327938957548822	1
1.0008416180066149	0.9997753273138268	0.4832632721429795	0.07625671932047859	0.04374024786172407	0.3040287825639916	0.09271097811082633	0.33639731898666975	0.3599644555649673	0.03740999579244537	0.09817135545431145	0.168056874201606	0.22662077197732416	0.0058795261401526945	0.03994115371467825	0.2493792152669255	0.046422044374822044	0.29694937247042125	0.06794614474155843	0.022125464886727484	0.11268245116894869	0.4759999872442497	0.11436818911638047	0.24147390954786602	0.6899957039968889	0.5302509770259394	0.4502509090904393	0.27861697921883355	0.6393084896094168	0.4352618126519914	0.06529467102979174	0.2656435840077157	0.10432355761448395	1
0.9988476229258191	0.9991016172803547	0.4206886615522266	0.12078877026754224	0.04978122528923422	0.30641112525046676	0.10233021764053016	0.22837245227241856	0.4754466786829482	0.00753994004381769	0.1390576734485101	0.14958325555230553	0.20240539790614506	0.007441782444510244	0.050420662248751386	0.2732062248555299	0.039264811848161794	0.2870902294859318	0.08685360605612441	0.028991161362862786	0.11117972984810702	0.47561162276167496	0.1261184179042862	0.22697614663007	0.6523562320840635	0.5400431302803954	0.451743933773396	0.21734027741460962	0.6086701387073048	0.4335279397996025	0.07349681122429429	0.2341321107818168	0.12589901779349147	1
0.999570516135447	0.9999142254509237	0.4852483937738266	0.07434544510072526	0.03592392624338554	0.3138196989501198	0.09066253593194264	0.3954740086829599	0.3169134969301602	0.02818260113935887	0.09044496670998822	0.1689849265375329	0.20942224782031535	0.00670781411962155	0.041116104144818554	0.2449415887607457	0.05300999881229431	0.30771537013791084	0.071416228970853	0.02359231070641288	0.11349456549788076	0.45436383658106105	0.1244262277831473	0.23866494281386352	0.6789058163143296	0.5239209959377917	0.44961102368313793	0.30518954974680584	0.6525947748734029	0.4329979567899338	0.0697270438661385	0.25903974979579253	0.10423116312800278	1
1.002668728645247	0.9998204270453339	0.42493816204275936	0.11512666405731253	0.04829038414751011	0.3100283547504485	0.10161643500196954	0.26347645653126966	0.42061212191139274	0.087241848045237	0.07572822114909886	0.15294135236300163	0.182827377945445	0.009078154991960343	0.05376153660983026	0.2535653960131482	0.04690188130630378	0.306614922731997	0.09554490326957735	0.032705211667786734	0.11454551873352874	0.4363927739585932	0.1424467845758811	0.22971170801023352	0.6472645771808918	0.5435162459595454	0.4500014070851959	0.2383929900336928	0.6191964950168464	0.43558482132343923	0.08112748459085858	0.22605183002638138	0.12840550670619927	1
1.0026394626303057	1.0026768725820894	0.5060225824870057	0.05916690318878177	0.05006640303530859	0.2996025479747782	0.08514156331412577	0.4172402618062815	0.2932585288294632	0.044472205624205424	0.07290728196371561	0.1721217217763344	0.2799133405677713	0.0030132217120545715	0.026970522363102087	0.26348826612913817	0.03399901696033714	0.2788825065844645	0.043039527149826035	0.013055783074669376	0.10067734260846291	0.5434016066969095	0.07703854411016318	0.2460295406306568	0.7177138706370854	0.5330265062945851	0.45078991911544264	0.323607363524144	0.661803681762072	0.4340445883432923	0.046752281676451624	0.3050445510855391	0.08224775558130154	1
1.0050936970019029	1.0020678445557092	0.4773017144353733	0.07937589951264125	0.05728633310084376	0.29200681855741684	0.09402923439372492	0.354582841516183	0.3478378176844555	0.04153742390866676	0.0863858753423353	0.16965604154835934	0.17225377029232292	0.010562295481541266	0.049844746093890155	0.23113934285011398	0.05926221421111154	0.3247379291654167	0.09291562984178889	0.03250858826635747	0.11969111363924599	0.40339311314243687	0.15217784405290044	0.24154167699650625	0.6534616853192907	0.5298072797214676	0.45243457343295257	0.28849731952692276	0.6442486597634614	0.43722546139308616	0.08758151383769633	0.23246207635107058	0.11718187120431925	1
1.0001676199598475	1.0022195739660775	0.29923930104071306	0.2347704129779658	0.07244886676782329	0.3114264086232037	0.08211501059029416	0.11335298482068377	0.61037008484415	0.07873216656434215	0.11605470036598925	0.08149006340483465	0.10863176453320052	0.018721202086624287	0.08766458016261405	0.25030054831124926	0.05622889152339955	0.33084806539131084	0.1664117303479358	0.06002594809869746	0.0875789998929041	0.35893231284444976	0.22264062187133535	0.15490361740222316	0.5501386257827728	0.528974725549095	0.4475555990458509	0.11081436415731724	0.5554071820786586	0.43305903839121995	0.1164044262503833	0.1392175855073594	0.1774370266334773	1
1.0017377654718658	1.0034229617095174	0.41597831547803643	0.12564054572986533	0.0534976654152257	0.30538572147003956	0.09949775190683302	0.23972735818907387	0.4651403512003026	0.04980036405531959	0.0999990655268838	0.14533286102842016	0.21904819585466045	0.004799843218028213	0.05656321799221335	0.2475324248773777	0.045368147971923796	0.29321851410823363	0.08676742367505422	0.025404362464812653	0.10806529351275015	0.46658062073203815	0.132135571646978	0.21761208975537955	0.6851828624288755	0.5360880583391043	0.4511718967582366	0.2182344529219116	0.6091172264609558	0.434220413134216	0.05901439479842253	0.24241013633965675	0.1327958819961368	1
0.997969087210981	0.9958084234151523	0.47876506665515556	0.08070186319082175	0.04368213576650109	0.3021901112401117	0.09466082314740991	0.3242794177689974	0.36849452986302317	0.06459410333275072	0.07615945590508627	0.16647249313014242	0.22375860071711884	0.005961835841018442	0.038881890207378124	0.26294004381754854	0.04283744888767862	0.29219355805368397	0.0669501505292946	0.022106424480898026	0.11132019799467527	0.4866986445346674	0.1097875994169732	0.24078934926903908	0.6780470024995322	0.5388880812954949	0.44761297914766535	0.27597377094031955	0.6379868854701598	0.43259405389958105	0.06569029967585029	0.2629580185520868	0.10394573567164393	1
1.0003858828282584	1.0030448222531558	0.37028303712792493	0.17114964507669414	0.06077422961600159	0.30337054397396046	0.09442254420541878	0.19571399971025188	0.5177829002442629	0.04531826790744609	0.12178448584506801	0.11940034629297114	0.12256063619461274	0.015304463739892325	0.07834084211759472	0.239379354076461	0.059242601142058426	0.33251340485051895	0.1444596509239629	0.05081434506647586	0.101844352812386	0.3619399902710737	0.20370225206602133	0.18753865309075987	0.5819118726700713	0.520598159741842	0.44835345579187474	0.17352846337128652	0.5867642316856433	0.43501553775616664	0.10527647635325396	0.16892104420254936	0.1608180172003633	1
0.998657124505239	1.001860861298216	0.45551263898589506	0.09322830804968894	0.05495159265523478	0.3013572869656823	0.09495017334349903	0.32088377804777063	0.3763987853002103	0.0677790952958434	0.07480947369191006	0.1601288676642655	0.2440524856386072	0.004542541459030419	0.04048848334270913	0.24316972858863434	0.048146478203547366	0.29119510756851397	0.06517188513674227	0.020140860335002717	0.10826431486395487	0.48722221422724155	0.11331836334028964	0.23037834239800473	0.707747065022459	0.5329818156579283	0.44726001156676415	0.2670184014445307	0.6335092007222654	0.4337886110746408	0.0573334047678091	0.26944670816996397	0.10700849813686769	1
0.9974049495610119	0.9995928557862148	0.484055041299095	0.07509254417004434	0.040558903529228515	0.308733939580368	0.09155957142126402	0.3651335120689635	0.33139461112737056	0.05087713728979196	0.0855408713539421	0.16705386815993192	0.18411772016557518	0.008893491786837045	0.045816432779249565	0.2523106067691045	0.05079398460752557	0.31358266534391777	0.08310347741499895	0.028393552848912335	0.1160915456988781	0.4364283269346797	0.13389746202252453	0.24011979967171487	0.6495182057243056	0.5289455823112923	0.44967628610123817	0.2916049336979445	0.6458024668489722	0.43202167176502854	0.08028911552637066	0.24107454614392002	0.11065801009473789	1
0.9990535421575781	1.000493415486198	0.5363394783204446	0.05337518994851167	0.03537100675157848	0.3017830323979551	0.07313129258151013	0.41244366295968693	0.3151871364086087	0.03331193331014868	0.08321681142538269	0.15584045589617296	0.31755818231051103	0.0010900283887661684	0.027637437892374356	0.2609690391308669	0.033101904631782135	0.26408305051946673	0.03715035898981964	0.008422892708679118	0.08713746441755361	0.5785272214413778	0.07025226362160178	0.2161143746238348	0.7408832126165239	0.5398753070328823	0.4507663119138157	0.31475003974295923	0.6573750198714796	0.4345090846812656	0.02811917909053937	0.32654721029797296	0.07984269529275322	1
1.0014712252247737	1.0028925293831874	0.3916057468080462	0.14089630616150192	0.07122195013906922	0.29510466272866376	0.10117133416271881	0.23788523723024624	0.45115154777505967	0.0829293627393068	0.08693349393373175	0.14110035832165554	0.16769445084249593	0.010891104925869184	0.060504620005590565	0.24723104778796506	0.05287104856425707	0.3110544652520131	0.10939136144573709	0.03799563651427734	0.11175762610753175	0.414925498630461	0.16226241000999414	0.21535410251005757	0.6357323089482255	0.5287664158077392	0.4517483518308594	0.21145835688699252	0.6057291784434963	0.43593338322492575	0.08891328254470066	0.20796564587276106	0.13905445480746403	1
1.0011047181340722	0.9994366597839826	0.4874565677342674	0.07232184823807238	0.028707636459578197	0.3204259506734835	0.09108799689459847	0.39185351662715817	0.32362625901734526	0.002565314368635205	0.10919531341877883	0.1727595965680825	0.2110015622318467	0.006899945640941867	0.03938810338642389	0.24765344602714712	0.0517424562656688	0.30531694574126755	0.0697615249581169	0.02347347593075114	0.11452406477595302	0.45865500825899386	0.1215039812237857	0.2425651667504778	0.6782655595098908	0.5291751462593747	0.4506716109298646	0.30885550289839053	0.6544277514491953	0.43424084390169904	0.07074445299199658	0.26102470591236554	0.10247168499733689	1
0.9997480732479117	0.999798196581625	0.44409803450536506	0.10272449725176845	0.05013775554588082	0.30465056272357194	0.09838914997341372	0.3052900426807522	0.39882139534963174	0.0581791725123701	0.07697222050022937	0.16073716895701656	0.17133528532726247	0.00896891402584508	0.056068865807470745	0.261762799598616	0.04460740641109331	0.30978135797468337	0.09802266349940118	0.03298488366608536	0.11449048718894367	0.4330980849258784	0.14263006991049448	0.23032483839030554	0.6289704967607699	0.5350917765728445	0.4484622271727603	0.2606884194554285	0.6303442097277142	0.4331058615435095	0.08059507796756751	0.22396472825855315	0.12854605531738883	1
0.9999793319056425	1.0018012241577086	0.5332746543075343	0.04162178381335711	0.04154087022750004	0.30403561321068984	0.07952707844091866	0.4503797718860465	0.26125282121940707	0.017393724223565214	0.08786912898807031	0.18310455368291087	0.23432953497626618	0.0070382662174733775	0.026058696370877384	0.2665712096636866	0.04084341798161156	0.29235705647933224	0.05125007447509926	0.018153111886748497	0.11464870642400433	0.5009007446399527	0.09209349245671082	0.2669003950244913	0.6839709817646495	0.5324600973653104	0.4515057669191891	0.3472145058209426	0.6736072529104713	0.43609266520937306	0.07147056738187796	0.285761929933092	0.07886016789440306	1
0.996407418203807	0.9979130014565512	0.539832254524926	0.04240048936910195	0.045693276470029895	0.2981644985634042	0.07390948107253781	0.4717787343412507	0.23137746495634764	0.08679449704058431	0.048645036096817924	0.16140426756499937	0.23526499281726254	0.00597204313907824	0.02914192861001927	0.24173146824794892	0.05460418086845688	0.305685534844593	0.052364379178836164	0.017250407429738653	0.11034944404290248	0.4769964610652115	0.10696856004729303	0.24426166211330097	0.702297425296278	0.5438094804749053	0.44834193908816805	0.35183812731472563	0.6759190636573629	0.4327589256563539	0.06576306159376541	0.286707710924924	0.08028815313766453	1
1.0008929531526591	0.9994785837437411	0.41678448941325735	0.12671145026633035	0.056297453873955454	0.30156162052012364	0.09864498592633318	0.26067908166189463	0.4472577361943802	0.04339429155676963	0.10209948316696406	0.14656940741999164	0.16187531569019858	0.00927412180559572	0.06606014370898909	0.24186484226815158	0.05330406949058347	0.3198990454161121	0.1121227566438416	0.03678849112925678	0.11093397049111281	0.4037401579583501	0.16542682613442505	0.21462549733130498	0.6331977163512769	0.5277428578101324	0.450812254398631	0.22579531790269855	0.6128976589513493	0.4343471800436915	0.0820213678389474	0.20942366251539474	0.14290214968934936	1
1.0009285054080825	0.9984933071284534	0.4185025203322094	0.12077030977798338	0.059921661223478244	0.3004902994404618	0.10031520922586716	0.2611615595103508	0.43698098905791033	0.07328245840330921	0.07783671402376806	0.1507382790046616	0.1907846028527084	0.008367620626916698	0.05093291717598169	0.2480789263081507	0.05289566997381875	0.30665429392191906	0.08988905343847449	0.0305885156355761	0.11169745350492857	0.4388635291608591	0.14278472341229326	0.22310415506268824	0.659336192085384	0.5390028778739884	0.4508326780542613	0.23373901302619168	0.6168695065130958	0.43248749244402124	0.0779102606948906	0.229110978602252	0.12546625314687868	1
0.9999416303892126	1.0013194143356539	0.4811594635113372	0.08243868531076375	0.04886069211268034	0.2973437502103841	0.09019740885483454	0.33631447292431005	0.37444087699677714	0.046191809726242476	0.08234079721041841	0.160712043142252	0.24273483488635153	0.004109178395037273	0.04090780119041527	0.23678397360053277	0.05237967747673881	0.29689526269194133	0.06415117754955846	0.01913419796410591	0.10705507379487716	0.4795188084868843	0.11653085502629727	0.22644045624135742	0.7114808741466953	0.5345001606278026	0.44824312654514387	0.2759229210561504	0.6379614605280752	0.43355585511605044	0.054548553447183803	0.2735255428143095	0.10548175885455713	1
0.9990968550622953	0.9985533724903212	0.44724785008071505	0.10182584144252656	0.03780731700459004	0.3148327958015783	0.09828619567058998	0.2876522699754842	0.3865809110096787	0.10064602620028229	0.07153766921719043	0.15358312359736445	0.1987851948633448	0.006955269765397868	0.050347290582522033	0.24809193892661585	0.049041209453474545	0.30634505114084426	0.08501139520856683	0.027708834860646937	0.11272521040715373	0.4468771337899607	0.13405260466204139	0.23028168313028888	0.6669571788782029	0.5526023355969347	0.4516049724198606	0.2551561960578244	0.6275780980289122	0.43394903402731383	0.07105034896456548	0.24114074169533634	0.12175794336741205	1
1.0008043268592655	1.0002948973503933	0.5678419856720037	0.03197732074020153	0.029236182240708515	0.3078510385648124	0.06309347278227395	0.5023477928594051	0.23864209993352523	7.541521198739425e-5	0.09681886137772755	0.16211583061735474	0.2907946970559387	0.0028906012200248443	0.019848972782728336	0.25999881429308636	0.04096347536367129	0.2814073754093638	0.03259233158619077	0.009852757583437592	0.09424330629174918	0.550793511349025	0.07355580694986207	0.23410983017395132	0.7266057553492908	0.544059249480826	0.45195105834956295	0.3686235249219875	0.6843117624609938	0.43403647627441505	0.045809450447924005	0.32451844972353977	0.0637085761029513	1
1.0032813486989478	0.9984899591275108	0.4290571223770359	0.11827740411924498	0.0539318061586731	0.29798642209533543	0.1007472452497106	0.276817237460001	0.4135881877851663	0.07059843651577861	0.0876729933715693	0.15132314486748485	0.1698404326403497	0.009303538656408	0.058782757071729	0.26482579224527386	0.04322089537759752	0.3068786485755119	0.10262953224538593	0.034543236517248936	0.11260469891588105	0.43466622488562356	0.14585042762298345	0.22361180863112848	0.6250900645428668	0.5296474395669978	0.45200650471421966	0.23771674440517507	0.6188583722025875	0.43449185669678636	0.0821851526918476	0.21836491070323633	0.1339417933017024	1
1.0005378512565402	1.0005561162627028	0.4213584514477286	0.12847818232171718	0.06040095893185753	0.2917991187465123	0.09796328855218436	0.23486407147783409	0.46174222621280003	0.08375771065599773	0.08098247211347867	0.1386535195398895	0.18635437000020488	0.007132398941732987	0.0630487301094315	0.22542203836021665	0.06209402628448558	0.31471874231871344	0.1019736164837963	0.0317924874326318	0.1094372065525831	0.41177640836042156	0.16406764276828187	0.21051973443432026	0.6727273122308327	0.5394377862723553	0.44909095435691626	0.21252842237952527	0.6062642111897626	0.43472946394777123	0.07188704608387422	0.22307915922316685	0.1397632586407301	1
0.99923874303776	0.9993441372309113	0.5177376181578213	0.05249447241346802	0.03879607137836791	0.306146025281762	0.08482581276858081	0.4019758237988971	0.3031153900946386	0.04139245819729931	0.0739105342448742	0.17960579366429077	0.23342155709151327	0.006616937190669212	0.027944827323987273	0.26783284082126085	0.04205591534539061	0.2909410902393066	0.05327309539165784	0.018711330877001355	0.11247550111087096	0.5012543979127742	0.09532901073704846	0.25726836446162893	0.6824037156336953	0.5400843877439954	0.44933765462223074	0.3249384877564646	0.6624692438782323	0.43352289289728524	0.06924657474816762	0.28036285254095017	0.08391346560816743	1
1.0058810587895335	1.0001063913146966	0.5479955551945858	0.04203455909283726	0.04478839983261446	0.2951991801239246	0.06998230575603794	0.4979544097119865	0.2395297511456882	0.0028497081801167725	0.10041922459189057	0.15924690637031794	0.2911418423699213	0.002606577327609809	0.023401215126630636	0.25597932143581675	0.04072380241389015	0.28083094940951486	0.036527710886098054	0.01051991843185761	0.09479637348475893	0.547121163805738	0.07725151329998821	0.23055072144561103	0.7294752402207617	0.5288680437759725	0.45062914564032336	0.3543062572871642	0.6771531286435821	0.43447664252584905	0.04348089834511274	0.3202681198530599	0.07072762432767646	1
0.9970903394600812	0.9949337457935838	0.4580091608791957	0.09371089754761017	0.04150562681886768	0.30935200632828475	0.09742230842604173	0.30744567043160004	0.3719519178701023	0.09282659513669536	0.06875503747248397	0.15902077908911832	0.1983815867773321	0.008056140680232256	0.04384093735334424	0.24880098300468753	0.051383786289197535	0.30877450049546656	0.07907725285785745	0.027180174824280968	0.11358189057545882	0.4471825697820196	0.13046103914705498	0.23512363606264838	0.6660521678587378	0.5459814803260697	0.4489679529431834	0.26590887640844135	0.6329544382042207	0.4323607593138308	0.07639728290344636	0.24369219944565373	0.11227127696473074	1
1.0027855777328016	1.0037697094930567	0.3916681766095854	0.1502820433731048	0.04880586679064267	0.31091867405972545	0.0983252391669415	0.20971980853231606	0.4985522798071166	0.048074494499309985	0.11260632093526471	0.1310470962259927	0.1514047997680713	0.010940607464392248	0.07098719011795764	0.24235494735628638	0.05452845541775939	0.3211604994823142	0.12330644115413751	0.04137864357178762	0.1072448568214313	0.39375974712435763	0.1778348965718969	0.20263867029248245	0.6200891935747725	0.5290402879044436	0.4491377503691626	0.19110981167045069	0.5955549058352253	0.43455896322888377	0.08903495742858941	0.19404116638528573	0.1514828394150086	1
0.9972436256627587	0.9969864005033237	0.4459273631616194	0.0979776679017435	0.04247997901853033	0.3153762207702002	0.09823876914790663	0.31936589239707724	0.3839350844234153	0.021995598951187953	0.11012971080962038	0.16457371341869934	0.20387407118472037	0.006917083493365951	0.047258633048681255	0.25858556102553315	0.04448904658974623	0.2991016224871486	0.08081303640911763	0.02663731986707043	0.11313666230373404	0.46245963221025355	0.12530208299886386	0.2349942882879755	0.6639633125896112	0.5234956792206538	0.44991820081772566	0.26443933516001333	0.6322196675800067	0.43318827884394784	0.070813859002342	0.24523710403536286	0.11713731580624302	0
0.9983471574746047	0.997660839164515	0.4914087180819747	0.07212720823233595	0.034883404931615375	0.31271832017217416	0.08886234858189976	0.36945355340981717	0.34479450082789365	0.0121372654220915	0.10515076633258942	0.16846391400760813	0.28116346573147505	0.0028450432706408103	0.03003877639793683	0.26285058271384487	0.03635832293873811	0.27276043673514555	0.046596884601329505	0.013713064932751868	0.10027030727946692	0.5440140484453199	0.0829552075400676	0.23600260770102588	0.7189097713160743	0.5303877566315156	0.45025927092636703	0.29549045773308136	0.6477452288665406	0.4339223065974076	0.045420537091901	0.29936347567869803	0.0891382938268086	1
0.998833961748365	0.9994615924743679	0.3816267590871992	0.1525514555417787	0.05190393411531013	0.3139423342241678	0.09997551703154406	0.19662934667851337	0.4971031874210208	0.08808568338094483	0.08863891286609521	0.12954286965342582	0.1761377643236833	0.008882481770540143	0.06351577103794778	0.24126789946914945	0.0529374083178919	0.3141225033171444	0.10810646193090757	0.03570820912241964	0.10742796264122337	0.4174056637928328	0.1610438702487995	0.2071743932883895	0.6496015776153243	0.5441962829929871	0.4505115941207015	0.18911283193638334	0.5945564159681916	0.43249661821514684	0.08026251551233071	0.20786364726842693	0.14437045543438914	1
1.0026694034841857	1.001307085447195	0.46767953985111854	0.08929662349340824	0.0359480293009166	0.31023281759373816	0.09684298976081838	0.29743612359219374	0.4041272367990572	0.029603284964881984	0.10453530750531581	0.16429804713855117	0.23776933931915079	0.004831464005033966	0.040967135227552326	0.2635339871140427	0.040072879395462606	0.2821671383944522	0.0667791904153603	0.020980591182774018	0.10967746536153161	0.5013033264331934	0.10685206981082292	0.2369444217647537	0.6886961137481373	0.5350758227104496	0.45019968984227077	0.2592030076448721	0.6296015038224361	0.43500173020877747	0.05918862898219705	0.26728175908137575	0.10853134214520463	1
0.9990230760341424	0.9967767187566927	0.398676935453742	0.1439874210789615	0.045700001372026164	0.312310528455473	0.09932511363979735	0.20036382642590575	0.4905667744912282	0.07930993475119005	0.09978891271617753	0.12997055161549845	0.19842743587368683	0.005766940691408388	0.06620548663141027	0.24663436533195687	0.04612091806033019	0.3004832310079472	0.10192210658945892	0.029949679266640262	0.10641194313661995	0.44506180120564376	0.1480430246497891	0.20727944765117848	0.6677143341849747	0.5419094770246643	0.45074883671981136	0.19043320397286975	0.5952166019864349	0.43400254179664044	0.06467759465028389	0.22340366728268843	0.1459212798636682	0
1.0017442625734594	1.0041588114380249	0.4061132836296749	0.1354712750359805	0.05946688060763211	0.2987366472923797	0.10021191343433265	0.2341672720361481	0.4586349949361409	0.07158446668756761	0.09560011169994471	0.1400131546401986	0.1800269424198074	0.007952870990061775	0.06415044914259381	0.25458821631289097	0.04652672501149365	0.30283434006256993	0.10601656833200844	0.033913248199352854	0.11000720786122965	0.43461515873269835	0.15254329334350208	0.213620118761636	0.6436004185262584	0.52977744151587	0.45047631192041504	0.20932013817618095	0.6046600690880904	0.4352188403830893	0.07594554293322177	0.2170207353952494	0.14225256205461806	1
1.0008457215394748	1.0011914002159692	0.41969811504447846	0.12593050982695148	0.05189628062743206	0.30472644129188237	0.09774865320925565	0.25771780874458117	0.4387492987428617	0.05773919473236511	0.10281964600714298	0.14297405177304892	0.14318059238759936	0.013593358450572152	0.06302231109791472	0.24623025335121385	0.05767993414341711	0.32262785856219256	0.11881439369369634	0.042198724145209476	0.11146696786188082	0.3894108457388132	0.17649432783711347	0.2125919407113145	0.6063704877284403	0.5273032340392221	0.4513820663298466	0.22174223160647544	0.6108711158032377	0.43493765501465365	0.09932058365805572	0.19669838736314546	0.13891868399345245	1
1.0012010211237763	1.0020168805012946	0.36727906590192594	0.16228009050949163	0.06452140008083733	0.3069966288635821	0.098922814644163	0.20955528137172666	0.46981891000762643	0.12135530815813367	0.07213105629896803	0.12713944416354514	0.14222645025024616	0.014275577820045076	0.06550464836843509	0.2541589989674622	0.05225731579996092	0.31908464400444664	0.12489796609134356	0.0451177399028634	0.1073746248865405	0.39638544921770835	0.17715528189130447	0.20259828322245588	0.5990062220641017	0.542582826579679	0.4516480816066357	0.19314806096295764	0.5965740304814788	0.43430105927350227	0.10179173629596527	0.1853601187799779	0.147149204197559	1
1.0020529292832987	0.9996953076401388	0.4747947295372825	0.08174616413887197	0.051907651592623665	0.2983994870310092	0.09315196770021254	0.3652991467097025	0.34360894710858275	0.03386874032371237	0.08970498132087067	0.1675181845371319	0.2005693963087878	0.0071621098574432135	0.0461741400916943	0.2381923972133469	0.055456898749309716	0.3111634953657041	0.07954184052408513	0.026205590574947608	0.11507597183876635	0.43876179352213474	0.13499873927339484	0.23641520317240822	0.6761108916007302	0.5261037814752069	0.45106611250000844	0.29042105814293756	0.6452105290714688	0.4349850988574744	0.07208569521111007	0.2504791447783677	0.11242025886799667	1
1.0018549655221183	0.9997898165079531	0.5353422098017805	0.048082665380411886	0.04130081065429548	0.2992323061489719	0.07604200801454013	0.44972601712141	0.275423990264109	3.3959725283028304e-4	0.10770178850597155	0.1668086068556793	0.26019560527114116	0.0037126863714362023	0.029479140600927115	0.23922188888360152	0.048936813783611206	0.2998650990338386	0.04767243009358287	0.014480603121219557	0.10410816293422455	0.4994174941547426	0.09660924387719408	0.23698102320435438	0.7218020362344172	0.5384286540085464	0.4506492436881411	0.3402882213474393	0.6701441106737196	0.4342792386110984	0.05189318682050273	0.2997401387369463	0.0826459130536494	0
0.9981889269165204	0.9991389501326523	0.39356318987379735	0.14628970051708656	0.06733610356817867	0.29537076688338754	0.09744023915754985	0.20895860100461072	0.4840596692943763	0.09928182525175558	0.07854711048373056	0.1291527939655267	0.15266747149963644	0.010581352031872255	0.07187201730818776	0.2357232629341716	0.05747452351578312	0.3231854292189563	0.12333514463225169	0.04088177529219167	0.10761416819920086	0.388390734433808	0.1808096681480348	0.20304590456033125	0.6269585452469629	0.5403096175280165	0.4484971207937189	0.19346760165877777	0.5967338008293889	0.43439067736978615	0.08754158426791159	0.19528014570233165	0.15156894739954296	1
0.999223079618131	0.9998485092398166	0.38737791874523153	0.1454693868660787	0.058404475034139106	0.3066315867610214	0.1021166325935293	0.2382567484248911	0.45555954413018174	0.08878651664788426	0.07567481301150442	0.14172237778553842	0.1573798133244456	0.012908919654364642	0.0560069653661243	0.25576314935158395	0.052366555126954935	0.3149815244164228	0.10858202496280288	0.03966613994231394	0.11092693281778979	0.41314296267602957	0.1609485800897578	0.21508655046294062	0.6171977485460983	0.5368976390022085	0.45045674582567985	0.2153251196526746	0.6076625598263373	0.43308635734909745	0.09675698836258523	0.20150383183119286	0.13482553715531942	1
1.0000214054994805	1.000419443842462	0.4303801704019682	0.11235860194117966	0.054720519615518715	0.301804532753818	0.10073617528751536	0.27882694187153745	0.42270794575763365	0.0610221195548948	0.0801737697737758	0.1572692230421584	0.18317334733323393	0.008904399026186097	0.05215866753193076	0.25407255106020715	0.04908186662016274	0.3065826055819783	0.09293587770432264	0.031872811146205784	0.11415375170009522	0.43724589839344113	0.14201774432448538	0.2290478249786864	0.6472443511420374	0.5376748109399055	0.45106106726546	0.24640166162589333	0.6232008308129466	0.4346584818084691	0.08037669672950962	0.22815809095706974	0.12612369412188978	1
0.9980702248036011	1.0001151107283197	0.41474754005630843	0.12742186012817444	0.052070832967271954	0.3058208304510268	0.0999389363972183	0.24883707340285535	0.4475803514995477	0.07079688382863854	0.08770357150306095	0.14508211976589747	0.1814662757971629	0.007444394206761727	0.06206916689757632	0.2459325159634999	0.04845310125897367	0.3120757535521044	0.10187752338842287	0.03236396228408483	0.11019483003983627	0.4273987917606628	0.15033062464739652	0.2173656167216493	0.6516003638339541	0.5345738809525089	0.4494330555467511	0.22188364837467997	0.61094182418734	0.4333543464263016	0.07345117780471999	0.22095769869575616	0.13894546992582554	1
1.0016136308448427	1.0027971574746883	0.3559942969216804	0.17980065671406906	0.07277469422928455	0.2981120364186546	0.09331831571631143	0.18412648524906292	0.5340103735987359	0.048985377329732835	0.11721789032601443	0.115659873496454	0.12383617705873985	0.015050458762495599	0.07867933249084808	0.23891885680794245	0.060377314137640706	0.33172230441892886	0.14457259741878792	0.050842806165444246	0.10057275015796013	0.36275503386668234	0.20494991155642864	0.18442497740728325	0.5842746505711786	0.5272571211222672	0.45259320590095414	0.16764109858396703	0.5838205492919835	0.43464793711024785	0.10455188698462975	0.167207910578733	0.16288813954688508	1
1.000630508685058	0.9987105325492409	0.4616058823496187	0.09029220312030092	0.05588419776478362	0.29641711608755855	0.0958006006777383	0.31642472759956763	0.3876192599188627	0.033288872203251024	0.09832636878886655	0.1643407714894521	0.21897709484607078	0.005372002995050609	0.04684732082060113	0.24739848858831498	0.04574708492229952	0.30028173982240514	0.07584884975025191	0.023629525934600177	0.11174674207065759	0.4663755834343858	0.12159593467255143	0.2346267064542012	0.6852222272645725	0.5302689880207909	0.45079308684753483	0.26625008436487935	0.6331250421824397	0.43447638885259793	0.062424613766300846	0.25652132641859554	0.11553044866770157	0
1.0016325507480226	1.000702916112962	0.431776594917465	0.11202078481560872	0.05638132560665933	0.29858674796301593	0.1012345466972509	0.2809246391602404	0.42187488678843527	0.030966766333326914	0.1077675086494542	0.15846619906854303	0.18902644338824184	0.00851319159676364	0.05147064477565945	0.26812780490507987	0.04282260775210787	0.2953536217891658	0.09087100615800683	0.03088716978558374	0.11379851600739761	0.4571542482933217	0.1336936139101147	0.23015472372714113	0.6430280255423905	0.52305495934521	0.44840256843599463	0.24151438005930506	0.6207571900296526	0.4344551145796729	0.07851919693406251	0.2311272124456712	0.12480870519993914	1
1.000382258593104	0.9994922265646163	0.42651325156353864	0.12300093880686225	0.05790059611632109	0.2939445631752522	0.09864065033802591	0.23441094702213333	0.46337411925331085	0.055395340523133586	0.10488433871693677	0.1419352544844855	0.20491124051701157	0.0061659067056939664	0.05722698922284714	0.23708363675628594	0.05327991234457303	0.30415936244009073	0.0915894881199784	0.028196592191437286	0.10897635982206039	0.4419948772732975	0.14486940046455143	0.21533045278671079	0.6808857942407678	0.5321657315917196	0.44987982796007964	0.21171232518648517	0.6058561625932426	0.4342469137074904	0.06685739956679991	0.2347592536649606	0.13263026047572993	1
1.001603260419263	1.0000537187843854	0.47459183615084805	0.08533035024511298	0.04306394099360544	0.3014865738031674	0.09552729880726606	0.30633734023500037	0.3990271002996005	0.013749745299129519	0.11492071624461972	0.16596509792164996	0.20962951770391003	0.006878385187047821	0.04341585153231044	0.25361445413289696	0.04779895743305572	0.3001184337095888	0.07542450195612652	0.025130265236768264	0.11341413506442172	0.46324397183680704	0.12322345938918224	0.2373480161711183	0.6726998475851722	0.5345520125230618	0.4504308863748443	0.26448631992661453	0.6322431599633073	0.43425132237301745	0.07062797718920374	0.25259645604799696	0.11102688913581664	1
1.0001941559356173	0.9982071190071764	0.45656134246974395	0.10247177117911518	0.047408780214764475	0.29775940867315936	0.09579869746321697	0.2661000788090974	0.439304600208364	0.04023827280795298	0.10292657074485917	0.15143047742972646	0.22313460603342897	0.005075456012786423	0.048442541254961786	0.24528194397977665	0.0506525615181172	0.29571491204551226	0.07693919492731638	0.02342119765956817	0.10827678149584839	0.4684165500132056	0.12759175644543358	0.2214511392410326	0.6901879134331983	0.5375679869833606	0.45027350371796987	0.23603229861920128	0.6180161493096006	0.43326307926608626	0.06066629778810555	0.25332967451774535	0.11926710696023542	1
1.002126896009341	0.9996457860044667	0.4575226341338687	0.09160486908207342	0.04516443776941618	0.30898616929728956	0.09672188971735211	0.35256307878391	0.358049963642974	0.007351079388708294	0.11417502202667482	0.16786085615773297	0.18687629237583833	0.008714296284843086	0.04689407267911135	0.24121048780876558	0.05528022360452497	0.3161347531298706	0.08480249712428152	0.029194128160327085	0.11569574595671887	0.4280867801846039	0.14008272072880648	0.23622682137097342	0.660710481185865	0.5249439102559774	0.45094817077321736	0.2836819132134071	0.6418409566067036	0.43393294868530186	0.07951098117263086	0.2389641623476771	0.11545780516499389	1
0.9981926334944745	0.9977446363742674	0.5198669410863438	0.050131052222311207	0.04910954440591354	0.3007004721887227	0.08019199009670873	0.4504902633459831	0.26976134611086844	0.011972873197195422	0.09460895118218278	0.1731665661637702	0.2362334343415776	0.0064934904766601464	0.02851950808172096	0.23659616359301777	0.05433207587974163	0.3075656342101664	0.0532418980278065	0.018228899469425398	0.11203079394769001	0.4728295979345954	0.10757397390754812	0.24837134263361174	0.7068355021418233	0.5267434449307502	0.4492150951899768	0.33727275048745703	0.6686363752437285	0.43424346330077923	0.06859469520031503	0.2833285059134053	0.08232026218705894	1
1.0017896865091596	0.9996173152771997	0.4633687858311479	0.09535085313202937	0.04128233593894999	0.3031878258400813	0.09681019925779151	0.27303982311166053	0.41594398703044316	0.07075234736535121	0.0850516416070407	0.1552122008855043	0.19214143132778852	0.007981360418055633	0.050445423753201143	0.2456265683495651	0.052718878242034424	0.30765000263216163	0.08768050273282128	0.02925371856156451	0.11418261671562903	0.43776799967735364	0.14039938097485571	0.2302848880982271	0.6625040000724035	0.5477920293344917	0.45136250843037234	0.2466762306554654	0.6233381153277326	0.435276829477877	0.07610468867630991	0.23790839918665146	0.1212637416149156	1
0.9991530813769576	1.001214773028443	0.5443857767586103	0.041751546283751426	0.04778349459762521	0.2935783929028947	0.0725007894571183	0.45476151016600236	0.2708518390691322	0.007322888485103275	0.09828771446480246	0.16877604781495964	0.27401879285782244	0.0031202944673815536	0.026417028964285136	0.26010609777766597	0.039606833286618175	0.28377837334891753	0.04205509026136841	0.012517766829701724	0.10043481246760722	0.5341248906354884	0.08166192354798658	0.2404490540471825	0.716256812932626	0.5359909435988877	0.4516306977885475	0.34260383509033465	0.6713019175451673	0.4335832837562368	0.04758946960720842	0.3089284139525671	0.0770654001964612	1
0.9989139885315426	1.0010954885537096	0.43272617434548427	0.11022277923844266	0.04357173257022738	0.3132623024360278	0.10021701140981797	0.2902159263347185	0.4033544593863423	0.053484205827339544	0.09594411210417425	0.15700129634742546	0.19532066165700857	0.007613194977076671	0.05099750947951648	0.25242752097528537	0.04723759458397992	0.30443494282768185	0.08776077116577262	0.02915006670917946	0.11281850879027154	0.44774818263229393	0.13499836574975252	0.22944002982081574	0.6604762074806966	0.5269403923738766	0.44965829931777823	0.24684570183717974	0.6234228509185898	0.4336870865041962	0.07428502972619591	0.2358148460540524	0.12358721072394795	1
1.0047065212623936	1.0024242974094153	0.41971245938025287	0.12642028877108083	0.06722798380296857	0.28667903344237894	0.09996023460331888	0.2358346970565303	0.45831583476720034	0.08223327183580216	0.08094732403671973	0.1426688723037474	0.20280059603549005	0.006071706203638661	0.05817197590534615	0.2611861102987839	0.04415205112028034	0.28970021403114343	0.09277888433947655	0.028535202230491743	0.1093821441748255	0.463986706334274	0.1369309354597569	0.21697662581058283	0.6611223582362301	0.5409515941383215	0.4525418511942192	0.2164242138031067	0.6082121069015534	0.43495766571662	0.06640559979753487	0.2337131219144037	0.13483894400468144	1
1.0009330573556423	1.002232697375334	0.4330326824612536	0.11394724546489203	0.049233304470155656	0.3047909205421614	0.09899584706153743	0.2785301237884216	0.41829988812533303	0.0537786896572366	0.09727187062116723	0.1521194278078414	0.18756333708813192	0.0077925237086191495	0.056375638188838686	0.2400172433473367	0.054263556055511954	0.3102708732070843	0.09521596456922775	0.031047802671769913	0.1126690257327073	0.4275805804354686	0.14947952062473968	0.22283054741837383	0.6623156073808572	0.5283538216372815	0.45089052788631423	0.2385092630941628	0.6192546315470814	0.43523686597619415	0.07518676358630241	0.22979671489534334	0.13025338749454832	1
0.9991102639245935	1.0014284409706278	0.5629625644769766	0.03054492752051834	0.04239280857568792	0.3030427522379978	0.06105694718881932	0.5201995577386996	0.21810474991710052	0.03600114142108465	0.06885942765665624	0.15683512326645885	0.2835192659840486	0.0035315766719612885	0.020825062738184165	0.2421627162200918	0.04839366253294684	0.29323963546649146	0.03512378852004027	0.010767149109894816	0.09756093127638117	0.5256819822041404	0.08351745105298712	0.23280686504869103	0.7343950518133524	0.5365387828381789	0.45139085673543744	0.3695978247374932	0.6847989123687466	0.4338638671652143	0.05062458933929627	0.3193322747838178	0.06390700304210019	1
0.997755375161837	0.9982351154575353	0.4532616998464182	0.10183114865630949	0.04011688558777044	0.3079106889335904	0.09687957697591151	0.30118549218447077	0.4043718216523381	0.02853431083192438	0.10853731631594057	0.15737105901532622	0.21127913532602302	0.005400270358575916	0.0513188802015257	0.24083971930175113	0.0503203944471933	0.3057083907054198	0.08168739719775535	0.02496824663765373	0.11016496302185734	0.4521188546277742	0.13200779164494866	0.225469294142487	0.683599908715242	0.5275112832250405	0.4514119274129343	0.25273770330475115	0.6263688516523755	0.4338841855720511	0.06260198403282283	0.24889348252212315	0.12238871901710517	1
1.0010625944537266	1.0038627406809104	0.410467660295429	0.12994605361628875	0.053481019482216716	0.30571250682692713	0.10039275977913832	0.22320421067820223	0.45198091061330087	0.11884138796532429	0.06790562525944872	0.13806786548372388	0.18530383575351117	0.008454765313872466	0.05767462139573649	0.2439665732875187	0.052983321972161865	0.30767405948552823	0.09903008625878258	0.03290069954917363	0.11104212324249746	0.42927040904102987	0.15201340823094445	0.21734586246678236	0.6570171840087238	0.5558775539385415	0.4497313529515665	0.2126917060912329	0.6063458530456165	0.43430223188596556	0.07828517853772932	0.2213271831861987	0.1346898701620375	0
1.0020030237742972	1.000003777735378	0.3727959346631774	0.1628026042911612	0.07074076946086312	0.29856232032912117	0.0950983712556772	0.21857001428364664	0.4754605719529066	0.10450214170146292	0.07702745452901069	0.12443981753297302	0.12358666692670804	0.015550649791487054	0.07336535532794665	0.2465835203625075	0.05733840312779191	0.3302691460432576	0.13833289557582237	0.049416890456388675	0.10388936796391257	0.3701701872892155	0.1956712987036143	0.1930086732628896	0.5778100488413699	0.5339961167685744	0.4509596093064737	0.19262406952681352	0.5963120347634068	0.4336512840583243	0.10621526431242795	0.1728173699038661	0.15461864984203022	1
1.0010141482392618	1.0002372178413201	0.5098962763047286	0.060381533505557056	0.03950647565067105	0.30550104109887394	0.08471467344016945	0.4164781180213615	0.30201299251740854	0.017853073716490697	0.09242790445409603	0.17122791129064327	0.22625801604276582	0.005369697023128571	0.03805801119880223	0.2435894807929591	0.05047912549071881	0.3043097195779563	0.06359195166594228	0.02016424344401148	0.11177170642965764	0.46984749683572496	0.1140710771566611	0.24139910517315477	0.6939425675241022	0.5260277072716086	0.44859877184125485	0.31840740749046714	0.6592037037452336	0.43366997670549623	0.06236399807927524	0.27382334368516736	0.09748263494105358	1
0.9976909019148451	1.0020783774870279	0.36619115728712265	0.16642423220811975	0.06960858134299236	0.2998413166661221	0.0979347124956431	0.18773178205815033	0.49305785541006386	0.12674774979182898	0.07176677656507306	0.1206958361748837	0.15606770984552923	0.010997037824736225	0.07025682213855898	0.25833544602758834	0.04808333635492018	0.3092140699325669	0.12274697528391865	0.04149311532062344	0.10555246255547678	0.4144031558731176	0.17083031163883883	0.1983555925012212	0.6136842843530962	0.5444189177156596	0.4494635509241918	0.17847519359002656	0.5892375967950133	0.4334784159723982	0.08927431180101535	0.1914599294388094	0.15274417473257346	1
1.0020943732852516	1.0009118744602874	0.44445504136270453	0.1034984398698917	0.05411785300285605	0.2964244773623427	0.1015041884022049	0.2608390364674659	0.4124194608580424	0.1018600533077107	0.06965739892967099	0.1552240504371099	0.21262912390314612	0.006384251771580744	0.04808702244892571	0.2670304313557894	0.038021868337294054	0.2886485970769766	0.08072256011899381	0.026251285898487367	0.11294741920780016	0.47965955525893555	0.11874442845628787	0.23663182184569523	0.6658015849466201	0.5512343254906132	0.45169544026697167	0.24207805852734607	0.621039029263673	0.4359729616650969	0.06807344998720169	0.24749920976330542	0.12040030191458981	1
1.0002163550367493	0.9999529436743452	0.35096618341575925	0.17602294311807284	0.0730649822022951	0.3028160150270482	0.09712987623682458	0.18592309553666078	0.515498751554771	0.07958159929999403	0.0980158685201472	0.12098068508842699	0.1427696281130358	0.014043428102272697	0.07068217528311864	0.2520053580221444	0.05176400074204306	0.3169480414248238	0.13142367338116887	0.046698069995777525	0.105089298316784	0.39477498613518025	0.18318767412321194	0.19539145374300204	0.6013718577315857	0.5259202408671614	0.44869564501065595	0.17175734592916966	0.5858786729645848	0.4349550272172101	0.10085795242018032	0.1798578016277529	0.15423927316927688	1
1.0007942835511752	1.0021458966769834	0.4612927855888432	0.09705027523142479	0.03980874593680078	0.3077958731675776	0.09405232007535377	0.29309562339999246	0.42210239813554745	0.02010396551044648	0.10834855758824286	0.15634945536577072	0.22842055719007312	0.004886837181293764	0.04546476703619375	0.2414645823764615	0.053828706989192676	0.2954338222927053	0.072536418527786	0.02218481431029849	0.1083159126237814	0.46988513956653466	0.1263651255169787	0.222255645141756	0.6972230528383133	0.5355789748484612	0.44993382824305966	0.25188060257622374	0.6259403012881118	0.4332604792084259	0.05952138499007642	0.25929550181386574	0.11444359240448378	1
1.0027155553988032	1.0027470843084165	0.41964030386789797	0.12223782271779343	0.046352493077878684	0.31040822812498636	0.10136115221144337	0.269164503215964	0.41770388274812426	0.07550484405812927	0.08756388611176927	0.15006288386601316	0.16303085375880708	0.012083395411595083	0.0547456134795421	0.250000873279232	0.05396755052922641	0.31430834380585754	0.1042766467722707	0.03744763788113353	0.11441573185460624	0.4130317270380391	0.1582441973014971	0.22376911474537703	0.628265475228627	0.5333121724153892	0.4517352348074144	0.23473357337338724	0.6173667866866936	0.4359570098083282	0.09365332582221203	0.2123159505775995	0.1299877334085167	1
1.0029071349930696	1.0014789903570498	0.5009757197811464	0.06242966580421475	0.048867400218398194	0.29964684987740764	0.088080364318833	0.4052296031753824	0.2857468576788776	0.06543895965562123	0.07410531442412555	0.16947926506599328	0.20466836450750014	0.007714150897664187	0.03977826957816258	0.24983508395231097	0.04920344701526289	0.3076761175206611	0.07181148978639602	0.024319069310569253	0.11680549721786875	0.4545034484598111	0.12101493680165891	0.24902632677333403	0.671052916524334	0.53128168697683	0.4531271580781107	0.3147467878256341	0.657373393912817	0.4351505759504184	0.0748653530376651	0.2596043744527943	0.10068084845995902	1
1.0013884767027452	1.0019800323150965	0.42503418959066097	0.11884888814397768	0.06290814770583666	0.2937563915868523	0.09945238297267235	0.24614868165604228	0.4425096221196221	0.09460980741186156	0.0706939093712254	0.14603797944124855	0.18421775344069333	0.008406436418608217	0.05575047218583046	0.24881940535184002	0.0513581765153204	0.3075430005189002	0.09620585629449344	0.032048947690054765	0.11185580787875268	0.43303715879253335	0.14756403280981384	0.221246140515188	0.6522335860230495	0.5458960562355214	0.4499017594676844	0.22591768690780742	0.6129588434539037	0.43357874742714986	0.07806569974769097	0.22469605226131723	0.1308169954181416	1
1.0002741525243333	0.9972228196993513	0.429480059973921	0.11185274592193735	0.0582675677653084	0.30026885130405856	0.1001307750347745	0.29436629108616913	0.41164244219395196	0.04942318791988425	0.08553888361435313	0.15902919518564146	0.17002346677597252	0.010778628105095186	0.0508086123114185	0.2615030051198318	0.04865181958175346	0.3102362515263066	0.09560231872205749	0.034015078305543796	0.1139831382740781	0.43152647189580434	0.14425413830381092	0.22842453757024858	0.6276979529217416	0.5266951576862224	0.4473085062611133	0.25011387353848824	0.6250569367692441	0.43178390735815103	0.08831760906616914	0.21982293411211257	0.12364336417986935	1
0.9984621997702327	0.999972555594919	0.4174363953433966	0.13254343750840789	0.0431100701999104	0.3102343897034362	0.09667570724484893	0.24577587114254665	0.4535180786236547	0.05975955983688206	0.10372882964986117	0.13721766074705546	0.1540994808583671	0.00951909444428998	0.07124459971892451	0.23780426088139825	0.058206499335585395	0.3222302391620687	0.11926695505407568	0.03850326089086119	0.10839256470850489	0.39190374173976533	0.17747345438966106	0.20550059873948542	0.6270625768781397	0.530336800524392	0.4509585109212406	0.21327273035090122	0.6066363651754506	0.4339144531428437	0.08310177826077383	0.20236865383510916	0.1484440210469607	1
0.9975300915652511	0.9998165047803085	0.4076736224850465	0.13830294717242608	0.03973626851147852	0.3157153974094341	0.09857176442161483	0.22631910826873394	0.4815569846165353	0.044515955899733235	0.11056239380466631	0.13704555741033123	0.1492560336060978	0.011348324834466728	0.0684451818341784	0.242025100096591	0.055206712704997	0.32367746905540223	0.12087188661258111	0.04107837994393598	0.10896279792433086	0.39128113370268874	0.17607859931757813	0.20756327339540215	0.6176202034231053	0.5305848429018065	0.4485022379598034	0.2038036605460669	0.6019018302730335	0.43442976057949845	0.09065890447115459	0.19664905717077608	0.14712179893756783	1
0.9980041316416204	0.999449909061824	0.366212931445744	0.17552279906122256	0.06433410388013815	0.3011816844287056	0.09274848118418962	0.17226823382548498	0.5185154457913216	0.1085231075270384	0.09135885712095866	0.10933435573519648	0.12187485386836801	0.0163223529594633	0.07616631170944636	0.2435495889424351	0.060509812210690586	0.3302469782259526	0.14384900068104045	0.05136033601213079	0.09996976607151332	0.3654244428108031	0.20435881289173105	0.18291242392490817	0.5775083358271271	0.5364197867760057	0.4479259344961014	0.16036298353251527	0.5801814917662577	0.4332707085647722	0.10870500945680034	0.16579031176183756	0.15877538734613428	1
0.9975175050245606	0.997919819423267	0.4364372336869679	0.10603276748322532	0.062472909036519246	0.2959712122468699	0.09908587754641764	0.29366366741515276	0.4057325907840437	0.05830707296861498	0.08330444985667128	0.15899221897551724	0.1951411403080986	0.008441356940211196	0.04681747663337069	0.2457893734587254	0.053347326180955466	0.3079708008358509	0.0842833508172354	0.029024517243653514	0.11346800839913422	0.440930513766824	0.13763067699819087	0.23030364883328586	0.6652568300145563	0.5305524326931084	0.4493964630624705	0.25157515071929915	0.6257875753596496	0.43289580427292806	0.07821404251344494	0.23674733838812284	0.11793442337136029	1
0.9994138680227287	0.9978284853961346	0.41794373627103953	0.1242583327886016	0.056688494863855306	0.3006295695222063	0.10047986655429714	0.22903056592174176	0.46754293601444735	0.04717219223720454	0.11197140973169763	0.14428289609490874	0.20198673116699242	0.006513691254380691	0.056112930405426927	0.2617841741873566	0.041068325867782744	0.29449528620003285	0.09138536705712695	0.02875874539731933	0.10928011552070846	0.46377090535434906	0.1324536929249097	0.22045877120126345	0.6599479293867277	0.5321080155265991	0.4506199988016273	0.21073447088611055	0.6053672354430553	0.4328501187111799	0.06873460118318825	0.23198548092306712	0.1321300366049246	1
0.9999214744934721	1.0006372851384757	0.4001765284151372	0.13643586357496246	0.05649301493978357	0.302849831711594	0.10404476135852277	0.21549611175128502	0.47871183890973507	0.055124429543687146	0.10765085701172868	0.14301676278356398	0.20104502742071226	0.007864829632736634	0.05301636837136267	0.2650467672834702	0.04066773157876706	0.2911488632516642	0.09155270914255256	0.030671511138453258	0.11053890132283375	0.4660917947041825	0.1322204407213196	0.22263843704842018	0.656766419530543	0.5306913090398424	0.45036099380653893	0.20285229639030863	0.6014261481951543	0.43424494527057866	0.07552099748498764	0.22802036840526824	0.1307035793803228	1
0.997329170902193	0.9988475195386473	0.4116875609384391	0.13053006932277336	0.05536628645843826	0.30300551397883335	0.09941056930151594	0.2274082530605319	0.4600008440453006	0.07852692408403442	0.0953641805745566	0.13869979823557665	0.17572054295981623	0.008955148874980935	0.061571012982030125	0.24927347714347217	0.050139383707490125	0.30937905230320617	0.10527521276240416	0.034749050905393104	0.11021233112361124	0.4249940201032884	0.15541459646989428	0.2144190701804755	0.6430131559230546	0.534821644970707	0.4499134437520793	0.2071133388171464	0.6035566694085732	0.4338666908618142	0.08057354015008948	0.21469990614862772	0.13859324456309696	1
0.9987814706486817	1.0003290433060614	0.4634430174938495	0.09242763131292006	0.055097299529352675	0.2926434392900373	0.09638861237384043	0.31767326500637083	0.39033062104137217	0.02576455869657502	0.1022355423635925	0.16399601289208943	0.1967604081941453	0.007574180622517032	0.048438111078794366	0.24228610312967228	0.053815372837938365	0.30870364408155404	0.08391175563037997	0.027899463929068575	0.1145227161263101	0.43904651132381756	0.13772712846831833	0.23286094158620993	0.6694429805765729	0.5268629386435177	0.44906942461038224	0.2649249416834058	0.6324624708417029	0.4349428481785642	0.07407939509933195	0.24318667610819805	0.11767677697103412	1
1.0014155989951417	0.99710476432071	0.5003394814872242	0.07075541919428449	0.042496548781641316	0.29878053111301417	0.08762801942383575	0.3595193729613803	0.3498158702417102	0.04039517417750374	0.08510700289759172	0.16516257972181408	0.24492709187370204	0.003849973356658546	0.03908589766010198	0.24422738119563447	0.04665571800347903	0.29642617179321595	0.060926249046932744	0.017990378030172217	0.10683738808703587	0.48915447306933646	0.10758196705041177	0.23286314515842557	0.7076123406601759	0.5328876956051148	0.4480080584104304	0.2897048240149501	0.644852412007475	0.43342977557120527	0.05279579739480704	0.2795082739625022	0.10112570421389605	1
0.9990035410599353	1.000496304748065	0.4186422845149313	0.1184063444643422	0.0598604772929573	0.30211347018868845	0.10097742353908074	0.26059206823325254	0.41170443278067753	0.1091882020874696	0.06995983612937891	0.14855546076922146	0.18223209787272918	0.009859604914811564	0.05177049826067035	0.25289776304432043	0.04975283028879535	0.3067706092452984	0.09465664657935087	0.03302654340386895	0.11369005296950598	0.43512986091704964	0.14440947686814623	0.2267698209560723	0.6471470763326836	0.5398151885237044	0.4482916750395195	0.23229286430549057	0.6161464321527452	0.4337855964577191	0.08449728906095248	0.22363671207975644	0.12565159531701015	1
0.9950215928313195	0.9971234144625134	0.4073029125082355	0.1333988716140001	0.04709595620062041	0.30952556457379243	0.10267669510335145	0.2079550961473601	0.45746185484923907	0.13466244524752738	0.06405820669757442	0.13586239705829906	0.20541667328878743	0.0067986627218019225	0.052723272169845646	0.2667113329540741	0.04068752761271179	0.29043871393259924	0.0881191674526444	0.028597232560996836	0.10862658475918308	0.47212800624286155	0.1288066950653562	0.22024550312019986	0.659611113375774	0.5644459381547563	0.44736590974193174	0.20659177985081872	0.6032958899254094	0.4316060033555218	0.07014325575338445	0.2317485324681412	0.12971421513399617	1
0.9988275588289596	0.9988740798691591	0.46422227693025475	0.0962050909816806	0.044234482833569275	0.300783847129547	0.0945543021249484	0.32612817999331384	0.3874167963145719	0.03218612504490356	0.09523025481293718	0.1590386438342735	0.2192832945891086	0.005319662466197397	0.04541858777522552	0.2395397321310169	0.055561110586711246	0.30292912218142265	0.07371727317820644	0.02297902293678351	0.10896946733353415	0.45882302672012554	0.12927838376491768	0.22371200075280137	0.6913216710423513	0.5282633194638672	0.4506578965903287	0.2665383720529547	0.6332691860264774	0.43280849552195505	0.06211686712876156	0.25692181004678216	0.11376981834641131	1
1.003821305809156	1.0008666640820236	0.4550332952611222	0.09586827167441461	0.054742529579040695	0.29771718723502355	0.09663871625039895	0.3384315839188653	0.36781594042558724	0.03676301607745119	0.0937433530397975	0.16324610653829877	0.1717425391597925	0.00963118676851568	0.052921250800875515	0.2517288165995647	0.051659075089179954	0.3144726331717347	0.09506400147870162	0.03251156390931042	0.11533293450102657	0.42347135575935724	0.14672307656788158	0.2313460664906442	0.6368349944181546	0.5208178283443239	0.44894924738089975	0.27153544142877034	0.6357677207143851	0.43329185276459636	0.08353173295109373	0.22696493191247197	0.12279518790103064	1
1.0006848307766185	1.000723438324155	0.517525353436175	0.05627755615500584	0.02986997835201641	0.3112397272298857	0.08508738482691698	0.40456865897698097	0.3099371538944967	0.022778666330659243	0.08616675587080193	0.17654876492706115	0.2281550745562322	0.006559042367080541	0.0317551893536852	0.2508977302757158	0.04965560904982456	0.29965361572290927	0.05827080943152343	0.019956577710757685	0.11336716096379461	0.47905280483194806	0.10792641848134799	0.24928821608537843	0.6901180280497655	0.533226645541771	0.4483336588804615	0.32013773304386967	0.6600688665219349	0.43478338063289024	0.06891908962785899	0.27641519203335224	0.08944909897167899	1
0.9971309812444484	0.9983462469954784	0.4601136424609261	0.0987752141045616	0.036774264799768516	0.31095852152958253	0.09337835710516129	0.3037754525043175	0.4012752501207228	0.04527933464352705	0.09674189226934549	0.15292807046208728	0.14580461960963095	0.012276366935902906	0.058722455713919236	0.24368223432144703	0.06114825564637631	0.3276449024128733	0.10897097418273176	0.03797215153290961	0.1127490138269407	0.38948685393107796	0.17011922982910807	0.2190078531520989	0.6118419356062567	0.5313331455419241	0.4489770362779048	0.2528882579673592	0.6264441289836796	0.43059512152953866	0.09430846669054867	0.20697956587473842	0.1293070889642515	1
0.9996966183653397	1.0010913539962087	0.5157779167741888	0.05727715270857778	0.04675563564762309	0.29590465528546545	0.08428463958414473	0.37837913657782224	0.31584677100242714	0.07013470894192586	0.06611656535680598	0.16952281812101877	0.23854284273319465	0.0052255843551739095	0.03376267446091941	0.25052762369528825	0.046521961706801514	0.2960544156484349	0.05766207384201384	0.018673815025920516	0.11069108237426675	0.4890704664284829	0.10418403554881535	0.24518638819170946	0.6983891382157793	0.5448051526485586	0.4496312468770083	0.3088443284570451	0.6544221642285226	0.43445231171710874	0.06154336017984288	0.280713691102393	0.09219526043487283	1
1.0008462906277338	0.9992921178447682	0.4878665215477126	0.0708625228739609	0.05010606856344611	0.3005042146356038	0.09066067237927651	0.3794170199719794	0.32177482544924335	0.05736972357346995	0.0710678681720007	0.17037056283330665	0.21759121230512854	0.007260226084041178	0.0348657292055671	0.25381698383474616	0.050518686100576075	0.3001425156733601	0.06442780820976833	0.022301852920160053	0.11350279387642093	0.4714081961398747	0.11494649431034441	0.24379799319808698	0.6793946323856889	0.5338181630328069	0.4494346966175749	0.30369612546897307	0.6518480627344865	0.43284989175774646	0.07253696847641632	0.26421169040482173	0.09610123287650846	1
0.9985850125302087	0.9989631866355517	0.4465349114137938	0.10228941728255146	0.05032995699751892	0.3022886483223443	0.0985570659837916	0.2848346063118639	0.39599798411822973	0.09296219718362184	0.07132798381325721	0.1548772285730273	0.21955055894309466	0.005872342805191232	0.0472471213133243	0.23830257174349828	0.05013112916071414	0.302454399501238	0.07790669947568477	0.024787235357169233	0.11165464117577006	0.457853130686593	0.1280378286363989	0.23057632276285597	0.6924751283997512	0.5408394699280292	0.4473320406828086	0.2492000293498467	0.6246000146749233	0.4349629298804849	0.06518907077043833	0.2520527890876779	0.11772107002236866	1
1.0000960619600678	0.998724270880048	0.41321421505848366	0.1339499967991749	0.05318561787332284	0.300354154916979	0.09929601535203969	0.1909587864494012	0.5135285577419373	0.03553268302573468	0.1278123850064596	0.13216758777646714	0.18108454669388485	0.00913433209094611	0.05948039268515725	0.25750090015063515	0.048860113521170576	0.30066878479362946	0.102972104179446	0.03435737940334263	0.10891355066123404	0.43858544684452	0.15183221770061658	0.21102934206739193	0.6425598519618988	0.5383942788315541	0.4493209484377	0.18628201831055677	0.5931410091552783	0.43341409864902497	0.08135901563254969	0.2147622421992425	0.13729284081723275	1
0.9984838012248967	0.9989273287642372	0.3824410269200134	0.1609898223256437	0.054227650536978055	0.30686419858498837	0.09547730163237655	0.19215820508867726	0.4893407511330663	0.12461979478705028	0.07588890003985695	0.11799234895134907	0.12844601336896075	0.014796794191337968	0.07254158841219104	0.24253355643580682	0.060247849221845604	0.3298460175374184	0.13529073613853573	0.04795235353500674	0.1036358272974327	0.3709795698047676	0.19553858536038135	0.1923927456331239	0.5884171444493869	0.5531889255713884	0.45171663414535773	0.1815917254368446	0.5907958627184223	0.43370209558197825	0.10363578595154943	0.17597455629497125	0.15409175333545755	1
0.9984912604894203	1.0013127431364361	0.36965800008945254	0.16875528900646133	0.0584544669002694	0.30646383645301567	0.09666840755080104	0.1828300224178572	0.5280406418316488	0.03787456420757806	0.13099697434863894	0.12025779719427716	0.14632153727168934	0.011858651498502716	0.07380592839750547	0.24529887357362867	0.05425653895784425	0.3206055516568919	0.12964862315510342	0.043984043259095225	0.10386887538484248	0.391620410845318	0.18390516211294766	0.19351998308702958	0.6112536539649868	0.5276513606340221	0.45185279280922513	0.17035906596063571	0.5851795329803179	0.4342574778891338	0.09278204647735591	0.18455450122486194	0.15692093018691589	1
0.9968695222218356	1.003412252248998	0.4276875867649802	0.12011259002858406	0.04773189012592372	0.3054906516332286	0.09897728144728349	0.23456568392664917	0.4539758588488477	0.08697136571828931	0.08198325708003738	0.14250383442617642	0.18952695430694194	0.007826062733859693	0.056402538450261594	0.2500214274454239	0.0513778420885153	0.3027975407824697	0.09536792918926	0.03113932800513871	0.11090830618738942	0.43954838175236577	0.1467457712777753	0.2183473557100464	0.6566472790800177	0.5458371573599434	0.4478412776491659	0.21763241155097474	0.6088162057754873	0.43356174067326914	0.07526917253283028	0.22678201148850435	0.13151055665193453	1
1.0010884580711839	1.0018423692064036	0.46944945268168814	0.084152526365407	0.04601567063392451	0.30630868138798956	0.09407366893099091	0.34863467802746095	0.3468098749745675	0.05981354161000691	0.08016416189925875	0.16457774348870596	0.24963454053033188	0.003784394573525174	0.03889942061263407	0.25782120297953814	0.039428477890927016	0.2854165084577791	0.0609027300319181	0.018218914845758858	0.10679654010950575	0.5074557435098701	0.10033120792284511	0.23665195067534103	0.7013797967450759	0.5343587594577827	0.4528510947950618	0.2846182912906777	0.6423091456453389	0.43427879153305193	0.05243167839809508	0.27800318719237077	0.10384392594258622	1
1.0007563422837442	1.000876162209484	0.44276542646538036	0.10824871771892021	0.04101471065090073	0.30824921804996147	0.09972192711483716	0.2640453861242091	0.4263702422808436	0.06653187282866821	0.09021667351472337	0.15283582525155567	0.2091909109292766	0.006681590696497436	0.04937760483910817	0.24748409597630364	0.04937606970293601	0.29887354566515817	0.08305609412313292	0.026996898587527313	0.11201928360319274	0.4566750069055802	0.13243216382606893	0.2277521240428788	0.676811584391426	0.5393811778192474	0.44982390531337385	0.2367869751288424	0.6183934875644213	0.43535673589631907	0.06959572514638172	0.24394079007038488	0.12182022067955249	1
0.9987019492486097	0.9964245316994105	0.4946838555671251	0.07474750035031992	0.04395528965148821	0.2972272560055079	0.0893860984255589	0.36306732579767065	0.34330172118112023	0.0512044962281221	0.07831483039053168	0.16411162640255536	0.22153824976704742	0.005285233848615909	0.04235102257572816	0.2459070149517637	0.05194069394856334	0.3007328924296539	0.06924468805648572	0.02160843163214165	0.11063646084648576	0.4674452647188111	0.12118538200504908	0.23242229234091447	0.688428716511717	0.533074174828146	0.44930021694447564	0.29091145257270135	0.6454557262863507	0.433429742786543	0.06188655170310155	0.2655604645279266	0.10598272655551488	1
0.9993920450393714	0.9990002668467163	0.5384171708118062	0.05377465826583609	0.04303667349152018	0.29415944748177997	0.07061204994905754	0.4467686737419672	0.29945723162680477	0.012781907668380147	0.08920353675473976	0.1517886502081082	0.3016441452319435	0.0011521739728178964	0.03193283822401652	0.24720299566804396	0.041809123179471115	0.27782063621523	0.04234024893159815	0.009255236734763734	0.08918285077371323	0.5488471408999875	0.08414937211106926	0.20749161149876433	0.7413473629216805	0.5342755187287644	0.4505156514396211	0.3266826520840638	0.6633413260420319	0.43352032725321343	0.028907147738524177	0.3200642411784434	0.08454893833624588	1
1.0016148313830828	0.9992957550954552	0.49204665674115783	0.07488266535515099	0.04459786827881063	0.29975694061153996	0.08871586901334057	0.37944012318683223	0.33224300070321555	0.008127966775368384	0.11608948109901689	0.16409942823556684	0.20979600627927228	0.005680817596381976	0.047153321238045276	0.22852514438977575	0.058599967717103116	0.3142311709216841	0.0764146322247605	0.02358049339033324	0.11243307846740427	0.438321150669048	0.1350145999418636	0.23108807008666343	0.691834785438069	0.5246799482607327	0.45164428199367385	0.29449335362893586	0.6472466768144679	0.4341825071436252	0.06421264042553049	0.25865167326146343	0.11131819345663133	0
0.9990783323354384	0.9978506099327442	0.3747100763047779	0.1582532670309572	0.063206358673407	0.3077547647066662	0.09607553328419167	0.2339950377350203	0.47485549396250093	0.06364423973241992	0.0959909724227831	0.13151425614727552	0.12482909243151917	0.01578093606217061	0.07126261194344008	0.24450689945286574	0.05787028262072329	0.33113390302443363	0.13606779389398907	0.04902424588837837	0.10559202857646909	0.36933599188438493	0.19393807651471234	0.19726897133472995	0.5813626015023704	0.5233126635254366	0.4494203780435465	0.20094594933617452	0.6004729746680872	0.43390854512830784	0.10694206448613278	0.17508820522979326	0.1518782754123818	1
1.000516319641463	0.9992446604958838	0.4907181402036764	0.07286833969987287	0.04058021362559817	0.3049319685186746	0.09090133795217795	0.3232331845638631	0.3482364514805744	0.09298400098080813	0.07426660355969379	0.16127975941506068	0.201333186425214	0.007547032301691249	0.04488093215667972	0.24198007312410696	0.05181496216830368	0.3108190282103391	0.07850794044598584	0.026079975987614867	0.11554480962605042	0.44331325954932094	0.13032290261428953	0.2403558995558255	0.6739106548946704	0.5464514833803427	0.4482740977366517	0.2757563025250041	0.637878151262502	0.4340944523046501	0.0739262179382973	0.25059610668953025	0.10957212767682262	1
0.9980432017731813	0.9999120854525037	0.48527816083936126	0.07776820386918795	0.04525548662548248	0.3008629509150988	0.09083519775086937	0.326915820588541	0.3804242857901851	0.019851600405460405	0.10791239823279042	0.16489589498302307	0.24834261197816548	0.004226279477127063	0.039435593798369	0.2487495434615074	0.0457167891226743	0.28602239762868314	0.06264669879686313	0.018984825521367064	0.1085219590121065	0.4970921554396729	0.10836348791953743	0.23379098596279307	0.7068172946991407	0.5303768796930273	0.44714969889268413	0.2718738572939866	0.6359369286469934	0.435393179939285	0.055299453309959404	0.2766989067238016	0.10339481990552396	1
1.0007251538593236	0.997406559601749	0.4646026218227271	0.08664535564451167	0.048337223932038785	0.3057561585187373	0.09465864008198518	0.3370579607862214	0.3750973783992747	0.016461395549734047	0.1036299555937303	0.16775330967103946	0.21248090949243897	0.006328258789545735	0.04309783060288718	0.24296769650975283	0.051312028208483275	0.30713394208279116	0.07358300738007008	0.024156917987637163	0.11252241632646368	0.45544860600219184	0.12489503558855336	0.23589394462823043	0.683030771546264	0.5324662046792107	0.45166389052320527	0.2799089225889532	0.6399544612944766	0.433077524327747	0.06777353751527815	0.25505115732567546	0.11025282948679338	1
0.9976895064236239	1.0019551353540788	0.49912890335570764	0.06558764737299884	0.047359321895423474	0.2986325041309942	0.08929162324487593	0.37721072855372634	0.3289160331661132	0.011503137614452862	0.10853884313213358	0.17383125753357412	0.21755026285476153	0.00690172138002124	0.03631122332477148	0.2547145767266488	0.047467735486050856	0.30085766302862865	0.06544726530764075	0.02223432060284803	0.11396249659626931	0.47226483958141036	0.11291500079369161	0.24675350833580562	0.6787142999949327	0.5276894792078716	0.44950987810069254	0.3013469941068272	0.6506734970534136	0.4335164885758582	0.07072521939251772	0.2653318938126504	0.09745937537069013	1
0.9991319062506006	0.9973648763605594	0.3949508211037239	0.1439528420636623	0.04969877635331069	0.312056318874722	0.09934124160458106	0.2179373556092375	0.4838793050376454	0.06263264725901191	0.10025551546674046	0.13529517662736457	0.1782479627732308	0.00724081663756938	0.06951291700166598	0.24070347500730996	0.04975876746313451	0.3123194917818127	0.11088592992695832	0.03413219628772297	0.10808437304755361	0.4189514377805407	0.16064469739009285	0.2083137589504051	0.6522745665448922	0.5340253620565008	0.44997809618356993	0.19984846709965437	0.5999242335498272	0.4345099633925218	0.07245352138770471	0.21265220690593822	0.14940423509887885	1
0.9997776598919393	0.9977341983282599	0.4618549856972777	0.09881647642447838	0.04947632431569611	0.2959228696137743	0.09392934394877364	0.28652290195138436	0.4203030070632194	0.05231148085096422	0.08828362983113569	0.1525789803032961	0.24569725713906862	0.003928251153916265	0.04288460039501221	0.24359327521069593	0.050106928014548746	0.28935536758818253	0.06631068285596214	0.019497831307033666	0.10493648919154192	0.4892905323497645	0.11641761087051088	0.21983852086469327	0.7086254535039429	0.5381663469973654	0.4495106287280948	0.24724152864028728	0.6236207643201437	0.4326848500355255	0.05335748213659931	0.26818163679614915	0.11114573110277712	1
0.9993577287532374	1.0004734417952679	0.6338449194022089	0.004640886314331036	0.046750809428890344	0.2938782317863813	0.020885153068188462	0.6799076501695275	0.12439821079288847	9.998872760307758e-4	0.08270464446396338	0.11198960729758989	0.3421758131424402	0.0024690680857376497	0.006173636208314172	0.24436466554767894	0.04498850380597622	0.28598585728818704	0.012051194580844875	0.003408490286793054	0.07043396563487275	0.5865404786901192	0.0570396983868211	0.19253766260472555	0.7637929745170514	0.544119135028299	0.4487231911957308	0.4333956752877882	0.7166978376438942	0.43345734724905777	0.042290638422997254	0.3656727423869281	0.025493966439132435	1
0.9993023711947419	0.9992767604928454	0.4131731340216236	0.12808537855576405	0.058471953263790045	0.3000386611249866	0.10023087303383577	0.22633884399671872	0.4694861241271757	0.04826847599923285	0.11387768804625617	0.1420288678306164	0.19907254322119827	0.0077088034391524	0.05466845530549166	0.2404307127295882	0.053736129196743476	0.3032486798623532	0.09290272890851199	0.03052547016386793	0.11060920608160485	0.4395032559507865	0.14663885810525548	0.2178490659672967	0.673014829841785	0.5322495099759454	0.4524954412218208	0.20792257143040296	0.6039612857152015	0.43492495146419413	0.07482313095775917	0.22921877732207335	0.1308830431843616	1
0.9997278148288734	0.9975559515865864	0.5113943691676985	0.054714840012363965	0.041850030773185845	0.3078129277396311	0.08422783230712064	0.41126514821410987	0.289890506467139	0.04623741479525987	0.07874558496288513	0.17386134556060634	0.18774602389419517	0.009451073647578741	0.040542206726898955	0.2514403248892704	0.05099481311705143	0.31400570600479083	0.07661086744413732	0.026617587069659623	0.11920226465055486	0.4391863487834655	0.12760568056118876	0.2517648466153056	0.6538241499991092	0.5316610480366084	0.4489500065941447	0.3208581652756775	0.6604290826378387	0.4328377917364673	0.08274700364357904	0.2499141577526317	0.10017663034025663	1
1.0039482668914967	1.000518275587643	0.43218618652213303	0.1118760398690164	0.05531714718724862	0.3020118395157102	0.09860878690589181	0.3009988494966806	0.40334668793796524	0.03526449757517786	0.10413518994236266	0.1562547750478137	0.21671872297359393	0.005996599534509287	0.04805221943503244	0.23338685290980477	0.055754488784089576	0.30414422318596784	0.07939174197591757	0.02534292300637584	0.11060397017062625	0.4501055758833987	0.13514623076000715	0.22422376310111505	0.6938906251530339	0.5238699038956338	0.45248640175612104	0.2501648535393177	0.6250824267696589	0.43463468835920244	0.06599234531614945	0.24879192574977504	0.11985041729327792	1
0.9992841286239318	0.9986165239082089	0.4995129264974387	0.06241498942808533	0.04819000175269014	0.3029916327865161	0.08689044953526985	0.4188188464455069	0.29882885434911427	0.0229068104218013	0.08535357448908013	0.17409191429449755	0.19389662837654256	0.007895642908987949	0.04285436942997705	0.22568789498902583	0.05868305163487967	0.3281133529758966	0.07644403208530565	0.025694019746340654	0.11717503993834974	0.4195845233655684	0.1351270837201853	0.2460504887509075	0.6797909809791137	0.5277582174878385	0.44946001694087495	0.32246138524621576	0.6612306926231079	0.4330221375231358	0.07564528638527576	0.25295913056215413	0.10441772057570592	1
0.9985887919358121	1.000338328755629	0.46497440657050915	0.08995462672732224	0.044360928939528164	0.3050448784049679	0.09566515935767252	0.33698880057656305	0.3750787114143852	0.02541141052485427	0.09621946371611932	0.16630161376807812	0.20648390987859203	0.007090359894326894	0.04509607159160716	0.22946618479776548	0.05899572624645749	0.31244634856406756	0.07820735261451173	0.026020921128577665	0.11440047789860579	0.43595009467635754	0.13720307886096922	0.2338823917050821	0.6882159276418409	0.527242911359512	0.4489960158535241	0.27617383603733436	0.6380869180186672	0.4355247557889949	0.07167253043477426	0.25087133222900293	0.11298089312521778	1
1.00212358939892	0.9968454089003466	0.3913268527070727	0.13465997297033877	0.0642350081762822	0.3054031341966956	0.10437503194961076	0.2533902465728904	0.4503346472279901	0.03353138284290756	0.10915116914158954	0.15359255421462223	0.17965632862096306	0.011984536284466232	0.04625480544047157	0.2553643354428745	0.05115800413492656	0.30713468057180005	0.09287372951473542	0.034634387789797626	0.1138129217147005	0.43502066406383755	0.14403173364966199	0.22734088131663446	0.6426378732250086	0.5262442697081151	0.4527737049844733	0.22642072332138027	0.6132103616606901	0.4334648702237324	0.09330278447212831	0.21811133434219687	0.12205075140940727	1
1.001264533643322	0.9993354375179182	0.4793084524138018	0.07612552599305067	0.052786952016377106	0.2991960900602266	0.0925829795165438	0.36878640917068534	0.333555402443093	0.05031587309009739	0.07734976103150529	0.16999255426461896	0.230969511500939	0.005534643447817058	0.03754930266211444	0.24684624743493289	0.04658390522961887	0.30032101157229474	0.06391133463218776	0.020827388522256265	0.11136798963002668	0.4778157589358719	0.11049523986180664	0.24234187319769188	0.6952597586217226	0.5285866085267478	0.4483186830024718	0.2951461293233141	0.6475730646616571	0.4337707635501721	0.06330848090592076	0.26983914540710463	0.10062313723714669	1
1.0002238094588787	0.9981867271631906	0.5200493177766253	0.056123802502476304	0.05400636623820207	0.2895437314967242	0.08027678198597231	0.4261558150589529	0.2970797860584438	0.008730955651473901	0.1008416691219973	0.16719177410913197	0.2696426374224286	0.0033668795891164983	0.028798683790561976	0.25047488700708825	0.043907194214955196	0.2883081492094997	0.04603570413690258	0.013870140757224111	0.10163142800912561	0.5201175244295169	0.08994289835185779	0.23494388711602768	0.7200183086075862	0.5292965132923071	0.44913023805546676	0.32273642458855867	0.6613682122942793	0.43323739782773474	0.04939153277880977	0.30053541657335453	0.08331044847557048	1
0.9997358029169425	0.9991443006788701	0.4293565039013296	0.11200756248901149	0.054086343545622556	0.3020739619602585	0.10247562810377779	0.26586219058185856	0.43833080959895687	0.019322350364047232	0.11696390011878385	0.15952074933635343	0.18414285170090047	0.0096751348541191	0.049499915904103436	0.2686643971409704	0.0415882931252234	0.2996459124742928	0.09132185337399537	0.03214680261577283	0.11463669218461738	0.4528072488418709	0.13291014649921876	0.23364575619226238	0.6377063578897142	0.5273412796722372	0.44771256014998057	0.23694053701804016	0.6184702685090201	0.4340074935053978	0.08368636164110933	0.22725045544264905	0.12307067642163948	1
0.9983618802856794	0.9969210652428132	0.38451837500744285	0.15291191311224184	0.05232137385634531	0.31340577750697596	0.09684256051699405	0.2241627483788659	0.4939658002421321	0.017059748317583837	0.13191407930893653	0.13289762375248168	0.1262575354374367	0.01629915973197316	0.0679973974089389	0.25079353459669196	0.055419639596652366	0.3283699581815517	0.13277249912220096	0.048475941981288885	0.10638683306546638	0.3770510700341287	0.18819213871885332	0.199690340681743	0.5786667984037058	0.5245727992745122	0.44944672578524	0.19763692897324464	0.5988184644866223	0.4339023580124284	0.10868478206851022	0.17699234682805207	0.1482252291158661	1
1.0027099816119642	1.0047659824858028	0.43037259265729527	0.12315576890489198	0.048194220489580594	0.3000819129734231	0.098195504974809	0.24690895754475797	0.46524381402354525	0.017012851970355222	0.12627354041225045	0.14456083604909103	0.17446407675272776	0.008459491559532782	0.06241224984447646	0.24965923857005096	0.05410585772120221	0.30605793148195776	0.10493707726396383	0.03406533585995459	0.11077581821009744	0.42412331532277875	0.15904293498516603	0.21326123945555958	0.6413674783304032	0.5299560820047212	0.44978317299041887	0.21867537959098746	0.6093376897954937	0.43498062897341355	0.07830845584949658	0.21813540282081634	0.13853677030310066	1
1.0018538820394827	1.0024936513270153	0.53624424896645	0.04642027311849131	0.04153438592086614	0.3014443813874322	0.07435671060676026	0.45029063775524997	0.27174829243360904	0.0020481849558983394	0.11105304624463055	0.16485983861061224	0.2593492298307922	0.0036151909405119317	0.03244498876945153	0.23672464208498417	0.050440475884455153	0.29665046199881007	0.051074666845422834	0.015014487135459366	0.10576052335553551	0.4960738719157764	0.10151514272987798	0.23564325009394216	0.7230516218294136	0.5356671735623251	0.4533076282193382	0.33759890370532225	0.6687994518526611	0.4362715944150185	0.051254192859294126	0.29900270007774377	0.08601470147798065	1
1.002042649596788	1.0008590444011198	0.6601830244421808	3.241349798950568e-4	0.05008315003375538	0.2934762454573028	-0.0040665549131340024	0.8201683135998821	0.05016715237891058	0.006230195632407842	0.0670455539998368	0.056388784388962526	0.37551235055098975	0.0019129821893044202	0.0014631852342403434	0.2339554311023626	0.049617256215641434	0.28642183537385635	0.004163765870984304	7.875984474395397e-4	0.05032936088616571	0.6094677816533524	0.05378102208662573	0.13899574904254194	0.7849404979899572	0.5385175866664795	0.4486690327932865	0.47256335514301456	0.7362816775715073	0.4336154642064286	0.03722417264312545	0.3892676648293004	0.007123626734002716	1
1.0023745060332199	1.0023218731245953	0.4032837989559794	0.1384474392007901	0.05467443605813728	0.3043888346965068	0.09920549108858645	0.22606317009275897	0.4769119824881144	0.05821700763757412	0.10095304254789406	0.1378547972336584	0.1444739985628948	0.014048436987580222	0.06219607675440772	0.25170091146686313	0.054860383512699895	0.3193832927063341	0.11929930258005385	0.0430547888380659	0.11028211117115419	0.39617491002975797	0.17415968609275373	0.2099219559558708	0.6038809956339536	0.5339014107843965	0.4517097900350699	0.20551688905440643	0.6027584445272032	0.4350992809088849	0.10098082369826708	0.19343950102889634	0.1406789561817215	1
0.9980068572387067	1.0019249094328238	0.39506789808206294	0.13612144705766435	0.05849065765976617	0.30906830817033937	0.1012516890301672	0.24028514832543713	0.4460570021905802	0.09016755161236434	0.08054766668628047	0.14294263118533787	0.17673207351110823	0.009822335167437777	0.05618663986350051	0.256963925075975	0.04832221533421685	0.30608982187780004	0.10084018650226886	0.03483121147133058	0.11105177769863106	0.4336959985870832	0.14916240183648571	0.21830974956695556	0.6383589898307981	0.5358455537243965	0.44964787906065645	0.2167422795131907	0.6083711397565954	0.4325369881486777	0.08437691432761413	0.21466868950098744	0.13349138432007607	1
0.9976142875290801	0.9983258864965023	0.3987569135313892	0.14362551078105235	0.049758666198643754	0.3102290674366397	0.09762984205227487	0.23247804980767198	0.47540903974941173	0.0586843481569681	0.09780430424108957	0.1356242580448587	0.13776430519368998	0.013960769884243494	0.06465258250270339	0.23773681215251746	0.06302072844820446	0.3313976463075029	0.12242683450860774	0.04381348212166085	0.1076536733894774	0.37550111734620745	0.1854475629568122	0.20397769744187572	0.6057072002305034	0.5320831454192074	0.45044051700179844	0.20638579637782176	0.6031928981889109	0.43225770363177746	0.10062123605046122	0.18812115060807486	0.14351531697324144	1
0.9970089343193925	0.998917571727997	0.3573457318735998	0.17373680668416713	0.0671771195776896	0.3054981677938095	0.09624217407073403	0.19375823545030127	0.49712495344917434	0.09687314092228813	0.09236606042337081	0.1198776097548654	0.13197477411799016	0.01680511817282611	0.06599273435825917	0.24721433119018932	0.060200647184297726	0.32495025336986644	0.1315162232997899	0.04871837076870462	0.10414377083786641	0.3791891053081795	0.19171687048408761	0.1931279863126167	0.5899531688625105	0.530843054926515	0.45175387771181214	0.1763342887808466	0.5881671443904233	0.43343419779731157	0.11044658318120473	0.17447110989995634	0.14851650471615052	1
1.002386512461419	1.003879893762237	0.472697534448914	0.044407609623664204	0.08898987699913519	0.3183810809620401	0.07552389796624667	0.9201138334422903	4.091761049460867e-5	0.020402947111082707	0.06264075460565709	-0.0031984527695246012	0.2606529682166353	0.013896864907712232	0.003276364212679526	0.24165609735404067	0.05449097421696589	0.3173073555506742	0.023029768503837554	0.005856539383445796	0.1028628361578466	0.502309065570676	0.07752074272080345	0.26063577944068106	0.72035376316646	0.5656014442526032	0.4515629430397627	0.5186102356973432	0.7593051178486716	0.4342537372716232	0.10042951290448633	0.3130593829134336	0.020764841453703196	1
0.9998380162501596	1.0029418423981526	0.4505349644365448	0.10315291523396461	0.05079703347148346	0.29732950819112647	0.0981855786668808	0.2591669796673107	0.4398051268405498	0.043536404787941504	0.10372465270416224	0.15376683600003568	0.1947188904071092	0.007906110233190506	0.050486638693889856	0.2592230316559118	0.04726405952720932	0.2984786801876465	0.08761685014554506	0.0292241012184647	0.11269848807657806	0.45394192206302103	0.1348809096727544	0.22772604565623622	0.6549435914146137	0.5354466820258553	0.4492185553123068	0.23331646704703338	0.6166582335235167	0.433725643888244	0.07568910638356154	0.2356606265265544	0.12237591097812806	0
1.0033217482366719	1.003465505908933	0.4047100069375826	0.1372878879247871	0.04593841797812448	0.3098441456344003	0.1022195415251057	0.22282880310043823	0.48508702198534226	0.050903294154716845	0.09860655155663978	0.14257432920286295	0.17816044498437641	0.008944484003285878	0.06005392597167954	0.26165502480146874	0.045542451170060616	0.2996417090303485	0.1038435625696275	0.03484515259466209	0.11115680744411825	0.4398154697858451	0.14938601373968813	0.21682824252057206	0.6364589440469035	0.5389757528609515	0.45174869506765336	0.2092353726102196	0.6046176863051098	0.43593947589047755	0.08057649464894764	0.21610028892788485	0.13926269231364513	1
1.0023298165241727	0.9964992874278706	0.39081038195755535	0.14813171482203824	0.061951107104516664	0.3022390093250348	0.09686778679085484	0.2071646424900293	0.4969446345548719	0.07342905177028489	0.09328498886669746	0.12917668231811644	0.14978924359907506	0.011582285993711368	0.06835356763612063	0.22794184407037082	0.06501541696628581	0.32902598073479256	0.12139589844294503	0.04146004481311303	0.10683161618653075	0.3777310876694459	0.18641131540923084	0.2012993210937333	0.629722120563654	0.5376529426937662	0.45032239712380917	0.19166156689699998	0.5958307834484999	0.4327081807313823	0.09164619137359988	0.19281815475754321	0.14824383460023924	1
1.0002587763491322	1.000138171100799	0.6407236207284713	0.0031764359482245146	0.03626346923790865	0.30219614888305657	0.017640325202338963	0.6927695975377441	0.11280750192595031	8.198061500642608e-4	0.08429191760086191	0.10931117678537952	0.34049773667580024	0.00227937766872371	0.007044915046609086	0.25222211986511744	0.042266036202022225	0.28159317461848304	0.012786687154722011	0.0034623944393892157	0.0706342454838551	0.5927198565409177	0.05505272335674424	0.19551098912280307	0.7579357224733133	0.544501919183811	0.4528425239312341	0.4390824217533073	0.7195412108766537	0.43407072493671417	0.04069137995461107	0.3668544937517697	0.02652485123033342	1
1.0026673562278396	1.0000721635513423	0.4625157410930309	0.09108163310788735	0.046806057261637876	0.3036878205799749	0.09590874795746909	0.31168137427236814	0.38444197264564933	0.05221223788013294	0.08991214615564044	0.1617522690462091	0.21011907982083255	0.006061703176900039	0.047781738456890245	0.2512166545878348	0.04657516723023319	0.3006619460342895	0.07896981852822871	0.025126376894438415	0.1124573337985812	0.46133573440866743	0.12554498575846187	0.23364127222371445	0.6748763313681965	0.5343008121619568	0.45161346641336597	0.26416882351367876	0.6320844117568394	0.4342824703874946	0.06632966893098736	0.25119608920008896	0.11675671225641826	1
1.0002581967804995	0.9969904206854947	0.43832723702191356	0.11629999486328116	0.04742480873114659	0.30043151689562825	0.09751644248803051	0.25097224750860436	0.45292887348196426	0.03268340241968047	0.11779695211531077	0.14561852447444026	0.19736995416392128	0.006474371298032672	0.05530532592262029	0.2539130506628437	0.04895647036178536	0.30175971915430333	0.08988792670921304	0.028108229488560087	0.10811287894793346	0.451283004826765	0.1388443970709984	0.21595276894363177	0.6613266602755233	0.5272757220112659	0.44802893155851325	0.22025012458007537	0.6101250622900377	0.43070776108131814	0.06846560068093814	0.23320273559270255	0.12903942480767744	1
1.001079783261145	1.0049923302587844	0.435958304146237	0.11014547276545203	0.0597563086307701	0.2945750556786764	0.09956485877886452	0.2925590152917647	0.4113535875385822	0.05950377530829228	0.07896240842654427	0.1576212134348165	0.20294430218578444	0.006188264111569269	0.05211402501566182	0.2618361620632297	0.04362505774768768	0.2950180672910969	0.0853376246930497	0.027035335565818622	0.11123878601915153	0.46478046424901415	0.1289626824407374	0.2271800984869071	0.6607915772547365	0.5310916735458036	0.4486575090303916	0.25036219949211125	0.6251810997460556	0.43317237426628175	0.06695026240832858	0.2411987457368245	0.12502336612112852	1
1.0001708378750722	1.0001098005249542	0.505092659289875	0.0634502063724809	0.039994132618264934	0.30726358972301887	0.08419941199636011	0.40412266211392767	0.3179764290552802	0.0316801997847061	0.0776193475825832	0.16860136146350288	0.2618292334854218	0.003466755634201702	0.0331683518836163	0.24552148454116374	0.04603833917978538	0.289413388761994	0.05219646075647587	0.015561353238657863	0.1050010932751592	0.5073507180265855	0.09823479993626125	0.2351673444588108	0.7183811489589803	0.5355877047541165	0.4491604524870846	0.3161623978469544	0.6580811989234772	0.43505129477726434	0.050119283531999376	0.2933980416456955	0.09153396959956941	1
1.0008613654673646	1.002009445113891	0.5323646332479444	0.050574396891471037	0.02553626250004584	0.31297548805525877	0.07854921930527994	0.43970626347524666	0.27613054278052673	1.493558018349492e-4	0.11720829888900788	0.16680553905338386	0.24693355253716737	0.004700823829904468	0.03133489256250075	0.2389201410767962	0.05221512006439198	0.30120776627139323	0.05266292739380224	0.016627211001397017	0.10806049265644899	0.48585369361396363	0.1048780474581942	0.23935467975323937	0.7129142536702532	0.5335403765808562	0.45064327147719974	0.3320389851739296	0.6660194925869648	0.43505520401451947	0.05839185927529024	0.2907708925285265	0.08589245221070269	1
0.9982904925870316	1.0005977557733692	0.46097206798146745	0.0923289741729788	0.040718005445057076	0.3095033986024962	0.09647755379800044	0.3358040728042331	0.37461459729629754	0.02695719895094177	0.09675892186247093	0.1658652090860567	0.18093531313581016	0.008942484850626447	0.049188103195233535	0.2530633879196223	0.05131074711912672	0.31112606032177753	0.08840741885540088	0.0302768308095409	0.11515707264826247	0.4339987010554325	0.1397181659745276	0.23382447999020325	0.6456801769790337	0.5254146173358536	0.4485301127985095	0.2743457248866841	0.637172862443342	0.43293404924024054	0.08047812929416567	0.23411798868768074	0.11833793125839415	1
1.0017734079370046	1.0036715302573616	0.4684454968439109	0.09061154148134326	0.04893046276537991	0.297059365766922	0.09495313314244393	0.32472923716632685	0.3869068988700699	0.04311908973759523	0.08188243670903378	0.16336233751697424	0.22603854024241768	0.005007044788908324	0.04386087184887764	0.23903096779206137	0.05199432452368891	0.30174146935137075	0.07097746924245836	0.0221095526046724	0.11021722884800278	0.4650695080344791	0.12297179376614727	0.23044007631617863	0.697159763445401	0.5382335743009564	0.4523866231874864	0.2737656978927382	0.6368828489463692	0.43503268620760094	0.06029993728483912	0.2628484920320072	0.11188425689075457	1
0.9987253997389706	1.0032956999051577	0.4313479410870678	0.11898244651597768	0.047907575625953505	0.3033574377655581	0.09840459900544297	0.2676073655294304	0.4228596213834354	0.08993199910021472	0.07348183492990043	0.14611917905701907	0.1618640949582377	0.010260441225575857	0.060036886724761235	0.23661711437080699	0.06048853361829799	0.32232058502526106	0.10662046347535856	0.03632313552502146	0.11208920855203776	0.39848120932904474	0.16710899709365656	0.2171851305721664	0.6373402381105308	0.541480599968352	0.44890236818567536	0.23482528401737943	0.6174126420086897	0.43368063109163696	0.08621594281328362	0.2124993522595419	0.13496533601881142	1
0.9996747870832186	1.0012235780022862	0.4633836964149034	0.09515438432699957	0.03740633438296202	0.30900389825404423	0.0950516866210907	0.3138791884111165	0.3961742353076204	0.014995868413089879	0.11532625357508605	0.159624454293087	0.20347299465536392	0.006974376788235658	0.047554420791646644	0.23135192123732456	0.06065802946809765	0.31115129735059194	0.08101512176729976	0.02648632418741745	0.11235063552132213	0.43482491589268846	0.1416731512353974	0.22633152789843464	0.6840631212467131	0.5260623895665116	0.4492199819490931	0.2597685813263869	0.6298842906631934	0.4338601408911823	0.07108940217484269	0.24632195530608458	0.11644878341025497	1
1.000761773189345	0.9990974800905547	0.45535133172162817	0.09705043548842912	0.07067622099671175	0.28021242780815536	0.09670958398507551	0.3002513461282903	0.39575036847137907	0.05403890348392082	0.09137857957426229	0.15858080234214753	0.1808390836236749	0.009299577754110548	0.05058109242246792	0.2553067505439359	0.05084141893744086	0.3074702302118657	0.09108488484976965	0.031204214673191174	0.11445763183331306	0.4361458341676108	0.14192630378721052	0.23002099071232243	0.643917583378137	0.5276817085149301	0.45097372525568774	0.2531664677240074	0.6265832338620037	0.4334921430313774	0.0821384288174138	0.23056049050580996	0.12079322370815368	1
0.9997294766347417	1.002671885894079	0.4629432023451256	0.09369466813144076	0.047209373513454715	0.2984901174124581	0.09766263859752072	0.30915636832587245	0.39383082995472174	0.03296490305460431	0.10042235102860146	0.16362554763619988	0.21876264809625182	0.005481642004014275	0.04640223645205316	0.25354118015896715	0.044065451480982905	0.2964091178880312	0.07569570352466676	0.02381182506859933	0.1115258988511004	0.472303828255219	0.11976115500564967	0.2344645364983122	0.680574782480517	0.5296585451871604	0.4512404788588271	0.2618802513501739	0.630940125675087	0.4352141709598405	0.06306814079564396	0.25629409436469924	0.11585193579949737	1
1.0007154614131963	1.0006494579805174	0.41152581157916646	0.13275623793523472	0.05289874432521342	0.3068396144096978	0.0959795917506876	0.2516518571151853	0.41832330874001794	0.13117687462373204	0.06561582319624383	0.13323213632482092	0.12062429720328265	0.016576610378322042	0.06920692083002966	0.24041472957248197	0.059215279254648194	0.3369030897296185	0.13430246841741128	0.04851893720905959	0.10854013582255728	0.36103902677576466	0.19351774767205948	0.20531604706185963	0.578016616023869	0.5491027543169996	0.45010395560687405	0.22102389528511068	0.6105119476425553	0.4345372898466371	0.10963076274513181	0.1791636580595466	0.14574286904195866	1
1.0018768765435329	0.9995839525647484	0.5081722046271786	0.06387766382934497	0.0448754616975841	0.29676626447967464	0.08630840536621782	0.39638864114846284	0.3185040153182606	0.006570693402277798	0.10832425483155898	0.17021239529943977	0.18890525577688763	0.007825331383389861	0.04608631860431894	0.23570823503282046	0.05799739158098515	0.3208108288812858	0.08043598688035603	0.02652433689264723	0.11614230184766502	0.4246134908097081	0.13843337846134118	0.2395207436210036	0.6669989133137789	0.5265059290424466	0.4479563360045927	0.3079394556526031	0.6539697278263016	0.4323335890724439	0.07526864605503054	0.24878482195646373	0.10828012106094959	1
0.999995903018465	1.0035017188758129	0.42727642898989693	0.11635819214590423	0.0571287583586235	0.29808019635013644	0.10115642415543882	0.2942828006881526	0.42309207985730724	0.01613428797046827	0.10640960365742533	0.1600812278266465	0.17150926177144246	0.011124792964546212	0.050413549924588776	0.2354345507532033	0.06217848023777549	0.31957916239984396	0.09614439807498178	0.034606055185846786	0.11515414676275293	0.40694381252464573	0.15832287831275726	0.2268352387768392	0.6491970893773942	0.5268897342554835	0.44921822931396216	0.2508700660540596	0.6254350330270297	0.434960063893698	0.08978377571021415	0.2208884798890154	0.12428780829446845	1
0.9969764069590838	0.9980962215150668	0.41341188711332405	0.128065010485812	0.06096832187193722	0.2983321922139571	0.09922258831496947	0.25952129255968776	0.4458408190923571	0.03199774205654799	0.11595699255649898	0.14668315373490812	0.17579890154520575	0.008594159005890419	0.060189289701044334	0.2497864026309943	0.05146274887118816	0.30998345244867853	0.10256241751640996	0.0337789688094752	0.11040607698752321	0.42558530417620005	0.1540251663875981	0.21561244849363537	0.6427095706295837	0.5231272870286473	0.45102921861731454	0.2233392656343254	0.6116696328171627	0.4330303553711453	0.07896320607406379	0.2175065033219099	0.13656064597517165	1
0.9990878806386783	0.9973061153291777	0.46726586596234965	0.0916903041390245	0.055967569165553246	0.29285601417246615	0.09222024656060646	0.32302025396495226	0.38700049945624004	0.02369207294761966	0.10876083317696571	0.1575263404542222	0.2055554096338855	0.005424919068428954	0.05327590917523191	0.2281735717938222	0.0578116749530004	0.31423590616253955	0.08380365275647364	0.025102824512812774	0.11041978470027877	0.4337289814277077	0.14161532770947402	0.22276786794202408	0.6884227822359095	0.5242241349466202	0.4483741021649807	0.2619819008388117	0.6309909504194058	0.4323625266939339	0.0626789928327405	0.24794485422258886	0.1217386796386045	1
0.9982381844953095	1.0029721111945968	0.4358678310181876	0.11702269865459486	0.05854078568182218	0.29427851454161424	0.094290170103781	0.30214082804632925	0.41035589226268454	0.04298228752221271	0.09751365858258508	0.14700733358618837	0.11765964527238396	0.015574176094394853	0.0716813683224748	0.22620388316238063	0.0657757317257496	0.3459889179326218	0.13474305218271682	0.04748750776584716	0.10962876972414726	0.3438635284347646	0.20051878390846642	0.20874878688735832	0.5849526458994289	0.5195090235033566	0.44848332710330496	0.24262622287101995	0.6213131114355099	0.43340903838772293	0.10620483606244542	0.18205244337948112	0.14515175894579635	1
1.0016306914055073	1.001549301196928	0.41966040645671776	0.12521336615628928	0.05540382618360312	0.2992527895001511	0.10046961170323868	0.2525447318894632	0.44231791622368855	0.07907429211021368	0.07957682977267495	0.14648623000395974	0.1824390445845715	0.008258420552749217	0.05728725041161091	0.24627316895317405	0.052043038978163016	0.310135488754052	0.09796247132944684	0.03241680036508671	0.11114678740059256	0.4287122135377455	0.15000551030760986	0.2191444035144652	0.6523429398465551	0.5369656372073979	0.44934505194308355	0.22567213602090108	0.6128360680104505	0.43364366025970597	0.0773605227651421	0.22291818605751146	0.1333649514370524	0
1.001400774169129	1.0014195899572083	0.5608564469095737	0.03043051607603511	0.03944395226360059	0.3042412473239743	0.06502783742681635	0.501496106335542	0.22685129380827682	0.04062394521569928	0.06313928160719183	0.16788937303329016	0.28342001687089957	0.004092159023666893	0.017206257658859993	0.2633954247224209	0.039624987491458145	0.2831609731940374	0.03193518712708379	0.0106367704445569	0.09846341059410028	0.5468154415933204	0.07156017461854193	0.24887931261618906	0.7199376310766469	0.5420014142499061	0.4503905409451755	0.3704237422055065	0.6852118711027533	0.4339070943614818	0.054475814541729915	0.3196291860697088	0.05980209375004307	1
0.9974587913896158	0.998508621529905	0.396355474096012	0.13621774476175133	0.07317636669472322	0.2921112629499064	0.10213915149760709	0.2175593256439054	0.48038276204409003	0.06157660690118457	0.09837428554287724	0.14210701986794272	0.18868082960620605	0.008794034832588508	0.05611405191600146	0.25504958442576153	0.045477183801818255	0.30182567752210554	0.09803846482314629	0.03313037807455632	0.11092825982096229	0.44373041403196756	0.14351564862496455	0.21978749379060072	0.6520851199145038	0.5303167654223552	0.44870559794429765	0.20304342777055265	0.6015217138852763	0.43363565220282113	0.07981217792570289	0.21990731667006547	0.13391615760705275	0
1.0026169251520292	0.9988871028476772	0.43693509045465556	0.10727032885455626	0.052504069333765405	0.30371221412039595	0.09957829723662666	0.27808442696300806	0.4180134220847666	0.060165549355162745	0.08691717009416132	0.15681943150290137	0.22730066531141757	0.006084676319947788	0.04224716229599889	0.2537255899715235	0.04716472972392226	0.28954328015231495	0.0720982141062299	0.023766375490283216	0.11016752073459184	0.4810262552829411	0.11926294383015215	0.22997807357205602	0.6874101851445078	0.5337679453545988	0.4488548670832347	0.24393865117385588	0.621969325586928	0.4332076371653532	0.06639206617052393	0.2544067868452735	0.11240878414955571	1
1.0006047036411536	0.9986595567510274	0.5726048524792479	0.036041603147096805	0.03341011080736958	0.2984277647237148	0.05951566884257102	0.46818564731661977	0.27716373366956726	0.0315578095246491	0.07385495189160496	0.14923785759755884	0.32394859690931094	8.371482923438628e-4	0.024613031673458588	0.2636892890794701	0.03346969042424313	0.2653352269435775	0.032183439925803525	0.006733259960001075	0.0813737567175947	0.587637885988781	0.06565313035004665	0.20714371496382883	0.7424772613843952	0.5449218135217572	0.4493447453501647	0.3429281196146888	0.6714640598073444	0.43290610229883164	0.024630433193383355	0.33824861886221746	0.07002705024323079	1
1.0003117755328332	0.9982052192590211	0.46798107943880984	0.08660664922026559	0.052959074206952984	0.2973091574558306	0.09514403967814096	0.3110991988617373	0.3678777870756273	0.07908147623097744	0.08206193876089277	0.1598795990707651	0.2326727474882161	0.005435421817592399	0.04045969651131909	0.25883657556837975	0.04332585271043224	0.2872997780656696	0.06754297271285606	0.02164785438394457	0.11032207345444628	0.49150932305659584	0.1108688254232883	0.23629896847798412	0.6880292142010863	0.5365520463540538	0.45197028628874525	0.26372609639188915	0.6318630481959446	0.4343693111891359	0.06281747755437864	0.2650288072657294	0.10652302636902783	1
0.9995953968070145	0.9975743639246718	0.48283159884990695	0.07786883925763656	0.05599455857378285	0.29323344158199116	0.09007156173668261	0.36721405038553534	0.3470165428437636	0.024584940602656834	0.0953622425938828	0.16582222357416135	0.23656977278065516	0.004638030267802875	0.03946955815666015	0.24164699323263075	0.05053990986614661	0.2988174001607031	0.0638024016825006	0.019694813258037583	0.10862352227736381	0.4782167660132859	0.11434231154864721	0.23226191606386795	0.7033430935677791	0.5258628328775193	0.44909395364582594	0.29014812506485227	0.6450740625324262	0.4332206731550775	0.057969567955520745	0.272533245312535	0.10271785988702171	1
1.0029043910095747	0.9981108653172721	0.42256635808489734	0.12115578273981992	0.04597252300416015	0.30961326608404494	0.10069207008707774	0.23219578249894132	0.460222125805198	0.07480152357035989	0.087306143903123	0.14547442422237775	0.19564878700904162	0.007698413756570743	0.05421144945217062	0.24624536416867918	0.05029999695221542	0.30369226426258455	0.09237396104251867	0.030464097833777317	0.11173962656496052	0.4418941511777208	0.1426739579947341	0.22250805663515108	0.6653948775067682	0.54553033478722	0.44963959691158695	0.21846074755773612	0.609230373778868	0.43470587775675995	0.07469914797015367	0.2302097844830588	0.12979694530354746	1
0.9987798746197086	1.0004758333146961	0.4855103979485706	0.0798244000042559	0.04601230239062178	0.2981536396653052	0.09049925999124656	0.33191005391554856	0.3536952382846287	0.10182339965465136	0.05506326377204861	0.15750804437312274	0.22466453712660803	0.004375605248999893	0.04501100030340684	0.2517326600734645	0.04664004124461739	0.29828025184637047	0.07021728845030575	0.020830682897899022	0.10846522125863388	0.4763971972000725	0.11685732969492314	0.2298518127449877	0.6867246928275114	0.555144824879058	0.4483678477339793	0.28207156930711674	0.6410357846535584	0.4315726976241251	0.056291588878923465	0.26480639210835466	0.11047471663684694	1
0.9998988974781307	1.0042148425630706	0.44960914794097057	0.10145967307561624	0.04205327165266342	0.31089689662820247	0.09598101070254725	0.31153234001923946	0.38586446219552395	0.04659482358654074	0.10020029278830436	0.15580808141039143	0.15323522241104667	0.011451409502311504	0.060263478127718685	0.2366208266782361	0.058881891014495084	0.32678056170647335	0.10938300351313401	0.03766811588310383	0.11509849467661486	0.3898560490892828	0.16826489452762908	0.2246937665435424	0.6269417082595645	0.5273710350116839	0.4526191401621913	0.25673564899745566	0.6283678244987279	0.4351246905113208	0.09119905872566032	0.21196898230355893	0.13195664948210148	1
1.0003697959335076	0.9998805916126013	0.47255354634041485	0.07860089903572913	0.058852154834144216	0.294809566621056	0.09518383316865578	0.3609186129107912	0.3349797351104423	0.04968465166383565	0.08269029908214662	0.17172670123278427	0.20280040410634814	0.008803069367692476	0.037789873503029106	0.26787585057193275	0.04529357128170281	0.29549089605599943	0.07233153269879444	0.02573858982807286	0.11620774528522246	0.47067625467828084	0.11762510398049726	0.24694141057709532	0.6564070903316803	0.5266432270521854	0.450897008022187	0.29127183277942753	0.6456359163897137	0.4338381278340342	0.07991353767352807	0.2519745630933474	0.10195002706715865	1
1.0018852254045691	1.0025239685664018	0.4160773389019922	0.12729658193268648	0.06747538660530453	0.288710908906112	0.1004397836539047	0.23084554439166616	0.45871767694178234	0.08819085271756112	0.08022777557902523	0.14201815036996512	0.17217149895097827	0.01111317103188091	0.054450216876969174	0.2471466116766011	0.056798140904556746	0.3099391028551132	0.10150357463857439	0.03594018672972431	0.1124410709741763	0.41931811062757934	0.15830171554313113	0.21821287441286388	0.6407798111641048	0.541848305581711	0.45229958188203706	0.21387098835464977	0.6069354941773248	0.434982524820542	0.0898322148312737	0.21450434502609816	0.13064596496317016	1
1.0040332830675034	1.0011793381615544	0.5405339103028415	0.04055261900607752	0.04647542461052799	0.29562388971813286	0.07681415636242016	0.46229945705562414	0.25722729395346805	0.027164747685780536	0.07439605444137931	0.17891244686374805	0.25314912641188536	0.0057907633289873755	0.022259202943587585	0.2627666873524967	0.04183238599186306	0.2905427828231113	0.04310302964299651	0.01505306337042155	0.10860598777764709	0.5159158137643821	0.08493541563485955	0.2594121681237672	0.7004849300944581	0.5340216387543747	0.45013446818948755	0.3516649605053899	0.6758324802526949	0.43492588364115914	0.06479732054835406	0.29818917706536086	0.07193938602744418	1
1.0013025681410856	0.9977850103601968	0.4537338643191017	0.09155596936684732	0.06057853888111849	0.29738327976138645	0.09674834767154603	0.3392623532019384	0.3679938154959584	0.03375905091815557	0.09126367264580261	0.16772110773814503	0.20361586017105304	0.006397850496511194	0.04865517718444727	0.25542189023630385	0.04381023594399643	0.302308548623224	0.081154634352053	0.02610160667109454	0.11368883067336968	0.4590377504073569	0.12496487029604944	0.23733928592498413	0.6660113039907666	0.5241037998766231	0.44812216531584864	0.27657614182354334	0.6382880709117716	0.43326401891825944	0.06806199054676138	0.2476086561822248	0.11759337218927327	1
1.0027660335775108	1.0016078586135009	0.5036694635249249	0.06052441533129867	0.05296390953568391	0.2942709663129243	0.08857124529516822	0.4053659929949003	0.294247337562611	0.06686806670473336	0.05831841559128385	0.17520018714647156	0.25808625242938477	0.004795419694792632	0.026212884925064753	0.26742182495676364	0.03745109785716321	0.28346428168295573	0.046821631334744894	0.015813326714887513	0.10675491173898764	0.5255080773861484	0.0842727291919081	0.2536440290070688	0.700797812966473	0.5381397732364254	0.4487647833971549	0.32261300148507893	0.6613065007425395	0.433823752229774	0.05893825232997963	0.29277142260657696	0.0821140772932174	1
0.9992229910267804	0.9971230993257343	0.4503211747398747	0.09985272413115723	0.043144069035531744	0.30790934617357907	0.09877268591985737	0.3079364112218915	0.3974698651626444	0.03054243520716236	0.10109229012312691	0.16295899828517482	0.24326580016546967	0.004148664057947712	0.04137547672374673	0.26459672159567127	0.03808589402748545	0.2818323183368254	0.0654227484137249	0.019898607632030458	0.10679651746082329	0.507862521761141	0.10350864244121034	0.2328979816939822	0.6920977642294958	0.5265789807316239	0.44929382579277	0.25931632516932374	0.6296581625846619	0.43274837128688515	0.054829887855402354	0.2678155979852246	0.11010288544625821	1
1.002839516093395	1.0039781605910132	0.43861023911255553	0.10686310171945401	0.048788854040554365	0.30681951866841717	0.09891828645901879	0.301959198517624	0.4010918222456707	0.041221196762844754	0.09671964536019381	0.1590081371136668	0.1767157999227722	0.009840434894869058	0.05258005023026337	0.2429579732440464	0.056429614826076446	0.3129771272759375	0.09553455169684925	0.03311406657171683	0.11538493303431811	0.4196737731668186	0.15196416652292571	0.22845113403169107	0.6489059789212713	0.5277783820198452	0.45150826906139424	0.254336553241982	0.627168276620991	0.43563865294253945	0.08450879427924271	0.22612649723556622	0.12500336142773055	1
0.9966820098180978	0.9995847404654254	0.3492628618185424	0.19249214905108186	0.07176915481306796	0.30093266360933435	0.08554317070797357	0.160801705297639	0.5487378713025556	0.09627307289818605	0.0961863699506904	0.09800098055092882	0.09582506381327786	0.020319641277766757	0.08397811396018028	0.22362895253448972	0.07461237099340179	0.3508517653955142	0.16399622425327756	0.05969846901533052	0.09108562301003884	0.3194540163477676	0.23860859524667935	0.16495771542563448	0.5476907198283242	0.5311093113365952	0.44610167553080193	0.1453828984122455	0.5726914492061228	0.4308129763262958	0.12121111190390788	0.14209027813408726	0.1675115862883007	1
1.0003086194560418	0.9996241367203975	0.6521604713339412	2.688812538387736e-4	0.04635351060165371	0.2960231980564841	0.005193938754082096	0.7425545447335997	0.08369760193650924	0.027016294220410686	0.0489493119498226	0.09778224715965769	0.33390247864723543	0.002936644556699476	0.005712226910862521	0.24191607523315975	0.04753263410773787	0.2924995855411849	0.01170735793152624	0.0030584864639642438	0.07244186853915587	0.5758185538803952	0.05923999203926412	0.19611433077739332	0.7614948915296605	0.5498982254579476	0.4503683378371485	0.46386987664441637	0.7319349383222082	0.43350684248387883	0.04614767753917162	0.36630897612966773	0.02105018881503952	1
0.9984931628098705	0.9981301962053817	0.47081503493339744	0.08906029271352876	0.04386297054060554	0.29995777243359073	0.09630392937887752	0.31744648917439733	0.3881514891907829	0.03205146312130419	0.09726363305904494	0.1650869254544706	0.22695373925283716	0.005236828656822577	0.042604274824329616	0.2610840567429502	0.04318510068703406	0.28824149021493944	0.07000071834547034	0.022159614864318153	0.11053489475676877	0.48803779599578734	0.1131858190325044	0.23515097901567766	0.6819333696343349	0.5313102513557344	0.4505726280282389	0.26777857762895474	0.6338892888144774	0.434750892407047	0.06162953961884153	0.26289663471549285	0.11022471807271264	1
0.9968813258665569	0.9980850757222082	0.4652778215749299	0.09347712313751534	0.04392754870925371	0.3042086091459299	0.09310889743237101	0.3092606245952058	0.39425244763654443	0.04949199956811569	0.0911000480042995	0.15589488019583442	0.1951168712700037	0.007157154692287282	0.05034785838625979	0.23118475419669784	0.062394956086043354	0.31441141448855164	0.0849844815392572	0.027479468460710123	0.1119075224194462	0.4263016254667016	0.14737943762530054	0.22322988908499056	0.676532893884359	0.5330571624290349	0.4491882655376392	0.25842703373946624	0.6292135168697331	0.4321222410216004	0.07201411179310754	0.24097430952358656	0.1191338197049063	1
0.9982649192589341	0.9977262733738788	0.4567108563198025	0.09496156339371147	0.04536597032783562	0.3061860073220333	0.09677560263661714	0.30198390247519163	0.3995743288397292	0.043387245057070936	0.09363280208000527	0.1614217215480029	0.19993459602941122	0.006825312380400533	0.04933674348338921	0.2547051959253742	0.04664213326271409	0.302610165075984	0.08320209014331323	0.027040034279523485	0.1129058195632033	0.45463979195478543	0.1298442234060273	0.23234925973955148	0.6631476769602809	0.5341897628720663	0.45062197015650235	0.25906981009471625	0.6295349050473581	0.43332248222618974	0.07035960521560006	0.24348593816011382	0.11947693885047589	0
1.0028974227456748	1.0011094443109536	0.4010417331824595	0.14147842420943038	0.04788207733230236	0.3100004834374766	0.0995972818383311	0.2194925054434333	0.486162286754765	0.042466027486496596	0.11529258617860737	0.13658659413669763	0.15486916682268306	0.011400203784484609	0.06518075620042946	0.25547261373874297	0.049523612515126395	0.3140835822079236	0.11681289548538884	0.04023193550047477	0.109238129230135	0.41034178056142606	0.16633650800051522	0.2090632026642691	0.6143411574900387	0.5302234667804662	0.4509814976113871	0.20006816035400082	0.6000340801770004	0.43458091689428197	0.09094362198715883	0.19918594871110512	0.14445134619601796	1
1.0001862810548507	0.9963604613343631	0.45955972083019553	0.09943268165062245	0.047077956549157404	0.29858673225840243	0.0953429087116222	0.28389594679855706	0.4217444997855964	0.012079191421235189	0.12794794690258998	0.1543324150920213	0.20597420069991348	0.006072510853688716	0.05160416029148855	0.23072059448832263	0.05722700456099925	0.3115422721132674	0.08383581432856814	0.02615914318339088	0.11070011380892912	0.4366947951882361	0.1410628188895674	0.2230092344900727	0.6867796296867835	0.5315892109434284	0.45085183145684443	0.24410737698969426	0.6220536884948471	0.43377045900162925	0.06637135486644763	0.24507043834800396	0.12232866578717773	1
1.0010427090063139	0.9989244422059397	0.4740342359499138	0.0825861181101433	0.052849748207859905	0.29712100584210677	0.0934088918899763	0.3605666223045661	0.35014467608614885	0.021841871949851797	0.09970307346317023	0.16774375619626306	0.22320749542249485	0.006002324522457721	0.040122464780326925	0.24855714267454881	0.051126912338215834	0.2963176611235898	0.06859450821355366	0.022469718910769005	0.11219628022759703	0.47176463809704366	0.11972142055176949	0.2360477383155944	0.6878467583823805	0.5267284181731781	0.45211365068572024	0.288552323491183	0.6442761617455914	0.4351361933958989	0.066015367055355	0.2639868503155917	0.10513397602495217	1
1.0008254189072066	1.0015856430571495	0.449572506444361	0.09988788203410465	0.0495331395511527	0.3019480659945268	0.09905840597585494	0.27303475974153507	0.42523839838362054	0.03697586131957397	0.10547133974577044	0.15927964080949986	0.19104644308276586	0.007931958849908587	0.051529687623048305	0.2729310442475678	0.03931913392575684	0.2933335486206982	0.0892152801825885	0.029753633709631605	0.11415454994062274	0.46397748733033367	0.12853441410834532	0.23372494435568308	0.6416837241522529	0.5346323076995326	0.45103612213009153	0.24354856521805923	0.6217742826090296	0.434553911835018	0.07586026235937633	0.2351111847426326	0.12358246473300898	1
0.9990613380691422	0.9977374670227307	0.5542017955856792	0.03620658528780879	0.045080967885155955	0.2981576519031708	0.06635299933818525	0.510309360998886	0.23245928847297617	0.010768886809358228	0.0851295302760528	0.16133293344272687	0.27549741599397154	0.0037572005327392226	0.02245625881963503	0.24025973198654882	0.04952536809938778	0.2971437063860126	0.038032526635100705	0.01181906728272645	0.09954125089897858	0.5157571479805204	0.08755789473448848	0.2342085876768902	0.7308632706261421	0.5299106000759753	0.4492919920714508	0.36266739030698775	0.6813336951534938	0.43332529744472337	0.052178926036789725	0.3130047868289869	0.06814158457894676	1
1.0005551146541496	1.0022000100188204	0.49925511133054723	0.07402661235850022	0.043419695683184184	0.2940924355371603	0.08920614509060822	0.3593067097267055	0.35634626532166125	0.004800939391630965	0.1135077603149591	0.1660383252450432	0.2017853004835239	0.005577370792444275	0.050584326998732776	0.23509197042166538	0.05462621419319679	0.3149354813079512	0.08072453005126803	0.024562832260090983	0.1128365035423947	0.4368772709051893	0.13535074424446483	0.23201153590176257	0.6796182578997236	0.5325436269158097	0.44956967237788936	0.28998434295572056	0.6449921714778603	0.43363331489886503	0.0635798220834781	0.2539739870264104	0.11607950578897652	1
0.9990182267630721	1.0013596850420805	0.42440414296318857	0.1200697019649891	0.04855953054268375	0.30757746372114597	0.09938916080799269	0.2715669067575512	0.4396300248770042	0.026846825635291758	0.10982633727947937	0.15212990545067367	0.1586169282395132	0.011868993364099814	0.05687931474751752	0.25013876264213475	0.05529626710039325	0.3162087985877905	0.10650932983297212	0.03776102172135478	0.1132299135971962	0.4087556908816479	0.16180559693336538	0.2201417954920234	0.6229351847589899	0.5248084804743939	0.4480550028816934	0.23354100331979583	0.6167705016598979	0.4338425270353773	0.09270101191479616	0.20933421455351786	0.13180730056706338	1
1.0011045206041802	1.0036010226579806	0.3823261675695757	0.144960552055855	0.0696236810271315	0.2981327496313441	0.10495684971609365	0.2281593745881569	0.469040416581447	0.06486673444171537	0.09208793523050102	0.14584553915817972	0.19755032113285056	0.008639986419264863	0.052453003875606745	0.2638334059201112	0.042418606295861715	0.2915208329043185	0.0931681608226975	0.03207517052782588	0.11150867292416047	0.46138372705296177	0.1355867671185592	0.22291477882230729	0.6543464242846696	0.5251115514820388	0.44826684104871334	0.20863312097252998	0.604316560486265	0.4342552749025758	0.0790980588830488	0.22423614845302264	0.13092106756650432	1
0.9989305602762024	1.0005187278703758	0.4669545987891192	0.08883857751927696	0.04354421123791699	0.3068865384713358	0.09377607398235095	0.32544992914773985	0.3780701168253503	0.0545845166095228	0.08039184515612581	0.16150359226126126	0.22209444801808234	0.004689120952954906	0.04868208128969096	0.24224272177575562	0.04864853101700772	0.30017719427542455	0.0760478626760534	0.022676660433407533	0.11078924223767635	0.46433716979383793	0.12469639369306112	0.23020986201717958	0.6915954478659996	0.5357250117057002	0.4483227954532206	0.27160719412145606	0.6358035970607281	0.4344997702978722	0.05827246676948695	0.2594121147546359	0.1168151887737493	1
1.0017031299856358	1.000099022789554	0.458329633747367	0.09288334906617485	0.05054562951540978	0.3001089859361671	0.09813240173488119	0.2955184940518713	0.39281934616145187	0.07198662924944867	0.07762767329904056	0.16204785723818754	0.230321857175541	0.005692967091276199	0.04164841845693973	0.25122792198230715	0.044818226401314665	0.2915945013370973	0.07013570370043051	0.022794318152214582	0.11190178940330932	0.48154977915784813	0.11495393010174519	0.23780694313919817	0.6915872576208322	0.5401936778199562	0.44959801820912054	0.2591747314428727	0.6295873657214364	0.43587226890325526	0.06423594715283536	0.2617555473983601	0.10988077435205987	1
1.0000796465204491	0.9974768763022842	0.5371972995517541	0.04794834650429783	0.036802654950565804	0.3033106548869169	0.07474104410646527	0.4395283696562072	0.28697896376590454	0.00965231187472577	0.09844476679809072	0.16539558790507183	0.2769958525630711	0.0029464149521340917	0.027472690289908407	0.25542154237767445	0.042099829157194554	0.28347413213224	0.0429246502978019	0.012505545055759409	0.09908399347201796	0.5324173949407456	0.08502447945499644	0.23284956816560057	0.721291003153341	0.5300068719585971	0.4486889900668835	0.3288605970809735	0.6644302985404867	0.43286386525781645	0.0461976130407465	0.3073760165995395	0.07929023561753049	1
0.9981515312070819	0.9976441729561111	0.4423794009264622	0.10851143697100436	0.048759582361013715	0.3022506679433114	0.09809891179820825	0.2683220320454731	0.4313987450870936	0.038873875137629806	0.10907143743523061	0.15233391029457286	0.17327759278783583	0.0091896227070722	0.05732350362892678	0.2538991182905686	0.048628527781855356	0.31135843979162114	0.10001242790707751	0.033499301571078534	0.11282389344104155	0.42717671107840444	0.14864095568893287	0.2238715925612845	0.6368943836605733	0.528161857419523	0.4489755343029652	0.23359383970799064	0.6167969198539953	0.43335344926019725	0.0815951544885559	0.22118523633268905	0.13057305843895223	1
1.000379241524086	1.0011948558069457	0.4472502375342732	0.10794851397884557	0.04733264406430199	0.3016911490400316	0.09577745538254782	0.27039951974045695	0.4276857678502716	0.06299053801766119	0.09069113018729452	0.14823304420431568	0.21771501250834757	0.004911645906260087	0.05393823681621238	0.2302942824079969	0.05555101710274419	0.3042901914282249	0.08339517796424376	0.024545295241771285	0.10875431858844291	0.4480092949163445	0.13894619506698797	0.217946387447895	0.6971089782447988	0.5364767212444006	0.4493450310445626	0.23548533363300847	0.6177426668165042	0.4343265311684673	0.059660160863378595	0.24861956753743786	0.12604680276765087	1
0.9992991625529789	1.0009635871824887	0.49772075601749727	0.06929593323267089	0.051393046084760495	0.29372676455461627	0.08786350011045507	0.35757957185030664	0.3471864189590901	0.03749022130612549	0.09104614309097338	0.1666976447935043	0.2423768597983738	0.0041011572742210714	0.03950175389753897	0.25314373401220897	0.04375115571771992	0.2900752390910417	0.06223240122317366	0.018629490051413625	0.10842061015748176	0.4955205938105827	0.10598355694089358	0.23655479409957267	0.6993824385954	0.5336456202872369	0.4516548271708024	0.2901458632252543	0.6450729316126271	0.4344921953528786	0.05455943893640068	0.27810215293828666	0.10183060347819123	1
0.9980585551002811	0.9959734894807506	0.41370055442787024	0.12235452071081458	0.06636925205466765	0.2961734550312394	0.10140221777540816	0.2517223790109415	0.4391749157742956	0.06507233935518658	0.09417438894908986	0.14985597691048655	0.21544626184262425	0.0059878968398174295	0.051806824453740186	0.2591937041136723	0.041106063797583546	0.2898553343187284	0.08439623083076016	0.02660150953720254	0.1100024050966314	0.4746399659562966	0.1255022946283437	0.22535354609772046	0.6737322390860764	0.5268853854557062	0.4487169369431519	0.22333697372547343	0.6116684868627367	0.43335993274116136	0.0658588170578241	0.24103698022039255	0.12646413546294466	1
0.9986756812773505	0.9991120817059043	0.42995382709917745	0.11667987446753209	0.05802176222318739	0.29710298292255405	0.09824155328754897	0.27861290701642016	0.42603044848573873	0.0434958103932831	0.10074594046232309	0.15111489364223493	0.17424166739474684	0.009118107091910943	0.05674246125364729	0.2461830674553697	0.055501363137180966	0.31297838495111624	0.09922557961020198	0.03336501126464376	0.11186993745138438	0.42042473485011655	0.15472694274738294	0.21930894144192312	0.6437716976178202	0.5265932491406771	0.4512598139935026	0.237081936664901	0.6185409683324505	0.4330098529362837	0.08134107941925627	0.22075555519937384	0.13091321831765362	1
1.002584520572072	1.0003245994353118	0.4939381409502785	0.0728743642779954	0.058131703626843785	0.28577163414354173	0.0892841570013407	0.346405681487685	0.366011113306992	0.03181643618702681	0.08819904506143347	0.1675677239568627	0.24619641760055339	0.004997715867313947	0.033870997228938125	0.2454659871550046	0.05082683989960269	0.2913569038305637	0.0575321394408409	0.018663426344588827	0.10862171207343464	0.49166240475555795	0.1083589793404436	0.23529935451327233	0.7076318372300306	0.5372634713721137	0.45095449522577213	0.2870265078884278	0.6435132539442139	0.4349123254892818	0.0602140278653585	0.2793749328968637	0.09532336472705959	1
1.0000657661592223	0.9975706685655206	0.5990692033465994	0.013640331206342995	0.04262976539420555	0.29728814102402285	0.04737255902882932	0.5727745213461278	0.17275740191691374	0.017012108314756528	0.0726070628374376	0.16484890558476434	0.27947091122205275	0.004756889732553031	0.014394219993226596	0.26557991821173743	0.0374957046648942	0.2891091737868324	0.028758023266051345	0.009606913540271718	0.09958626884843196	0.5450508294337901	0.06625372793094554	0.26202690976978577	0.7160606411634036	0.5359162107077299	0.449293298861827	0.4016609586899974	0.7008304793449986	0.4340653702514624	0.058711704168818574	0.3249633898049459	0.05039027627769794	1
1.000334706823608	1.0003621002853407	0.5272045351991318	0.0495723328766627	0.038764843997655486	0.30588209158172136	0.07857619634482871	0.44724586459304805	0.27234401279790177	0.04084782342414403	0.0699279341646895	0.1696343650202165	0.24462775277365373	0.005222221853186046	0.029376162762169738	0.23703053567965632	0.05285887729907366	0.30516226553194487	0.05140036858277302	0.016801983967417233	0.10892020013289844	0.4816582884533101	0.10425924588184668	0.24302545164097478	0.712661575859462	0.5341181822045441	0.44824650724646786	0.33807824347290993	0.669039121736455	0.4338207871049016	0.06149416459690654	0.2892121209629355	0.08311450154505955	1
0.9968088402047424	1.0002149957376139	0.4575567373654461	0.09136292466850919	0.05098119544812662	0.3018142254422144	0.09828491707570361	0.33253183853567647	0.37357211244129473	0.021692837270486647	0.10277596932733711	0.1694272424252052	0.24593514479975997	0.004641213215417472	0.03732123147365494	0.26392137296116225	0.038945179445393364	0.2806870329073723	0.06164697827737281	0.0196845335883004	0.10886429160893944	0.5098565177609221	0.10059215772276618	0.24035292176834563	0.6945224838679593	0.5267798195591489	0.45116930704230424	0.2757903937549536	0.6378951968774769	0.4349271591263112	0.05803096658531959	0.27320718724294807	0.10368900529804356	1
1.0023805165045574	1.005034671233652	0.41152926378294413	0.12518121585011874	0.05980796663052266	0.3015854174888931	0.10189613624752122	0.2673531480196699	0.43837769499247076	0.016094125649397953	0.12448183323299683	0.1536931981054645	0.18304978148702208	0.008370654187339394	0.05763882187845203	0.25247596998367877	0.046549642941240296	0.30598237178754795	0.09893555786387757	0.03292608179808615	0.11300667593663334	0.43552575147070083	0.14548520080511787	0.22446972603239684	0.6483024875555066	0.5245961421115956	0.45094136250242184	0.23246677140728375	0.6162333857036418	0.43554593100307887	0.07792730070910588	0.2234834310967071	0.13413519919726596	1
1.0000761398691795	1.00003309796519	0.6442972847056551	8.392101181658958e-4	0.03941342590051709	0.30609215311918664	0.009357926156475356	0.7292852106341868	0.09156757608560312	0.004869551397209398	0.07028069577993688	0.10399696610306385	0.32791642693966566	0.003579326782277914	0.00554096984921771	0.23864125022636817	0.051282371033963624	0.29303378719633955	0.012577557862846929	0.003457261231351305	0.07654860674081616	0.5665576771660339	0.06385992889681055	0.201219984837094	0.7607807622891405	0.5457512056294354	0.4505658764013981	0.4567881381408687	0.7283940690704344	0.4342073025302263	0.050951198665301095	0.3613863873081786	0.021869716556746577	1
0.9997575607873379	0.9970377961316099	0.40564208186435036	0.13435213814880712	0.060997477877040476	0.29833423800984427	0.1006740640999578	0.23955669432513194	0.45006539321793526	0.09952247260784867	0.0692546179672045	0.14160082188187958	0.1653303789435249	0.01091468590249551	0.057486795823106056	0.24452100797924342	0.0561572261401288	0.3177440828741268	0.10530974092206175	0.03690825919646018	0.11093756314091431	0.4098513869227683	0.16146696706219055	0.21562236868308646	0.6351307300190028	0.5413143728943735	0.44835685418706384	0.21765298717642928	0.6088264935882146	0.4327201694849857	0.08890545578922107	0.20906231094923122	0.1347524027465334	1
0.9998392888668772	0.9995100618056771	0.36934360714657416	0.16643027786852374	0.05322905484135303	0.3126400605125896	0.0983569996309595	0.1860880522966215	0.512739951842307	0.088966986649561	0.08966394881056708	0.12254106040094322	0.1488808105221063	0.012319664930870508	0.06939678263589177	0.24608904017943775	0.0548422150524248	0.3191198094327018	0.12526069825132055	0.04354425068455828	0.10580742656200882	0.39496985070154406	0.18010291330374537	0.19835530228009426	0.6139561998673758	0.5423811205110928	0.45088398522329265	0.17833641853865864	0.5891682092693293	0.4345011840285069	0.09453677737134115	0.18756631844757954	0.15239808820958622	1
0.998939778731622	0.9982699140761608	0.4225104717952835	0.12882132198775378	0.05148957397793079	0.30103821660907176	0.09614041562996015	0.24614654408748843	0.4664775531936116	0.03527973891148103	0.11245751834252264	0.13963864546489616	0.13611057094601967	0.013658333245860712	0.06641245096328108	0.26057460306746494	0.052787586135250315	0.31802829581033865	0.12351822418931406	0.043447439980172274	0.10898071985161224	0.39668517401348463	0.17630581032456438	0.20604561915353428	0.5857643588817183	0.5277401083298826	0.44901930299643267	0.2140457936077756	0.6070228968038878	0.43305686812901434	0.09947660157044494	0.1907337124424413	0.14284655411612812	1
1.0007040527982103	0.9995738770629593	0.6548076320252979	3.808719896091975e-4	0.03900416950821933	0.3095085432133742	-0.0037012167365006554	0.8175860459528541	0.05444657855203722	9.513485862794827e-5	0.0784240772193632	0.04944816341711757	0.3873190869475168	0.0016081515578496638	3.166654950903137e-4	0.2326683961583026	0.04906003681043215	0.28694214367849424	0.002220827824790187	2.9601077185020976e-4	0.04178950858046398	0.6199874831058194	0.05128086463522234	0.11718395136766131	0.7903928244579634	0.5537436280573814	0.44958965763461783	0.4805286833035461	0.740264341651773	0.4328992945074672	0.0341405906961777	0.3957262239431749	0.0030324798681145943	0
0.9998761431854541	1.0019704834979313	0.5351434918908118	0.042815719902648076	0.05096476889375373	0.2922962050560378	0.07877981425674853	0.44000812532046746	0.27513097265447783	0.018272306571856467	0.08550534018113279	0.18108325527206554	0.23830336876323785	0.005966969196412028	0.02744624280947068	0.26937125637520853	0.039910813426680514	0.28998604492836016	0.050764154506487434	0.017350942500604722	0.1116643620000255	0.5076746251384464	0.09067496793316795	0.26022451480487474	0.68512901868472	0.5329773167020708	0.4491151643367072	0.34095751172804384	0.670478755864022	0.4337390922897876	0.06575266362532654	0.2872103232825298	0.08077610538193121	1
0.9993172028872543	0.9990242071644762	0.4558777521406017	0.09360508862734793	0.06267798143624777	0.2909534402852566	0.0968857375105459	0.3026384862194379	0.40603966096719224	0.030888846076822036	0.0960214932413291	0.16441151349521885	0.22289581366931163	0.005794839765972151	0.04238678913107441	0.25226974800759755	0.04624711379523799	0.2963465196440532	0.0713654154764221	0.023183786579375542	0.11087538940737754	0.4751655616769092	0.11761252927166009	0.23450706183080833	0.6849020678405118	0.5337467242478906	0.44970627963268217	0.26120474080235107	0.6306023704011755	0.43285629454277885	0.0648105531460541	0.2572258875708011	0.11081985382592363	1
0.9988462806557745	0.9989138029237852	0.4669862718426857	0.09298501724408917	0.048388040942843207	0.2974521398724964	0.09418853009788551	0.29104639436751983	0.406583096219479	0.055397788913773026	0.09148530469395036	0.15548741580527767	0.20269152783158167	0.006427296219321032	0.05083963942316094	0.2312255112031164	0.057124537020235594	0.3134891542404416	0.08372587032470724	0.026458934682225273	0.11174339937991741	0.433917039034698	0.14085040734494284	0.22600054107550038	0.6834621146799968	0.5362913143348946	0.4494842585755429	0.2506092249861727	0.6253046124930863	0.43338085426244066	0.06825051170177385	0.24489445045542937	0.12023589210523747	1
1.0024973851426098	1.0010712283525964	0.47500078392189593	0.07805287945526686	0.05460483686863327	0.29750179018289613	0.0948397095713077	0.3723538734427158	0.3341719702280429	0.03269069179152946	0.08703877669244818	0.1737446878452635	0.1965690903540355	0.008629270254234366	0.041093444115604026	0.25226710313611184	0.04955558985705095	0.3078962472439281	0.07653669512431495	0.026813980754476555	0.11717527428455868	0.44883619349014736	0.1260922849813659	0.24627401564353696	0.6617800620422254	0.52785529401395	0.4519682898526897	0.29895949676220834	0.6494797483811041	0.4350425571366588	0.07914994243117728	0.24952229533580533	0.10637031936967616	1
0.9989825115484896	0.9971695051048755	0.3978127302191625	0.1420081022017441	0.056804849294343485	0.30571822887101147	0.09765608941373838	0.22971950371748454	0.4664165067171824	0.07342540117731251	0.0959487970592437	0.13448979132877703	0.14905779600869717	0.012240848189015122	0.06495001480188033	0.25433195505216355	0.05396467080145082	0.3158661763254853	0.11842976095617859	0.04123889796528315	0.10834964085602453	0.4033897510608607	0.17239443175762945	0.20543452556707076	0.6078758890551849	0.5311935170610425	0.45068745347672257	0.20392180827475243	0.6019609041373762	0.43282810062636434	0.09422750364866272	0.19522102733231825	0.1433795696453834	1
1.0030029375020462	1.0014188318481996	0.48875989723450075	0.06683645847206632	0.03926788279793259	0.3142816696962357	0.0908540917992647	0.4000297488143635	0.30501920859329823	0.03651009541961135	0.08285096530338944	0.17558998186933764	0.22187573198562166	0.006956006141126824	0.033835985053665196	0.25287013052802415	0.04670877280406425	0.3017416371803495	0.06239825951594716	0.021606268321155142	0.1144054679859934	0.4747458625136458	0.10910703232001141	0.2513390670156321	0.683635028638614	0.5319759888846998	0.4525441944120874	0.3164662377960541	0.658233118898027	0.4346583774537073	0.07107709313340196	0.26908669559519394	0.09449458872511136	1
1.0030405112322365	1.0014512389914239	0.4276707074161717	0.11941941907963737	0.04987372894028324	0.30422510115797124	0.09881104340593637	0.26391613336261627	0.4500178811796746	0.033983885571623955	0.10140019187442471	0.1506819080116605	0.23054400887029244	0.004404646714553434	0.05105307789895774	0.24052670262743778	0.04953755497890583	0.2934707837937106	0.07852857504769772	0.023070850434186548	0.10739237468195577	0.4710707114977302	0.12806613002660355	0.21861666257235665	0.6995743357934328	0.5313025420358104	0.4490162091115537	0.2317041500453365	0.6158520750226683	0.4340868302941592	0.0564907270478876	0.2525741682164266	0.1250219350298451	1
0.9986056770926388	1.0024406094980958	0.37636980340607257	0.15494527198432267	0.06692168014623258	0.2993991583834165	0.10236408607995562	0.19727571828784238	0.49157813294848135	0.10424259365104761	0.074900446894004	0.1320031082186247	0.1700715853063541	0.01080729615392305	0.0601480406282973	0.2637415620095478	0.044126965878800196	0.30371630066496563	0.1090679382141254	0.03811260143190504	0.10927564792620661	0.4338131473159019	0.15319490409292558	0.21194397109655302	0.6261300177258059	0.5425270230265976	0.44923059179618663	0.19062264072660137	0.5953113203633007	0.4337194883344529	0.08849368395785814	0.2040438244275791	0.14118197994901563	1
1.0043460233613486	1.0008311899164817	0.40430260295791737	0.1387405674491852	0.05140245850469157	0.30727837477947173	0.09827599630873411	0.21349881553953995	0.4714186311447048	0.0975229792393508	0.08591785056348132	0.13164172351292303	0.15996076312657606	0.009954642264096985	0.06741482723702814	0.24752607468160182	0.05173939172746701	0.3166648654367728	0.11571639243856205	0.038346922937436925	0.10839251258902027	0.40748683780817785	0.16745578416602905	0.207473416094721	0.6265416422360887	0.5449396373267323	0.450385330254838	0.19913884855067338	0.5995694242753367	0.43354457745792463	0.08496489600941401	0.20249696600967	0.14608271543884058	1
0.99906278193104	1.0023844261275034	0.45991349932875836	0.09242448513585662	0.05248407963717469	0.2994556431756509	0.09572229272255958	0.34823299808858676	0.3418972283312129	0.08654995936397132	0.06311917498652928	0.16020063922969968	0.19531348889464464	0.0076342189043219835	0.04661632452442789	0.23829814488191878	0.056786864836143876	0.3143825977053931	0.08152049399710684	0.027269950568356963	0.11369840968479264	0.4336116337765634	0.1383073588332507	0.23214081135289244	0.6711439136113587	0.5352390411229839	0.449624339709949	0.2819951092865337	0.6409975546432669	0.4329880872034378	0.0743866571986501	0.24413403497793484	0.11446739502685285	1
1.0024886876686405	1.0020265323421005	0.48557688303812496	0.06926856495852184	0.04826357854075877	0.3053321637044853	0.09155880975810916	0.3972890055647061	0.3172823858058963	0.01327750440931262	0.09490393975253303	0.17724716446755195	0.22676473207602074	0.006397286777224775	0.03435237515656971	0.24889224769315724	0.047215030684206155	0.30154727638636925	0.061864635042862576	0.021114973109068083	0.11371607811738398	0.4756569797691779	0.10907966572706873	0.24961636004867452	0.6904636482040594	0.5291008764254214	0.4501671257901518	0.3144475634240274	0.6572237817120137	0.4349090035231218	0.06810702966134774	0.2711392522167912	0.09566272164498285	1
0.9991895469190561	0.9998334365550742	0.4397719043075237	0.10506193178156008	0.04774490901546831	0.30685773635159136	0.1005635185438565	0.2954263420321855	0.41089805761088205	0.017600868952678494	0.11307169976285189	0.1630030316414022	0.18692901508292245	0.009007308662021544	0.04826212631588318	0.26738135100641286	0.043890355789876365	0.2995991391132162	0.08777598083241316	0.030506545854508432	0.11442415817515915	0.4543103660893353	0.13166633662228952	0.23392359702612936	0.6414488571463045	0.5249979587750773	0.4483548701210763	0.2524787726920475	0.6262393863460237	0.433274355185135	0.08076440852046976	0.2324820830504575	0.12002786361420781	1
1.0014305561347705	1.0010692432413866	0.3812094994059012	0.14644891184174758	0.05871961599418795	0.3113967757239569	0.10222519703420636	0.27046224843997635	0.44221694382454957	0.01302209776009952	0.12467375212240021	0.1496249578529743	0.1680779145481342	0.010624361890780141	0.058212900637147916	0.2403573128260945	0.057190582516328914	0.3166181063479617	0.10604389386466798	0.03720663133673992	0.11171218989681249	0.40843522737422866	0.16323447638099686	0.21632316525245804	0.6414956696357957	0.5182681753795267	0.4503146606416107	0.22844279724224495	0.6142213986211225	0.43429327187930256	0.08777433511613877	0.20927913718015317	0.1372397995830106	1
1.0027553333222647	1.001461165670775	0.5196853548773248	0.05566154277370017	0.04619546077746152	0.297910519407254	0.08054712216425942	0.4309670961351962	0.28916751531450147	0.03284225647228632	0.07983748985331081	0.1671856422247052	0.22483986785193072	0.005825155666489097	0.036839138746090905	0.22765974054044713	0.06149078294567728	0.3108795702644603	0.0628116342845757	0.020147339871995698	0.11231840411290885	0.45249960839237785	0.12430241723025298	0.23679480690961802	0.7049000751025933	0.5319063401540526	0.45193209674921714	0.32678563643424	0.66339281821712	0.4346197872042592	0.0650297258211047	0.2752706715254739	0.09431938985768057	1
1.000350706139883	1.001831220744689	0.5479466549875287	0.04727584650561195	0.03576733547929728	0.3017776864502114	0.06723247657735057	0.4456989164207951	0.29939524807094675	0.013608626163727574	0.08870458126321489	0.1525926280813158	0.3071192751115031	0.0014082912689476622	0.027604303175652618	0.2403219518025296	0.04478589935672187	0.2807565374092622	0.038057643698206564	0.009045049253606285	0.08895869262177657	0.5474412269140326	0.08284354305492843	0.20886242523854406	0.7490051207491147	0.5414724713663494	0.4520924966105799	0.33103039576101967	0.6655151978805098	0.43443360598322944	0.03197631298853178	0.3248904816132616	0.07756681138143612	1
0.9987797287147755	0.9974106027271842	0.4447098918011609	0.10469994884635793	0.06351869219556038	0.290717894382051	0.09635357277486992	0.29851160111107783	0.4112262428521316	0.037829796052793144	0.0959817678783963	0.1564505921056011	0.1815155571350703	0.008131639162804962	0.05499297526475332	0.22974372648427016	0.06111769827235511	0.3206670757779102	0.0941266368210586	0.031002022393500316	0.11282930550933562	0.4112592836193405	0.1552443350934137	0.2232678537672461	0.66435325804315	0.5298422373917584	0.45125177128312577	0.25191943595216093	0.6259597179760805	0.4331543547246019	0.07681489353782878	0.2292710542588618	0.12706840692791124	1
1.0010443677809713	1.0014422361178672	0.3197973165746138	0.2179360503912974	0.06598137065965458	0.31431413791111634	0.0819711244633179	0.15430207644295565	0.5661387146977591	0.06733336220055422	0.12045467856983451	0.09177116808889679	0.08994700461881402	0.02229520107678323	0.08687953207998288	0.24426513923475057	0.06290895896967695	0.34220330465968996	0.17341401977013535	0.06423928661336925	0.0872615727469331	0.33421214385356457	0.23632297873981228	0.15524905002734002	0.5187788229702897	0.5198984252306382	0.4488441753499792	0.13502722422961788	0.567513612114809	0.43326380399926545	0.12708712015454982	0.132585750641091	0.17359093320362468	1
1.0048041986784768	1.0044644495893482	0.40752527222967805	0.13287964535612343	0.04952916162244167	0.30914869321265714	0.10091722757909975	0.24561714968376563	0.44098873858092774	0.0897472693273092	0.0809212346971574	0.14272560771084009	0.17471428956400292	0.008701933556843676	0.06212875136482156	0.24024878276841555	0.05342075739089861	0.3144662746167865	0.105710019096876	0.03487933417521077	0.1114398765630204	0.4149630723324185	0.1591307764877746	0.21683471426531628	0.6488726784577801	0.5422591037825795	0.4533806131852627	0.22182564837090657	0.6109128241854533	0.43594018077165886	0.07952113407372556	0.21621475381255453	0.14020429288537875	1
0.9999556076461106	1.0000665313788089	0.4135967828824343	0.13345069298514906	0.06371735313730022	0.2927652648393782	0.09646990615573825	0.227654249962251	0.47972740223681026	0.044899419038773876	0.11201950367938555	0.13569942508277946	0.14297516211609893	0.012589763026396285	0.067567948384121	0.23352809939368716	0.06283481639453962	0.3296964102452968	0.12249738327073574	0.04233967186021845	0.10846812857964186	0.376503261509786	0.18533219966527534	0.20531130701174274	0.6162343847363387	0.5288091600063753	0.44923294413863274	0.20283823586102948	0.6014191179305147	0.4332493359150816	0.09551308637237096	0.19283781261711677	0.14489843692559382	1
0.9997399159881838	0.9990104342863294	0.4937256638254047	0.07129355565976424	0.04746289893072431	0.29696527148123164	0.09055261010287512	0.38869655713384477	0.3261418753752139	0.037934475567586945	0.07538022708717955	0.17184686483617492	0.22668045021451474	0.005183377366315733	0.03789465065793937	0.26427142165354794	0.04322423190933449	0.29201968841609754	0.06338412535738686	0.02030609733313175	0.11042008244911843	0.49095187186806266	0.10660835726672135	0.24132537438659116	0.6794970461690003	0.5318236849577921	0.44976488979651397	0.3082116367908535	0.6541058183954267	0.4328571991950907	0.06129713906965999	0.27124276348231163	0.10031729664311909	1
1.0008083618790355	0.9990556671177477	0.4044948922569152	0.1311344995707956	0.05762405153052422	0.30482442490348116	0.10192213173828385	0.25576305354238726	0.4398293257490561	0.07941502949577169	0.07656505059916142	0.14842754061362348	0.16143219391748428	0.012338776678463495	0.05469209301449142	0.25914335807596073	0.04989322000069595	0.3114616503303427	0.10508658715785398	0.03805571746489906	0.11298299051766238	0.42057555199344504	0.15497980715854992	0.22127049135251564	0.6195452943366643	0.5328956731948146	0.4472030290664248	0.22686696527501576	0.6134334826375079	0.43350742614096893	0.09448998619971993	0.20785360146306842	0.1311638384781806	1
1.0019526794050724	0.9987373881118071	0.4766389214222162	0.07530170901372578	0.05493669078132067	0.2996198622122899	0.09350281657044739	0.35266019475006055	0.3383291932585574	0.059127026015938444	0.07940278257218697	0.17048080340325658	0.1875797514521986	0.010536998646768974	0.04044344240453582	0.2331585672105841	0.05786383161991814	0.32287583650713947	0.07975945934855572	0.028779018297250922	0.11876255386160389	0.42073831866278266	0.13762329096847387	0.2467729368111469	0.6677085608832094	0.53149494988255	0.4500051316319941	0.2889972916657503	0.6444986458328752	0.4345222363975265	0.08740338125557384	0.24226421587453678	0.10485463926741585	1
0.9972731376377033	0.9977715718480016	0.41606658919473466	0.12337293686114693	0.06719560285186298	0.2914194811443008	0.10194538994795459	0.2528394578551753	0.450355714532791	0.05174215646413462	0.09322606681076051	0.15183660433713866	0.20040397293961554	0.00679219286870478	0.05366157334400951	0.2632557302448775	0.041282664195925925	0.29504421586378266	0.08929670516839955	0.028842938955685248	0.1107167115873989	0.463659703184493	0.13057936936432546	0.22498119688105497	0.657436008334713	0.5307863231838117	0.4502082609751764	0.22689603093045815	0.6134480154652291	0.4332396712644613	0.07017867984057677	0.2336062904258352	0.1294547009980493	1
1.0020689169997552	0.9984059451859907	0.46989339871733027	0.0911264523100032	0.04372209317656071	0.30078377500047676	0.09447428079562908	0.28341234565276113	0.406954933692909	0.06682267534970573	0.08775916641894245	0.1550508788856816	0.21293993764116267	0.005351852468233219	0.05038012210038422	0.25040300324062437	0.04654690074358191	0.29936569133441504	0.08013359176983224	0.024401617201214802	0.11061087527038369	0.46334294088178707	0.12668049251341415	0.22827675766370212	0.6779181880203816	0.544294422896064	0.45125940326328634	0.25019568636262896	0.6250978431813144	0.4337761828703123	0.06231743824725664	0.25158679527614164	0.11987194934691395	1
1.0008695876550444	0.9993930713467869	0.3801475689580214	0.1563332983149763	0.05642917300634988	0.3077829942010672	0.09930696551958527	0.18915071434620367	0.5111207044070026	0.06437375439738324	0.1086936300900611	0.12666119675934936	0.17203189140615108	0.009321626766022714	0.06619839301395096	0.2512811536598216	0.049458533721069904	0.30778134900304505	0.11271430991300495	0.03719429013303127	0.10673276229690741	0.4233130450659727	0.16217284363407486	0.20367975399212493	0.6374904101858516	0.5340067494575985	0.45081272861226707	0.17996880774859456	0.5899844038742973	0.4334473675983498	0.08223118253898139	0.20363646978327726	0.14757971527609115	1
0.9999533052705567	1.0018949320228199	0.429080623641235	0.11282999105159965	0.05240391697895887	0.3044745889980444	0.10121087933016215	0.28223312835830255	0.42126352459110267	0.013543976903023792	0.12435089386202669	0.15860847628554411	0.19028219482977782	0.008573080059292299	0.05075873983542587	0.25311938289668656	0.04825265306400573	0.3042999889090234	0.09011123024560343	0.030779410350885248	0.11393455005490304	0.4434015777264644	0.13836388330960914	0.22999345321971834	0.6550892293604772	0.52393071728907	0.4493150860299608	0.24264550590239337	0.6213227529511967	0.43466653901167346	0.0788197128378268	0.23173533787531905	0.12411148829852758	0
0.9993401350192213	0.9987870911204292	0.3817005438959434	0.15832872229875966	0.05285484986818294	0.3089752336368113	0.09814065030030276	0.18714108698353515	0.5111090774040056	0.06760007270712161	0.11068328497928084	0.12346647792605688	0.16521116004831482	0.00909420910971415	0.07164379174800951	0.24631850796090224	0.050158934915537655	0.3139623522323888	0.11901384958662871	0.03827584872890505	0.10533519525622781	0.4115296680092171	0.16917278450216636	0.1996078849118653	0.633605758117986	0.5334765518876082	0.45051833365442473	0.1765657165931661	0.5882828582965831	0.43358479300173947	0.08121365969997738	0.1990206280247413	0.15335050527702082	1
1.0015167913155436	1.0008504553802984	0.4539545985562077	0.10068145107621174	0.043277999831574876	0.3043353160687175	0.09775063446728818	0.27536113864583445	0.42361773303783756	0.05207477418839303	0.09278375372010166	0.15616260040783325	0.23728992778084781	0.004505024119572239	0.044908679248899075	0.2524215203949225	0.04392197308060941	0.2870065143507199	0.07092520272856269	0.021511499360091377	0.10843486166433748	0.4897114481757703	0.1148471758091721	0.22861706567960624	0.6960966179008536	0.5399375723708936	0.45097087517262874	0.2449504780096128	0.6224752390048064	0.43502733316947134	0.05716930465489997	0.2627221374517595	0.11513589106281197	1
0.9984897278960699	0.9995715301736948	0.5278512515449967	0.04370030586197385	0.053261303194153155	0.2967552689819593	0.07843187041691714	0.4672069154507848	0.25173019185400236	0.03194952405150395	0.0720140703029481	0.17709929834076063	0.2630546350686683	0.005065248121278588	0.0221436073255013	0.2648500754344447	0.03879390655272908	0.2856780554620014	0.041381891208028994	0.014173035761249104	0.1062414362741276	0.527904710503113	0.08017579776075807	0.25820494789554327	0.7059032975423213	0.5292840936869531	0.44792980222268863	0.34990389967823715	0.6749519498391185	0.4340852363471807	0.060556270156160344	0.30168228284386833	0.07184668334715198	1
1.0016977810300278	1.0013231428425864	0.5382431055919988	0.04571757703284913	0.04308091261777471	0.295617076417423	0.0773413283399543	0.4428389846515639	0.26334801200823554	0.05964623743193893	0.06579520749926718	0.16837155840899437	0.24784704245629272	0.004408885879182558	0.03195544841516831	0.2476891534803611	0.0451197090338229	0.29806344936522083	0.052719415836343354	0.016355081541992486	0.10856122982795917	0.4955361959366538	0.09783912487016626	0.24651922326696193	0.7072194222759233	0.5362635346214175	0.4499407384744261	0.3363523487512623	0.6681761743756311	0.4351746392871618	0.056535932147225756	0.292577766814586	0.08606094032535014	0
1.0004285705869311	0.9967815810721105	0.37108735099011425	0.16265379689504686	0.06233014710831432	0.30751937820821434	0.0964093267983104	0.19155685570171113	0.5052333297035488	0.08993455564190062	0.09119548451482566	0.12207977443801361	0.14271702075145662	0.013333353423426463	0.06883683306463106	0.2546497343749612	0.052890235950251066	0.3181763965516053	0.1267282786444005	0.04455809215634299	0.1048383337273253	0.3973667551264178	0.17961851459465156	0.1962089782763148	0.59929702334406465	0.5361972002844356	0.449124333871905	0.17860036202680368	0.5893001810134019	0.4321768909438374	0.09828958972851998	0.1835102479503813	0.15037705326493608	1
0.998792000947984	0.99624942832868435	0.39304439304588024	0.14193521053782512	0.05893618134943157	0.3073752213197635	0.09870899374709956	0.2442918532586305	0.46644877368882937	0.056875554535529345	0.0913097086113005	0.1410741099057103	0.1385936713531104	0.01408714075839708	0.06467432867457709	0.24849659801201046	0.05483293106501013	0.3254821526652416	0.12295876537255991	0.04419729593958574	0.1096358815320675	0.38709026936512086	0.17779169643757003	0.20895889030024922	0.5983641596421627	0.5299862852766134	0.4495358964562846	0.21503287113313505	0.6075164355665675	0.4338214899718551	0.10104408990071853	0.18922451083999706	0.14355288923113954	1
0.9999613448340564	1.001980471950901	0.4162756867995897	0.12397560079657549	0.06292658179016432	0.2950996066987316	0.10172252391493886	0.24379448393263273	0.4583919047656807	0.05171363701843677	0.0964113142726984	0.14968866001055142	0.20355789360697416	0.007618028252595836	0.050838049328423965	0.2369679121422685	0.05407566564771332	0.3055911484055384	0.08784594883575254	0.029389871254732736	0.11196143136175303	0.44052580574924266	0.14192161448346585	0.22388680450496884	0.6797642131475449	0.5336985882922883	0.45113313824630275	0.2222642081454473	0.6111321040727237	0.43529967156386673	0.07434639616497357	0.2347640093644122	0.12618926603448105	1
0.9989797678565934	1.0021302259093332	0.3915721182925104	0.14395990816375406	0.05542932484483016	0.3072285977840572	0.10181005091484828	0.22618827885356602	0.4789809568400581	0.04948811103291753	0.10420003632999958	0.1411426169434589	0.1752225085784031	0.00972831511441802	0.05952930776257201	0.2582231891407194	0.04786250070898378	0.3030164079592957	0.10521865793256083	0.03596103505557079	0.11045673568003724	0.4334456977191225	0.15308115864154462	0.21440455035988737	0.6358103576748537	0.527964985926011	0.44982410360748004	0.20556280850122985	0.6027814042506149	0.4344219567629781	0.08397721637555096	0.21164014167304268	0.1388045987143845	1
0.9988163298839391	1.000922228489959	0.3689802107950547	0.1692173962372205	0.046041209411044046	0.31954849075539055	0.09621269280129012	0.1723282081782163	0.5325141463208596	0.05857110150870063	0.11994531437380371	0.11664122961841963	0.14587756560227252	0.012536428482080425	0.0721575304920115	0.23098801368042954	0.06239738118783204	0.32815921876551724	0.1291308158409779	0.044436856866886	0.10344700492297068	0.37686557928270203	0.19152819702880997	0.19252109926008262	0.6221584685794136	0.5319062255162482	0.44851081029801143	0.16420303744740866	0.5821015187237043	0.43313147056428936	0.09528680962972101	0.18295126862537592	0.15489339230919247	1
0.9999258235750279	0.9985240569898337	0.4411885591450237	0.10415834005502482	0.05885787728412518	0.29677775987339317	0.09901746364243329	0.29050912153895	0.4090922015988193	0.050433338552866074	0.09072864937223736	0.1592366889371271	0.22673957191043242	0.005329623971058047	0.04492283300239247	0.2514758981284165	0.04481474971089317	0.29362214831175976	0.07348389854253676	0.02323144156908624	0.10986373339596138	0.47821547003884896	0.11829864825342992	0.23095249374701662	0.6885759509480078	0.5320927635405636	0.45163409354149747	0.2509170698514397	0.6254585349257198	0.43377125235628344	0.06219591571053474	0.25603548920097136	0.11553984744477737	1
0.9992715687542982	0.9980088377988142	0.46932845533197964	0.08680092141492086	0.04518821506435046	0.3027638612757727	0.09591854691297624	0.3077668581716973	0.40069157316616977	0.01772492196870628	0.10693137497243743	0.16688527172098924	0.21289821735756553	0.006239314150865089	0.04509897848996603	0.2509074212181837	0.046587418638324905	0.3002035918335574	0.07605943777442238	0.024721145133591266	0.11334391317794605	0.46380563857574925	0.1226468564127473	0.237613977666594	0.6775135735388202	0.5356832283439238	0.4501195492646283	0.2663820580847521	0.6331910290423761	0.4348398493340424	0.06725976294997217	0.2540869658251248	0.11349312055894548	1
1.002135359361697	0.9988393450977753	0.460892382093813	0.08921176352427058	0.04334291596326852	0.31106473498617204	0.09548820343247583	0.34818643189327997	0.3559244356402124	0.05353879894037497	0.07657354600754387	0.16577678751858893	0.22340724544862064	0.005646841024400066	0.04187540930662265	0.2424599696821014	0.050524083281681814	0.3017717561604356	0.07017205335831199	0.02264980302728927	0.11166489206884843	0.46586721513072205	0.1206961366399938	0.23545553248270623	0.6924964520292948	0.5336007765532143	0.4498324072157735	0.28478029255300474	0.6423901462765024	0.43425412440831446	0.06398036071940644	0.26164850476121754	0.10862525892769048	1
0.9998011311287356	0.9979260572900434	0.4168598323371395	0.12619357099926007	0.059724089825185164	0.29751741602533766	0.09970509081307759	0.23684654242327402	0.46878486545643555	0.0522930306528369	0.09722372380804872	0.1448518376594047	0.15450448216758428	0.012296359179680593	0.059675656234533796	0.2631582666644749	0.04748407097534207	0.3113297806445677	0.11150295441225379	0.0395309389980394	0.1120204451357774	0.41766274883205917	0.15898702538759585	0.21735703337151957	0.608215761188595	0.5355043380475337	0.45036140747958364	0.21626111876211865	0.6081305593810593	0.4343176455898522	0.09443030447561854	0.20340281333557486	0.13648452777865888	1
0.9977682362072473	0.9998655841700078	0.4640597387989641	0.08583618375337151	0.04471410605490812	0.3075352568859649	0.09785471450679123	0.3294864622166152	0.36529671075214293	0.05488675382512113	0.08023126269008843	0.17009881051603246	0.22310380320588385	0.0067469837682252	0.037381689546241374	0.2586125082765665	0.04386687419594749	0.2937752612010306	0.06722154437077804	0.023092871056311467	0.11342000874979359	0.48171631148245037	0.11108841856672552	0.24514871013658962	0.6805465092648151	0.5349615118538412	0.449727953716186	0.27900320328901546	0.6395016016445078	0.4346519774121352	0.06993315012233269	0.2615026859523462	0.10321614133745627	0
0.9993740529720085	1.0035124590812707	0.505624285941344	0.07224829500917188	0.05155829255353388	0.28740619132432826	0.08316293517162197	0.3338166608063991	0.35938932398994117	0.10289650676460363	0.05318870037322935	0.1507088080658268	0.2570218493306328	0.0021870063966896603	0.04610543025355339	0.24120681497739807	0.04744898779142208	0.287966874020493	0.06387990389800097	0.015587467247757923	0.1024755699820531	0.49822866430803087	0.11132889168942305	0.21755649291860985	0.7182417845095489	0.56274956900323	0.4507520039293142	0.28223897819932664	0.6411194890996633	0.4345308510178796	0.03982966176484401	0.2854838616909365	0.10921732756209912	0
1.0039163577993413	1.0024461158526636	0.43649411780232666	0.11158360113978777	0.061419191649312824	0.2921182411457854	0.09838484826278736	0.28560446517445065	0.4187356050238647	0.005652748956695488	0.13584023193217587	0.15416694891281318	0.17077146557211653	0.010104838527037124	0.055412176708368996	0.23348931240823395	0.06239020467047624	0.31909783097182165	0.10002163284507841	0.03450461760967229	0.11422955353227333	0.4042607779803505	0.16241183751555466	0.22289936952871267	0.6499453621314529	0.5322457862735518	0.4526080158225601	0.24513959687182432	0.6225697984359122	0.43544269537139046	0.08566904179155607	0.22072025521411698	0.1290533983657174	1
0.9994751116151889	1.0002809219061128	0.47842739987873395	0.07890546553900922	0.051800631459075236	0.29701570636907076	0.0938507967541107	0.34116725167636375	0.35847803904701486	0.060751251846859165	0.07067946204917108	0.1689239953805912	0.1879686732634956	0.009502496317092326	0.042482378178894546	0.24493425497990712	0.0552327616713677	0.3143947852959202	0.08041692620775615	0.028432051711769275	0.11705259858155333	0.4329029282434027	0.13564968787912385	0.24151627569167045	0.6589424347961672	0.5387524357690777	0.44891687898567156	0.2860782497073139	0.6430391248536569	0.433617302398021	0.0829708602653192	0.2423329102879167	0.1083135318447851	1
1.0004194675267541	1.0040248997210843	0.4768090862369007	0.07630664049243792	0.06038117789862878	0.28973040143739853	0.09677269393463396	0.34129422055795783	0.35851655214669315	0.039412562068435054	0.08330931070466085	0.17746735452225296	0.24120352971096523	0.006068093428081518	0.03153144241600843	0.27480425306168094	0.03702148984821358	0.2772524362830686	0.057608810207470815	0.020009274363380864	0.1121094808886009	0.5160077827726461	0.09463030005568439	0.25367017419016624	0.6836970459333368	0.5323197421289374	0.44934489005939876	0.2884276565084773	0.6442138282542387	0.43546049826877264	0.06631274463628004	0.2751751081546226	0.09397264547787001	1
0.9994516295158948	1.0022649410190236	0.4546176966846997	0.10276599579829264	0.042905011492591065	0.3035327467446368	0.09617854927977976	0.283617986321888	0.41718779131595474	0.04790874702662175	0.09822501473795789	0.15306046059757766	0.1898773423886773	0.006638800697906514	0.05720860090173179	0.25470811344166133	0.04759074909520039	0.3039696590858973	0.09271890830070748	0.028871506701069166	0.11113522768785625	0.4445854558303386	0.1403096573959079	0.22248479726165168	0.6535200957902395	0.5307879560356926	0.44830090392758953	0.24274473987156764	0.6213723699357838	0.4327258184829228	0.0693360694435916	0.23431508234871257	0.1290746666906186	0
1.0002946832620916	0.9997732700452665	0.42323246977232615	0.11989857044517371	0.048289865322154936	0.30605906263588983	0.10252003182445542	0.26289276821723234	0.43716897786094633	0.028084277683134973	0.11756807976981151	0.15428589646887494	0.18512351214164469	0.008941679697831958	0.05252765865829233	0.26911170498812015	0.04184985049706176	0.2975074826987575	0.0935442218049025	0.03207488344877822	0.11286322786951343	0.4542352171297649	0.13539407230196426	0.22755283195350223	0.6383963413153855	0.5239640946359932	0.4505557945538581	0.23044747876929614	0.615223739384648	0.43426358287127365	0.08053075592199149	0.22622679588474987	0.12750603106453232	1
0.9999763292781676	0.9991973810640039	0.5599106140057988	0.0307681117058045	0.04448029840931468	0.29985420676473157	0.06498676911435043	0.5144629372471944	0.22538184997753902	0.014147399629075685	0.07741009585184055	0.16859771729435039	0.24612544493089406	0.006755476329461383	0.021053570121282006	0.23340304190647573	0.058994614260495716	0.3096809271656832	0.042542575992440115	0.014733529541696728	0.10925339574401113	0.47952848683736976	0.10153719025293584	0.24756268167289786	0.7164255258837744	0.5335217209728699	0.448153012195361	0.3717972532672752	0.6858986266336375	0.43345841740981994	0.0699391285166035	0.29763889877973226	0.06588039011348415	1
1.001292366754293	0.9993206880709298	0.5688736934627571	0.02640721864780815	0.04314993311004962	0.29874868605097593	0.06282046872840931	0.5382304674416376	0.19730184912659163	0.027574121014607805	0.06986850369697752	0.1670250587201855	0.2471559491662383	0.0058647523445558535	0.0231202718516883	0.25438554810342345	0.04703378457673417	0.29873760816281286	0.04348129223456646	0.014496268038322307	0.10920581775622472	0.5015414972696617	0.09051507681130064	0.2562724498892041	0.7019918955171551	0.5323641672644336	0.4514753343088481	0.38235109845758963	0.6911755492287948	0.43444407765146	0.06524010794730803	0.30111257339257663	0.06809139631157526	1
0.9982740979203326	0.998955676266233	0.49019758848611544	0.0692763655722208	0.046356844475728465	0.30469452841539196	0.08947467305054334	0.3821451223471539	0.3293497988968396	0.026456078375043244	0.08979677203910012	0.17225222834186313	0.2222545227944367	0.006260719380499376	0.03699093475000281	0.24330024522338173	0.05110811313079126	0.30566723357394243	0.06485486283445994	0.021603208703957752	0.11281502244298793	0.4655547680178184	0.1159629759652512	0.24276830805690508	0.6909393296425373	0.5303146825497383	0.45016557233510524	0.3042988387083521	0.652149419354176	0.4334593546711403	0.0673761074255977	0.26734194224380764	0.09874130500173492	1
0.9990732138188549	1.001811293406466	0.5661923101380828	0.032331439546370966	0.04554081764762812	0.2925861454414462	0.06334928722647203	0.4886310268811733	0.2528767078484352	0.0173140452211116	0.07659249573484066	0.16458572431443916	0.29210292363117113	0.002931855186497713	0.02007754040491949	0.2605206593332739	0.04113744650975699	0.27844244060550427	0.033014976041242095	0.010005580449824893	0.09478155387905163	0.552623582964445	0.07415242255099908	0.23410852725915937	0.7270315282365819	0.5398542056761563	0.4492104960513257	0.3601238461826405	0.6800619230913203	0.43379842926466883	0.046091622390489806	0.32340389233353467	0.06430291454064437	1
0.9998735238246089	0.9994804389350878	0.4539228838658365	0.10108965597726893	0.05091151300845642	0.2969392595174837	0.09713668763095437	0.2786914260171304	0.40890210255517684	0.08471611868143415	0.07461320287385652	0.15307714987240212	0.1841441267110951	0.008083863172589925	0.05392796855386461	0.2593632030542633	0.048067329155956746	0.30258537658969714	0.09258504003115578	0.030573208304701248	0.11325492445783183	0.4435073297653584	0.14065236918711255	0.22672995203372284	0.6443599437261712	0.5447752243617047	0.45037983990018615	0.24666811467563524	0.6233340573378177	0.43384361319517706	0.07656589375836993	0.23153909934374045	0.1257386200930667	1
1.0024181560504466	0.9993581090893578	0.40753082966320764	0.125986689511476	0.0527304543806386	0.31126403484717213	0.10248799159750553	0.2675238614761475	0.429698666765128	0.06438170038766555	0.08504227524160761	0.1533534961294514	0.19076596477195515	0.009189536582767997	0.049184148573085035	0.2520563614334712	0.05131724816759716	0.3028821965484674	0.08987953843271268	0.03150585327685965	0.11309869064579639	0.4428223262054264	0.14119678660030982	0.22615199353536572	0.6563503061177192	0.5320082063206799	0.4502719925533072	0.23560205657903638	0.6178010282895182	0.43383627129477453	0.08163126708110213	0.22807134478208185	0.12413365943159052	1
0.9980136973100489	0.9986267147962264	0.3501708088379239	0.18876823537180906	0.0663841950545037	0.30506986855375773	0.08960689218200558	0.17035794949373195	0.5394760178488522	0.07769655786568991	0.10681101855984067	0.10565845623188523	0.10698624084415434	0.020020571986167957	0.07629482221017721	0.27232611666085926	0.04789333717167477	0.3234651563258611	0.15309648695005687	0.0567810927537117	0.09623266204739371	0.37931235750501363	0.20098982412173164	0.17426372443243524	0.5310867521757896	0.5285779680804431	0.4500007515234249	0.15455573809331447	0.5772778690466572	0.43314960405275715	0.12047789097148151	0.1522901811606122	0.16038153192066346	1
1.001308195556525	1.0037879288388467	0.4920250606501949	0.0738912804159521	0.04484357901577239	0.2970187307288581	0.09222134918922263	0.35357964125736413	0.3515096838717326	0.03822506992987142	0.08617415942015423	0.1705114455208776	0.261447303144736	0.00438481703633034	0.030098033702601522	0.2613233496583907	0.04088515143922014	0.2791632680087045	0.05111263948155712	0.01662978874262526	0.10606828826739151	0.5227706528031267	0.09199779092077726	0.24183060816537866	0.7071906068138518	0.5327811226580639	0.4502675664834529	0.29017822150515754	0.6450891107525788	0.4352614885286865	0.0563877554649677	0.28854966253343683	0.09032407053028203	1
1.0011367940445197	1.0010675653561607	0.3833129917586872	0.1533180337498803	0.05780528587791769	0.3079978452354567	0.0975658433780581	0.19527172806282572	0.48009546489843485	0.12946460535999293	0.07194062740289979	0.12322757427584669	0.1486294673574963	0.011941435392629077	0.06961811532094699	0.24834666594931482	0.052858316664744096	0.3194017556099203	0.12409527876130413	0.04253572804772806	0.10666851565722035	0.39697613330681114	0.17695359542604824	0.20123078310775064	0.611885641395188	0.5515676050854001	0.4481610480903037	0.18639686983812664	0.5931984349190633	0.43334252337360535	0.09298688508034982	0.19024537191013485	0.1501102663831207	1
0.9989883447440927	0.9999238987806899	0.482672981462209	0.08905337583248042	0.04529488408471034	0.2962636478659198	0.08671511075468044	0.33660719589354676	0.38540828527113263	0.013471432159486846	0.11386441169316784	0.15064867498266588	0.2854849911103657	0.0016139119907147253	0.04061470004029141	0.24026008136446936	0.044513583912146354	0.27895698574782973	0.05507782674661427	0.012849214715608131	0.09570653111857454	0.525745072474835	0.09959141065876062	0.20912844069217307	0.7368923279622354	0.5314694427942247	0.45288707531564204	0.2679199050057736	0.6339599525028868	0.4344517777026914	0.034240559808554255	0.295335968586049	0.10487524930808813	1
0.9995162369261091	1.0001447602778084	0.49703573543208146	0.06797631487296645	0.04722156885662888	0.3011550128415683	0.0866113679967549	0.3748570593684379	0.3179780476086093	0.07635105047446712	0.06813401673177334	0.1626798258167123	0.2660507939897872	0.0038858303742811467	0.03048839486179646	0.25116000181976966	0.04457009308108839	0.28412177224407786	0.04992681158019478	0.015552586344117178	0.10417052728508215	0.5172107958095569	0.09449690466128317	0.23559837294458708	0.7172135550844022	0.5416308679365434	0.451709426684798	0.3007062885071517	0.6503531442535758	0.43443984476140374	0.05310883441030341	0.2927138338330213	0.088617176518079	1
0.9988929880220979	0.999423504738739	0.4330197095993802	0.11398864887415781	0.05305455885061196	0.3012991934794442	0.09863788919640576	0.274451588516379	0.4257271893334934	0.0467525300142087	0.10130855756093925	0.15176013457497978	0.1799239717975235	0.00996973365685531	0.05078886331200235	0.23657974141778051	0.06182395137416175	0.3154489107531436	0.09335262164019657	0.03259402467133891	0.11287080301719411	0.41650371321530405	0.15517657301435833	0.22198781635254314	0.6572567817556593	0.5268416747505942	0.4499203460573562	0.23559883375477764	0.6177994168773888	0.4330928997800737	0.08501564465981343	0.22450871484993262	0.12356854027032767	1
0.9982846279462463	0.9998532794270351	0.5099564679414378	0.06230040745776376	0.04607954519677424	0.2999811958997337	0.08168238350429058	0.4169946597139173	0.30233758607438876	0.04881376139922037	0.06913894299160186	0.16271504982087168	0.2497286464241465	0.004126211407790503	0.03367331258948156	0.2375998260881452	0.054463812994790466	0.2982853628483902	0.054379606153651144	0.016580082156379086	0.10554274549087651	0.4873284725122917	0.1088434191484416	0.2291323507077794	0.7158520756655063	0.534357769016429	0.44906739278466673	0.318254364064338	0.659127182032169	0.43276325724857645	0.054677044574324485	0.28718112522998795	0.09090508744426404	0
1.001124989399819	0.9997520332179133	0.4425472814759279	0.10470967297538886	0.048465338215097645	0.3060354515906482	0.0982422557429373	0.27992301913884693	0.4195307964518965	0.029180166991869178	0.11496977459390649	0.15639624282348086	0.19347613950932782	0.007772551102289071	0.05176850241349745	0.2519634086376203	0.04836377632738405	0.30438344938637585	0.08894559009338862	0.0294045365776021	0.11286763604590341	0.44543954814694814	0.13730936642077265	0.22818920213758145	0.6590514502991739	0.524977957640189	0.4483393352452114	0.2405261907194399	0.6202630953597199	0.4333274582455018	0.07502430105188848	0.23476776088431534	0.12353539630929805	1
1.0004522581037434	0.9972462938991493	0.45655821644029954	0.09348468094276324	0.058438962552487574	0.29430377344872766	0.09721436661572194	0.3130960148471394	0.39519169798571047	0.03347219809125143	0.09271843387317702	0.1655216552027218	0.21254376291989407	0.006648466246680582	0.0425053184380832	0.2605549722181288	0.045565777544362425	0.2957568639887198	0.07377033854899188	0.0246165538642281	0.11180828477990289	0.47309873513802286	0.1193361160933543	0.23527844908975135	0.67026769650042906	0.52925797497227	0.44786618328710953	0.26489037814154226	0.6324451890707712	0.43179616453906333	0.0693761106191987	0.25173397603855246	0.11068607788131224	1
1.0043074941596677	1.004241338239015	0.5581336294320124	0.03428839075005703	0.040174497019271685	0.29964928823803266	0.06775419456062634	0.4934133902440403	0.23900918512236258	0.005873234512875876	0.09351181591486289	0.16819237420585834	0.26057131211128076	0.004964933603523749	0.023633301636008755	0.24457877384790813	0.05104967106496669	0.2947500288648305	0.04255149894914805	0.013953263709615547	0.10649871516186595	0.5051500859591889	0.09360117001411473	0.24488576701172607	0.7182127064990511	0.5351827473056598	0.4523419635573877	0.3617508458436103	0.6808754229218051	0.4365056528199336	0.0600449057734032	0.3054980395398882	0.07096270750664216	1
1.0007080030665112	0.9987210535216153	0.4391487512930295	0.10241069958134218	0.061364840324511116	0.2971127416348523	0.09996296716626493	0.3080593543594288	0.39534623888862175	0.033414263628936354	0.09867985902804707	0.1645002840949661	0.17047628830154976	0.01173650160149903	0.04791825269943913	0.25739240456693574	0.0498757591725194	0.3116374217501837	0.09376228797664195	0.03410753367570379	0.11685583823216945	0.4278686928684855	0.14363804714916134	0.23568429853586093	0.6312141637377567	0.5263210905020211	0.45091820315501857	0.26027629041399225	0.6301381452069961	0.4345487033859467	0.09227324589222212	0.22310166435566164	0.11917379313806292	1
0.9994636257874364	0.9981770571355992	0.5117106017747652	0.0664275002533486	0.04409666062656851	0.29901523040065026	0.07875000694466731	0.384757847089446	0.3438428608584293	0.026085602944755138	0.08995405589866524	0.15535963320870433	0.29096913176193456	0.0019337114845892017	0.03162775806186714	0.23887834324681922	0.04644411410687502	0.28446114482260143	0.04515048046689568	0.011589010920439338	0.0940967855948741	0.5298474750087537	0.0915945945737707	0.21356714539433208	0.7410508752389641	0.5360144204819807	0.45023247158853374	0.2979170676025578	0.6489585338012789	0.4322449042615904	0.03744550163661138	0.30655621283895007	0.088243189786029	1
0.9986360831084369	1.0004374217014975	0.5656871798576371	0.03062342153095892	0.04554464737534592	0.2962898346577929	0.061854916578265286	0.5068199499096904	0.23631416189082494	0.013142033845415261	0.08108252088987936	0.1626413334641899	0.29377291262349464	0.0022580501916952237	0.022753515148842017	0.261825375290804	0.036289996214239506	0.28023401072959636	0.03460592395668605	0.009594358616148808	0.09327178118517951	0.5555982879142987	0.07089592017092554	0.23497908340575957	0.7271523720348078	0.5343453263788678	0.44752744553393087	0.36469571339532475	0.6823478566976624	0.4323465856909685	0.040426412318384064	0.3244559588138313	0.0674642145587531	1
1.0021698491447888	0.9988207816007163	0.43952701974795877	0.10550033412097225	0.04556969566654527	0.30905551044264135	0.10034744002188241	0.28410352585093385	0.4197657497034769	0.03335868628683779	0.1018452280898379	0.16092681006891352	0.21302783157265312	0.006734678979837918	0.04573456039356481	0.2469135195720276	0.04841093590676909	0.30046199606808205	0.07856855712969871	0.026099317756295974	0.11261715975076939	0.4599413511446807	0.1269794930364678	0.23300036173371894	0.680560823008451	0.5321181083479603	0.45100719294646763	0.24893499829260102	0.6244674991463005	0.4349257750999854	0.06990017039296184	0.24778696583399487	0.11723863887302867	1
0.9990972929540749	0.9963206146771	0.4690198588687568	0.08754161297701689	0.0513177676650014	0.2964121122550347	0.09570864823419008	0.3181558649160295	0.37593120971613764	0.06792378576732093	0.07463789331914793	0.16335124628136416	0.17006524794480116	0.010514922857507401	0.05009932874125643	0.24436822331137578	0.05432395932503315	0.3210273227539086	0.09336113079668065	0.03274687919791683	0.11685411586820053	0.41443347125617697	0.1476850901217138	0.2361665029171691	0.6405903271342006	0.5386800284450041	0.45007268348800517	0.2706729943693237	0.6353364971846618	0.4339899679387917	0.08731380877231024	0.2275889318474122	0.11908722731906932	1
0.9983921534229715	1.0001407957383919	0.4020203193305269	0.13182514711927865	0.05292065654683788	0.3117217256752455	0.10151215132811113	0.23847686486101588	0.4409644850754379	0.09685881885191033	0.08070516749931765	0.14299466371231812	0.17980346789410206	0.009283258550991632	0.057141679940661785	0.25900619701644195	0.04562293969350907	0.3032262834641321	0.10063206298344979	0.03420712449179637	0.11170904894836507	0.43880966491054396	0.14625500267695885	0.2204778177535104	0.6401193265411546	0.5392434151905069	0.44936237309976595	0.2172649567236559	0.608632478361828	0.4337835760879396	0.08202074628886258	0.21764741561526674	0.13411541418381034	1
1.0020138386931048	0.9988945257898726	0.5534977757814917	0.0328517802235174	0.03691448616036912	0.3079960350777241	0.06873992275689766	0.5210254985606773	0.21453878195927903	0.001504831883119496	0.09249774985270152	0.1704331377442227	0.27385947387306075	0.00483251635916053	0.017213564884238763	0.27040744647826115	0.03906321067768033	0.28170928752330854	0.0335909519662812	0.011544870722881911	0.101369629481408	0.5442669203513218	0.07265416264396153	0.2548834575122063	0.7093456585311613	0.5321133146679049	0.4488026674033776	0.3753507484723426	0.6876753742361713	0.43370889766621357	0.05916655555050603	0.31414884433786394	0.060393497777843454	1
1.0026412209865887	0.9999656699257955	0.3329274814667616	0.2082963418882431	0.05874939003038374	0.3111874357926843	0.08883935082192725	0.13198074937681178	0.582460098606089	0.08275424022820826	0.10926905756079315	0.09353585422809792	0.12310964328008663	0.015212384698320197	0.08485486059450444	0.2605562607468542	0.05066140418300664	0.31784893359960514	0.15342374834474304	0.05335650305191841	0.09440000984570449	0.38366590402694084	0.20408515252774967	0.16867850240525356	0.5664602421103556	0.5391013965697182	0.45066656474917266	0.1305105249845188	0.5652552624922594	0.43484331276861354	0.10504308128562072	0.15727816041808546	0.17252207106490738	1
0.9992690274022322	1.002718734605899	0.47987282685407373	0.08242596456802913	0.04208757297865071	0.3039295799599676	0.09168405563927878	0.3424257511012488	0.3686867870882613	0.04765408048131385	0.07743458229428299	0.163798799034893	0.23487613496872817	0.004368748095384192	0.04154179544685196	0.2496159600417517	0.047838608407621656	0.29358652834156007	0.06587671427191935	0.0199661707296832	0.10820605396841916	0.4844920950104799	0.113715322679541	0.23049882834239682	0.6962674586868928	0.5362638803900484	0.4475636364018542	0.28197439756039716	0.6409871987801986	0.43292466088956894	0.056231845423558774	0.26998168713337806	0.1067111283326321	0
1.0025866070918523	0.999169260560557	0.4832267321651348	0.08022141717935545	0.04454843323714994	0.29988582244735135	0.09211759497100837	0.35134431518940923	0.3634920056813198	0.015788363294547754	0.1021754797013486	0.1671998361333747	0.2193027293286499	0.005910338910966224	0.04015784135956403	0.24226896306970924	0.05324447123863458	0.30602347685049713	0.06832930145043854	0.02226112117990829	0.1108310580620707	0.4615716923983591	0.12157377268907311	0.23393324997680023	0.6892907258112031	0.5301222421631044	0.4503432678605446	0.28543698762123654	0.6427184938106183	0.4325605237604767	0.06546762654279627	0.2622312867156514	0.104861610502029	1
0.9995422693105299	1.0008835440052881	0.49337029112491004	0.07435172564520166	0.05652726489752034	0.2863578535220292	0.0893928648103388	0.35607416161258865	0.35103212533667627	0.044178092647910575	0.08370401332640998	0.1650116070764145	0.2179916022875033	0.0049639740215294634	0.045851709594660714	0.24693281358537975	0.04846890852565526	0.3028703901039036	0.07287656164080862	0.022060878024618445	0.11085972385674944	0.4649244158728831	0.12134547016646388	0.23336774857523987	0.6847447398538129	0.5312976931251242	0.45025234025315125	0.2870086905397879	0.643504345269894	0.4331823070090465	0.059995895449934535	0.2627496338682401	0.11043677769087185	1
1.003424182676317	1.0009975670087503	0.4678699013795271	0.09367572341617098	0.03486730574103801	0.3068612234108818	0.09672584605238206	0.28579762838628125	0.4098195895341318	0.04611162111029102	0.10014922502973972	0.15812193593955606	0.230151347568295	0.005105193447142151	0.043656858669632044	0.24802503200898948	0.04661433464206902	0.2947031913045582	0.07095667514768433	0.02219462303091014	0.10954941932840404	0.4781763795772845	0.11757100978975335	0.23101302124091047	0.6937655033704695	0.5383649825163236	0.45168323862378584	0.25076524750288187	0.6253826237514409	0.4350551976697209	0.060873326495059575	0.26176246770631073	0.11241940346835053	1
1.0000085622027697	0.9976923767820971	0.42816547805879285	0.12147534833551697	0.05966914355566248	0.2941450236831058	0.09654500636692187	0.2615987028545699	0.4271678934611997	0.09255306713058972	0.07716711771564429	0.1415132188379964	0.14613848440333918	0.011737208854341513	0.06429312191330555	0.23979885774574633	0.058534424623259335	0.33001593525264583	0.11572800759129981	0.03969767682365275	0.1097842903837095	0.38593734214908554	0.17426243221455914	0.21166542317151332	0.6153523998489393	0.5338657613838446	0.4476477282537493	0.22542482043023915	0.6127124102151196	0.4311186057611496	0.09217196898739684	0.19989086221755015	0.1390557745562026	1
0.999127366563789	0.998675316550922	0.42777009305572794	0.12009664804229876	0.04747475482728877	0.3076950115021939	0.09696349257249062	0.2736868976598363	0.4279681088825444	0.07165113005915795	0.08028401020741292	0.14640985319104846	0.13188862621028444	0.014320654287165927	0.06547873534233233	0.21952600803384986	0.06959067911838852	0.34348089699162426	0.123947927761021	0.04414853813152273	0.111565861884832	0.3514146342441343	0.19353860687940952	0.21389843265898167	0.6126236389572488	0.5383179808669839	0.45036595385370787	0.23668623871028244	0.6183431193551412	0.4342970296157812	0.10190728485985338	0.19150717477694806	0.14088256997897974	0
0.9988017454342614	1.001982508322578	0.39082921962754136	0.1460414221660359	0.05956859293402252	0.3057041931364715	0.09785657213592883	0.22375972186264054	0.4826456517099101	0.06162286784623449	0.09736600777730887	0.13460575080390605	0.15020656851615022	0.011295445802600931	0.06845347124747025	0.24520357181746721	0.054415114266113195	0.32147181044685724	0.12086934861664345	0.04112043156657225	0.10783358633676872	0.3954101403336175	0.17528446288275665	0.20479929789143986	0.6163402937885192	0.530386607696124	0.44920989332439765	0.20080912180053231	0.6004045609002662	0.43298835774463007	0.09046953024814158	0.194513092032487	0.14800573546400145	1
0.9976945271792855	0.9982633116634467	0.4293813056128378	0.11478915839706658	0.05081758983217361	0.3050243138514452	0.09998763230647681	0.29103140165561864	0.41850460358739117	0.025621987143174357	0.10766307768976048	0.1571789299240554	0.16468238423053724	0.01125309125449845	0.05324458942998245	0.24841874593430294	0.054732659206646654	0.3181970915613559	0.10007550238846555	0.03557782170398465	0.11389361667869176	0.4131011301648402	0.15480816159511218	0.2251875038090895	0.631386630328867	0.5239279449027866	0.449838878828806	0.24594878083894603	0.622974390419473	0.4332390703995193	0.09031934789340619	0.2159295971999683	0.12699012530614484	1
1.0001348021795826	0.9993960957374877	0.3789889203131786	0.15635854707765465	0.05905510674354115	0.3060405499958102	0.09955687586981546	0.20002866208369333	0.5015296324106314	0.07767379765171085	0.09123157324633861	0.1295363346076258	0.1584031132939714	0.011104105608092508	0.06582213205956615	0.26224919829983695	0.04681230195464231	0.3079028709644694	0.117207213321824	0.040280975654165344	0.107425302165256	0.4206523115938083	0.16401951527646633	0.20448770192154275	0.613649262523907	0.5368099249414642	0.4499260110257043	0.18817150914705777	0.5940857545735289	0.4334511468968617	0.08972215877460185	0.19650184173885243	0.14722714638340745	1
0.9984759921946049	0.9977838336337823	0.3880916071862485	0.14770556965905027	0.05799044666963993	0.30613356906441364	0.10007880742064768	0.22385754954910367	0.46879748532970245	0.08574836641318859	0.0861852481858813	0.1354113505221239	0.14467215583691048	0.01483298129618162	0.05963471867349152	0.2573944498893653	0.052901046456539695	0.31764483249656966	0.1178606247490108	0.043392924779337656	0.10952689057160411	0.4020666057262758	0.1707616712055505	0.2090001339400184	0.5998511209848558	0.5337814639253311	0.4498223597850131	0.20270162628979366	0.6013508131448968	0.43362765429461786	0.10369471525945043	0.1911781152200579	0.13875482381510956	1
0.9996766979194822	1.0015700490661037	0.45141267344392977	0.09815939229359626	0.042174760893054684	0.3103227224402379	0.09793045092918137	0.29611263360467005	0.38695554933856974	0.08460791242672884	0.07484442974829808	0.15747947488173325	0.19632226094437288	0.008099695123869492	0.04727734864263011	0.24202733597120665	0.053940259418652076	0.30949795281521536	0.08386822818843394	0.028491184421934337	0.11434396266211914	0.43834959691557956	0.13780848760708603	0.23261352050954956	0.6692285616566555	0.5433617483955524	0.4494772813535048	0.25784139918576443	0.6289206995928822	0.4343645471942241	0.07661698267335575	0.24041292175346232	0.11733464276740616	1
1.0004189209728065	0.9961753151144846	0.41408263949477064	0.13145784140373873	0.04562838676998801	0.30978011381101767	0.09905101852048508	0.22234863947917632	0.48178096168279483	0.04880332799167897	0.10811525035410197	0.13895182049224786	0.1748733861990491	0.008498795174609174	0.0629007025610769	0.2502282756102743	0.04960347149821363	0.3103869235961339	0.10579208264200382	0.034392584906317754	0.10911586045432525	0.4251016618093234	0.15539555414021747	0.21227174503244958	0.641380066720514	0.5334092751675444	0.44794510401705273	0.20430064366784045	0.6021503218339203	0.43269739053758677	0.0784403877575803	0.21389239886399045	0.14036460391601602	1
1.0009190846131457	1.0004338400887771	0.5560613554017694	0.037135761160667066	0.041361285849329125	0.29768425063716186	0.06775734695107247	0.48365329094250664	0.25187200442701563	0.03012673868753124	0.06977598618665033	0.16457197975629634	0.2532704119117769	0.004339632593230106	0.027976102945850484	0.23520986578576805	0.055183816167810804	0.30429257284246447	0.046801054303466816	0.014485318764386225	0.10524227898871293	0.488480277697545	0.10198487047127762	0.23575932269457195	0.720060041933327	0.5372282087860646	0.44934574183773135	0.3557659161087784	0.6778829580543893	0.43297520701633074	0.056078641300134416	0.29967985045760437	0.07721671525859194	1
1.0016800494960743	1.0008427409743879	0.48842054849764965	0.07811728103519502	0.04394644831782701	0.29894179583401786	0.0905739263153104	0.332109199547	0.37135271389420016	0.04560529951404593	0.0880907878050753	0.16284199923967863	0.23502422406588497	0.004908918410774093	0.039722992707098184	0.24550245718837865	0.05041901971276675	0.29495528568284085	0.06493017168484656	0.020298260566974292	0.10916884166528217	0.4805266812542636	0.11534919139761332	0.23184763810184758	0.6993548005309065	0.5367663099776107	0.45057525604933946	0.2763877592139926	0.6381938796069964	0.4341610516535436	0.059668901366767044	0.27065121711420825	0.10384093317256832	1
1.0028740231333166	0.9984256809605845	0.4666004401453928	0.08565691237756451	0.04664750996647757	0.3019684845664445	0.09912665294412046	0.34672535195702187	0.3534553666373425	0.03817781468659006	0.08806263887657895	0.17357882784246667	0.20848652815278704	0.008246616287094966	0.036945869030445784	0.26781512589860834	0.043300375130164076	0.29474934364456445	0.07030789908145084	0.02511541376391009	0.11534072809242518	0.47630165405139535	0.11360827421161492	0.2479172048269386	0.6616037433468873	0.5282759755004236	0.45190703454639597	0.2863406799921528	0.6431703399960764	0.4347977072917425	0.07737351031987001	0.25463878415728336	0.1027854128145891	0
1.0009476671178996	0.997250660980925	0.42711981716378344	0.11792882603165866	0.059131286871031224	0.2974153512571022	0.09840471867642438	0.27240158438617873	0.4266045175433131	0.07110998270272618	0.08041578050454037	0.14946813486324156	0.1746410175278599	0.009499466706164287	0.05599241418938143	0.23201796621206938	0.06266601544007867	0.3188777215243842	0.0992776616819397	0.033785780786393986	0.1125196176136681	0.40665898373992926	0.16194367712201838	0.21923055325890545	0.6553268180757218	0.5337606614766602	0.4495824162527456	0.23612141222969305	0.6180607061148465	0.4336194085077074	0.08297668317375109	0.22036854995505295	0.13027417537890335	1
1.0027266464276487	1.0039055101837622	0.40255431386834645	0.13829502511690359	0.06075776002551371	0.2989244214822491	0.09946847950698715	0.2566042937042626	0.4365753680999762	0.07677736316759912	0.08894150707374618	0.14110146795441592	0.14770830181038935	0.012133025238741045	0.06530894714783732	0.25413411644483846	0.051196471562519365	0.31799430132347295	0.11878716857327341	0.04134519618669506	0.11017964028550652	0.4018424182552278	0.16998364013579276	0.21078512630026275	0.6062818445075544	0.5268027297781889	0.45224921974761556	0.21973098138481584	0.6098654906924079	0.43484961749404627	0.09386207017784076	0.1975627785400246	0.1434247687761809	1
1.0011553774581368	1.000463544997098	0.44689192438473035	0.09775948255856785	0.05456330484136457	0.300361513885541	0.10042377432979618	0.29513663323344175	0.40972903211424644	0.03524777061693246	0.09280991060996997	0.16707665342540926	0.21083473321869875	0.007526817423982838	0.04130824930960937	0.2585239710285935	0.04493628842699011	0.29706332388696977	0.07476093745548534	0.025925870721893143	0.11388074598326238	0.46935870424729226	0.11969722588247546	0.24022922695028837	0.6702219410678191	0.5353958618927064	0.45092368340360184	0.26012678160795566	0.6300633908039779	0.43411719188529996	0.07389464683287819	0.24935042351600095	0.11087212153642073	1
0.9983228113877605	0.9977842655975548	0.3970255058467929	0.13902378837273338	0.05103392255228304	0.3133596500584977	0.09955713316969296	0.2370807133808228	0.4484682628160853	0.0883816059731734	0.0878934265749486	0.13817599125496988	0.17686986205836305	0.008502957140118091	0.06213696740322222	0.24625008622316374	0.051683889230018126	0.31111971294612945	0.10497549019907064	0.03433556565573032	0.10910095934325496	0.42311994828152677	0.15665937942908878	0.2118793457907922	0.6465396564130255	0.5338923691850328	0.44942122272607293	0.21109555772834437	0.6055477788641722	0.4324840249779388	0.07849957495049688	0.21387775133108605	0.1401066986963559	1
1.000761840682081	0.9998008260644724	0.4522780820006944	0.10445132395743661	0.03860454312617592	0.30838380652725084	0.09628224438844228	0.2772758254571375	0.40630482310710697	0.08968728320312384	0.07804662488191841	0.14868544335071324	0.18218157833275853	0.007952903922724741	0.05517542789208103	0.24518105315674632	0.0555669944955596	0.3113590970467247	0.09379297268890037	0.03066464087409459	0.11191830427931042	0.4273626314895049	0.14935996718445996	0.22149119394547892	0.652910958221157	0.5486892023603124	0.45113695714685786	0.24465717525188174	0.6223285876259409	0.4329270585945606	0.07596299361828789	0.22970257143062095	0.12726149354565175	1
1.0001032669591154	1.000039683734348	0.49333488561820193	0.06837806756741653	0.0407299830899914	0.3075773280653096	0.08997973565908061	0.3780159793031894	0.3318566794538702	0.0035014374833959097	0.11310741811851381	0.17351848564103062	0.22058102969372415	0.006484731331219897	0.035718994425150495	0.249341103278626	0.0489601513970293	0.3045697219771395	0.06378315184157542	0.02157942608520502	0.11276484181190571	0.46992213297235014	0.11274330323860471	0.24495448308231318	0.6851270737964664	0.5337378671675223	0.45120305284729384	0.30500277558689914	0.6525013877934496	0.43301851733634245	0.068595414951587	0.2670961667031072	0.09732693568164821	1
0.9992576720493148	0.9991887764634924	0.4484269335035816	0.10118289469080266	0.04257040484292827	0.307714387400568	0.10010537956211944	0.2853746783477546	0.4216370986934543	0.02178280962491897	0.10818756833779343	0.16301784499607883	0.18790073630659165	0.00874869829466758	0.04935051181811739	0.2648473936838456	0.044321217813579936	0.299038603733205	0.08860294140887832	0.03050373129609335	0.11528910705389946	0.45274812999043723	0.13292415922245826	0.23497844550837055	0.6442225289606264	0.5331021713561004	0.45052220847452723	0.2514499862321181	0.6257249931160591	0.43532711594943996	0.07965607689203175	0.2342864817023141	0.1213845573550941	1
1.0008592689756235	1.0028301495662308	0.4488260147041792	0.10256679437539162	0.050296529605617694	0.30198137514865186	0.09632928616615963	0.2936137304752259	0.40212788641675545	0.07539863646550683	0.07458806404797458	0.15427168259453738	0.23935980453490488	0.004483275301415053	0.043496779152009266	0.23755296220440794	0.05138217125574031	0.2951340211328059	0.06899638258572731	0.021016328132302996	0.10757465828641351	0.4769127667393129	0.12037855384146762	0.22448428544086735	0.708444995138407	0.5425019409075063	0.45131500463388746	0.25397224122717227	0.6269861206135862	0.4341822813317813	0.05703790281404192	0.26428873751746185	0.11285564100027756	0
0.9997473361267533	0.9982486029093257	0.4119201026928718	0.12912227211323868	0.053310743613973297	0.30587784014622105	0.09976904143369514	0.23253473572938968	0.44765115185507454	0.10207178529740885	0.07816897865944383	0.13957334845868322	0.1996243548857907	0.006757380396553178	0.056525293674629426	0.24519150270804607	0.050534732454606913	0.30281109834936465	0.0926589076072507	0.0293762335360681	0.10917940399494105	0.44481585759383674	0.1431936400618576	0.21630110127735627	0.6699102644436165	0.5453766849280707	0.4503087032416828	0.214361377934723	0.6071806889673615	0.4329977974609689	0.07000102713616355	0.2301490066022589	0.13284776372254647	1
0.9989887834675903	0.9993030107681165	0.5037334690905436	0.062434379655759376	0.04324601314511753	0.3015186967904769	0.08906744131810261	0.38176369268234944	0.3258730382415727	0.03804790313536149	0.07717065154214026	0.17714471439857613	0.2500074501359013	0.004917858834379155	0.02929373887853094	0.2669365714876812	0.03873512812254897	0.2846089900758619	0.05133776461810262	0.017126166905192527	0.10837409555990409	0.5169440216235824	0.0900728927406516	0.2511173250663987	0.695432073812223	0.536712883917865	0.44913498371607635	0.3110025377138824	0.6555012688569413	0.43385276664042327	0.059693556108997216	0.2865614973434762	0.08759771318794982	0
0.9991716502663854	0.9989896451786373	0.43061128016865335	0.12034615003732123	0.04634200518349164	0.3042712530767744	0.09842931153375946	0.2494525350933678	0.4510972100155967	0.04812583747553844	0.10628211771980592	0.14504229969569102	0.18152359775993981	0.00824618891271552	0.05785001303869414	0.2386276560457804	0.05685778628572393	0.31427023794278836	0.09831799235211311	0.032221790400703464	0.11040272961365442	0.42015125380572027	0.15517577863783702	0.21619002408473448	0.6573001226947337	0.5307007559863963	0.4497110127043945	0.22054770379101238	0.6102738518955062	0.43302320537083255	0.07731297070868694	0.2228572615099213	0.13285297315222433	1
1.0009007818327509	1.0023867432987668	0.5110008923248097	0.05768333281825021	0.03806222336490034	0.3092824863319828	0.08397106516005683	0.42307289610303334	0.2880631844083731	0.04530583070265638	0.07281421089896388	0.1707438778869734	0.2390209415633566	0.004979628972038782	0.03323172766061544	0.2610810066177405	0.044078707645852866	0.2900133412649963	0.05625010404402163	0.018038747411367413	0.109555898864032	0.5001019481810971	0.1003288116898745	0.24454774626200454	0.6913352529675444	0.5327788122435188	0.4484860381420439	0.325551290956072	0.662775645478036	0.4331868293810834	0.0600538218647481	0.28250547712565016	0.09062753039068513	1
1.0012839315907944	0.9976443239813424	0.47224622845011854	0.08870345624754322	0.0395499411334873	0.30457532021084355	0.0949250539580076	0.30777008235188036	0.3935354228307117	0.031819494579191476	0.10546462468357588	0.16141037555464052	0.17945885123916802	0.009176000475620047	0.049569484494483014	0.25807367127618625	0.050175866109925804	0.30849304946374195	0.08924749631316224	0.030502011343059177	0.11455106559781576	0.4375325225153543	0.13942336242308803	0.23189764428610887	0.6404382638095386	0.5304814213427202	0.45003774180743883	0.26011807567667106	0.6300590378383355	0.4325809213994968	0.08156453582437677	0.2326580089863197	0.11835837658880038	1
0.9959320649849458	0.9986943228585412	0.3766353341368389	0.1662373931885019	0.043169370387781764	0.3189025533650503	0.09505534892182718	0.1858878392779997	0.5267429978819055	0.050972673098407195	0.11752531761796062	0.11887117212372708	0.1333759754449398	0.014190258689114282	0.07129507785344008	0.2636409264295098	0.05082359411451535	0.31769217127990845	0.1320945403735447	0.04660920383099035	0.10237279235758188	0.39701690187444955	0.18291813448806005	0.18994229196989454	0.5796079134620601	0.5299962107917664	0.44762053887434244	0.1715931019297346	0.5857965509648673	0.4313537898411094	0.10134621337351962	0.17681367484131386	0.15319390162627577	1
0.9978512916852689	0.9982932422762816	0.5190214293206248	0.05508411568081992	0.042089620611657656	0.3016272310132853	0.08217760337361239	0.4084190682739312	0.3032679958347147	0.03506748466801306	0.08219905377739235	0.17104639744594866	0.2554089806110449	0.004477419754285503	0.029158637620360327	0.2561920318265143	0.04393611149545805	0.28864362805537647	0.0495378846173955	0.015901827242749668	0.10628136339421063	0.5116010124375592	0.09347399611285355	0.2430063600083733	0.7065654287991435	0.5318470256139365	0.44858780732724995	0.3177116249722375	0.6588558124861188	0.4333518160622581	0.05694706166407601	0.291853257176584	0.08455149722159805	1
1.0037558296488356	1.0020500205084684	0.5071463905378131	0.03780272053908065	0.07498612404062031	0.318124420300291	0.061940344582195044	0.9070398029688369	9.402876605531689e-5	0.0015052017044409412	0.08722964536783669	0.004131321192830158	0.3190009890587414	0.008280535206894094	7.211918996225289e-4	0.22825861850708082	0.05021388518562638	0.30979920286613527	0.010909726216262452	0.0019079991097458305	0.08181757816615345	0.5472596075658223	0.061123611401888836	0.22367395865457868	0.763482905271307	0.5573786801608597	0.4517671516866044	0.5078699806417666	0.7539349903208833	0.43502787063713744	0.07752873342107844	0.34866022484278714	0.00883891237327182	1
1.0002034747945394	1.0009180240653435	0.46372300506557385	0.08943802404462102	0.046198537139820126	0.30227937684764716	0.09836105690233779	0.331064412426059	0.3589207005603637	0.07568205669143549	0.0678427852535164	0.16649004506862544	0.22116753241917916	0.005949091371868183	0.041432016227693984	0.2603688282804401	0.04258483288654937	0.2924858573728323	0.07062435799733176	0.0232432503977696	0.11276859104366753	0.48153636069961925	0.11320919088388112	0.2414920133606973	0.677713509880168	0.5411718874837592	0.45149747301879284	0.2805901207409563	0.6402950603704781	0.43560660332366824	0.0657080325874416	0.26080158570067535	0.10909698503555126	0
0.9973629625987118	1.0039583060501152	0.37911211934644606	0.15321616755717746	0.05908325862458034	0.3089843711856483	0.09960408328614793	0.20403645257546724	0.47275756254710466	0.12092559071539577	0.07392499673606774	0.1283553974259646	0.16527514247014677	0.0103371664029634	0.06564437624394613	0.2510084989446422	0.05098825928978368	0.3092980219874929	0.11484474973219533	0.03886320708528579	0.10858532757573913	0.416283641414789	0.165833009021979	0.2066383929285127	0.6300994458467248	0.5475248264167855	0.4503580959233228	0.19304538690072556	0.5965226934503628	0.43447992785502876	0.08658115551736573	0.201534316700949	0.14636445563671396	1
1.0033347610535452	0.9987298564038682	0.3713317814217979	0.15640889876614536	0.0519457785244433	0.3175467038122879	0.10276683747532538	0.20314018596171798	0.5008841733841851	0.04401916187216772	0.1159349099102167	0.13602156887171257	0.18539927664814188	0.00917765598013103	0.05922881921321121	0.24191618466654452	0.050868627267453975	0.3086774606072793	0.10358714167855916	0.035180666485216915	0.10955130913202121	0.4273154613146864	0.15445576894601315	0.21321178521369094	0.6586879434234654	0.5278402335718507	0.4508469865366345	0.19104205045419284	0.5955210252270964	0.4345455376363446	0.08159465216006202	0.21252846242468854	0.14042242305159414	1
0.9989412348404557	0.999726922080738	0.44906877870543715	0.10141544566781209	0.05891663569838707	0.2931998225991389	0.09739931732922479	0.3053424774529129	0.4043573798551629	0.04616980589506915	0.0837601151072157	0.16037022168963935	0.16408562356300307	0.010264314779084712	0.056637192176354864	0.23873577817912617	0.05694651184950077	0.32282703213678665	0.101940653335811	0.035039146380371415	0.1154644009357724	0.40282140174212927	0.15888716518531176	0.228200942887343	0.6382326207964298	0.5320935616282407	0.4494517561758704	0.2590071195433677	0.6295035597716838	0.4346430007870121	0.08624856254595284	0.21954837470118554	0.12884606353987366	0
1.0000317234900198	1.0025974122330372	0.47966770746166865	0.08034399169705801	0.03934260785053051	0.30745381253111403	0.09319188045962885	0.3708352802482954	0.319676396745037	0.06317953141741017	0.08286179667053775	0.16344699491871964	0.17626190644304868	0.00912671695851431	0.05117008787282015	0.24519418069773724	0.053232398719732905	0.31735721931220084	0.09093819500536224	0.030641390174027772	0.11701609982191809	0.421456087140786	0.14417059372509514	0.2373565038094414	0.646700305594603	0.528848176182575	0.4528893499551489	0.2920787433887034	0.6460393716943517	0.4349316749739922	0.0814251492755171	0.23585554043945706	0.11765098525901799	1
0.9989905920920721	1.0032683766517048	0.4654226860202951	0.0852269588068541	0.03888000802420968	0.31307392523864325	0.09739642190999785	0.33028841696896905	0.37257517603917373	0.012871069790040183	0.11271784965627406	0.1715474875455429	0.21305031538686695	0.007970609121870956	0.03699047483339348	0.2675064222565615	0.044319034648206176	0.2911712843417444	0.0695554934236285	0.024594409468364064	0.11439744994299225	0.4805567376434285	0.11387452807183468	0.24451231458833605	0.6658382733168761	0.5257621321903461	0.44824061686382466	0.27555760399599655	0.6377788019979983	0.43338698401913844	0.07597157320813759	0.2550309410620379	0.10238446974896298	1
0.9990658945789765	0.9980913191411889	0.4627807478522335	0.08641686498136723	0.05277602221850453	0.3044626751131296	0.0935636898347653	0.35350985717996974	0.35325865412214175	0.03491601202935112	0.09297940515018256	0.16533607151835486	0.1757710537596358	0.009120699980571668	0.05226693564302672	0.24098334765882068	0.05555493235470361	0.3188006803540005	0.09262378947285753	0.03123615384925913	0.1162661963999819	0.4167544014184565	0.14817872182756114	0.23393243943046824	0.6494318451071353	0.5247788554468346	0.4498348616810362	0.2824243255664174	0.6412121627832087	0.4332386493307949	0.08131269517967768	0.23173681642355737	0.12018913772755985	1
0.9993790461033091	1.0011557696274194	0.38217344387000035	0.15067405087968852	0.05417601749986537	0.31200698564682183	0.10096950210362397	0.2276778276315197	0.4844607077276413	0.04894148644308351	0.09917687645393937	0.13974310174381616	0.1596852268474145	0.011718430956335344	0.060754629558100466	0.2530921597129625	0.05243862532527828	0.31300230355074526	0.11211922607531294	0.03964616556087713	0.10966245848828633	0.412777386560377	0.16455785140059123	0.2103830436562432	0.6219771374817824	0.5267229033271557	0.44780584787082767	0.20482339436063374	0.6024116971803168	0.43324251011551035	0.09210323790848193	0.20034675296856136	0.14079251923846706	1
0.9977129421704364	1.0017933269201398	0.4030151684579605	0.13973453802761066	0.04982046481653942	0.30869320548608	0.09873662321180945	0.23177435948057448	0.47235983746326693	0.04619106621526054	0.11200614522655651	0.13766859161434153	0.19082436828358473	0.007304426139134771	0.060978990370313166	0.23798887500306415	0.05803518997122011	0.3048782448184311	0.09997117272954106	0.03168775622009312	0.10830214919415877	0.4288132432866489	0.15800636270076115	0.20803465970036622	0.6670875293336079	0.5263324371295389	0.4500176825034293	0.20520961613963473	0.6026048080698174	0.433727006917304	0.07277206559623572	0.22201860065619836	0.13893634066487	1
1.0013780826755265	1.0034146993635247	0.39007607076865985	0.15013145635633765	0.06456629539320814	0.29672550033835826	0.09850067714343608	0.20155081427809482	0.4891906456572882	0.10147205446348567	0.07997788988604251	0.1278085957150889	0.16078596585471036	0.010560370779912776	0.06678255412713803	0.24817195703315179	0.05463726681043454	0.31190330618027146	0.11674358920720763	0.03940066430015682	0.10775791491422415	0.40895792288786215	0.1713808560176422	0.203516074400267	0.6270248547368104	0.5428112167443437	0.4501869898814209	0.18977825244207772	0.5948891262210388	0.4342194644917484	0.08750574927784295	0.19963062820114347	0.14708308701276201	1
0.9977184918077986	0.9989890464919348	0.4528338713267526	0.09718636242736171	0.04550289690557647	0.30911498688632844	0.09536188245398079	0.3084528861687673	0.3867669014906217	0.061352581940177814	0.08641963470805954	0.15700799569237361	0.19404290020280682	0.007390568743631403	0.05166141306318481	0.22619479932796865	0.06049660633901782	0.3183192233317684	0.08755945964784902	0.028507477841032802	0.11338701115058937	0.4202376995307755	0.14805606598686682	0.22728600974438337	0.679518638265638	0.5331086262144127	0.44961920645831155	0.2587927026467217	0.6293963513233609	0.43374424336626616	0.0731898572119749	0.23895047092985097	0.12160391522444025	0
1.0036605162019467	1.0026209415148224	0.49156550138909855	0.07377957466280456	0.04228019661009782	0.3022347359810454	0.09013999135695365	0.35755071245753717	0.3395083678240714	0.059110993185488146	0.07891771880990238	0.16491220772300097	0.22714357564127594	0.004931324829460881	0.041666184735025	0.25142418946833617	0.046420842904532064	0.29701420804714723	0.0674861477805354	0.020888638216049506	0.11051103615817345	0.4785677651096121	0.11390699068506745	0.23666211686529762	0.6889354108457011	0.5377551969415928	0.45224897814282056	0.29118283973468584	0.6455914198673429	0.4341852419848516	0.05983941612547236	0.2688685899524842	0.105477235906895	0
0.9999377758896058	1.002614033365841	0.41525981763032804	0.12501155772359418	0.06010530629994083	0.299443784639712	0.10017953370642488	0.2600384716281978	0.4334525643508009	0.07899673211894617	0.07989618912663392	0.14761604277542129	0.16227126114920187	0.011393014665090866	0.056874383103902165	0.25646378186103475	0.05113064405889905	0.31205268628291855	0.10548389470864625	0.03721649693965321	0.11259773193929958	0.41873504301023656	0.1566145387675453	0.21984367353180917	0.6225169083907911	0.5345009508125176	0.45031769258239307	0.22908914645932602	0.614544573229663	0.4337221701781273	0.09089414376248878	0.21014111167261992	0.13268691474301864	1
1.0022253964765488	1.0011200052205218	0.37353441182014924	0.156220635898603	0.056123715932487044	0.31355515157159397	0.10056608477716665	0.20067383572965247	0.5025097703105791	0.04593078046439341	0.1186846366086679	0.1322009768867072	0.16052378300505302	0.012419125931484662	0.062269020507977724	0.2523663049451781	0.05109658495364794	0.31090410764959714	0.11581873304350435	0.041130586604041966	0.10929048640301944	0.41289008795023113	0.16691531799715228	0.20815509119125047	0.623522980564253	0.5254323266081302	0.4492705214616946	0.18634343354969726	0.5931717167748486	0.4349055762015327	0.09486483309114402	0.19687928635896904	0.1431614567514196	1
0.9998965490320257	1.0003717779021264	0.45158326758958445	0.09984445306263688	0.047569044505935076	0.3056574661086549	0.09534576873318876	0.28680573572907897	0.4197147868097858	0.015785418219800212	0.12190333948192648	0.1557907197594087	0.21766333845929614	0.005032473792391053	0.052153441026298326	0.23161553910634744	0.052744404196921904	0.3061380545996616	0.0815452081749483	0.02435929335625892	0.1102934554628246	0.44927887756564355	0.1342896123718702	0.22451250572513157	0.6960407117278635	0.5315520311089084	0.4506517906650165	0.24650860587982415	0.623254302939912	0.4345323130065931	0.060416748995650416	0.25105721065286957	0.12305835335807311	1
0.9996705366481528	0.9966947637333206	0.39979475582777113	0.14174401189670338	0.05037855826596792	0.30988204281006076	0.09820063119949687	0.23390949949194356	0.4572696104844618	0.09220791703211796	0.08170007475300317	0.13491289823847347	0.15220658436221973	0.01094473121158248	0.06630280411290258	0.25156010360385034	0.05333321380427493	0.31766303857137923	0.11704117014953945	0.03979363482505437	0.10819588950873624	0.40376668796607007	0.17037438395381435	0.20625922266354227	0.6139761162652384	0.5396920647955484	0.4502740626078908	0.20954945344145504	0.6047747267207275	0.43252729904525633	0.08908664265301816	0.19840781593304968	0.14503284045918857	1
1.0000576547832012	0.9963281824655386	0.4816418990335721	0.08166212058358181	0.04407831373068696	0.3001997270453059	0.09241793960685322	0.34976253084391457	0.36078775502194504	0.04053701813994547	0.08337520770439975	0.16553748828979525	0.2436333196566524	0.004275309165174062	0.03735883049740355	0.25299715739205336	0.045081703564026666	0.291470236452874	0.06024104639393308	0.01860690673135547	0.10657653654046048	0.4966304770487057	0.10532274995795975	0.23299887794791607	0.7004089025638933	0.5303227629121721	0.4479563470028221	0.28366255913578703	0.6418312795678935	0.4324189997313391	0.055634795951423774	0.2756846000194708	0.10109960376044463	1
1.000343903981331	1.0010827080590112	0.4695143319591707	0.08848865040608349	0.044641867695290265	0.3004324435437277	0.09692270639572778	0.3420787950477097	0.3642602111331643	0.03344127356378513	0.0923678191993569	0.16785190105598383	0.20628287779743454	0.00731728774853479	0.04228942232994173	0.2578242664532183	0.04874402613482377	0.2980133209277187	0.075124474130318	0.025517764051841484	0.11401103455648652	0.46410714425065286	0.12386850026514176	0.23775372190628893	0.6666877324417709	0.5281575022380569	0.45210878911556296	0.2801987370693365	0.6400993685346683	0.43501186585551294	0.07288860628429863	0.25249383460329256	0.10962942496792179	1
0.9983808486022393	0.9981634327871141	0.5317068512383957	0.048944146726914516	0.042620165873194775	0.30159234186019684	0.07513649430129817	0.4401436508228387	0.2888528966197211	0.03310909922474122	0.07182098154594264	0.16607337178675638	0.2843898804574338	0.002958969823057458	0.023891228136042938	0.2649990003771061	0.04003577721634777	0.2754239503386693	0.038440765419515605	0.011590567460415207	0.09671062619092731	0.54938888083454	0.07847654263586337	0.2328811962783257	0.7194773669781696	0.5349636997101919	0.44578542175408703	0.33268460041255477	0.6663423002062774	0.43125067734133815	0.04624951585469162	0.3108524441711974	0.07414871731544911	1
0.9979767826634107	1.0033029795105752	0.47307541287519134	0.07856881410774667	0.04560075657864132	0.30967160444019937	0.09308341199822119	0.3671102489828794	0.31447324635774704	0.08995264966084467	0.0644154118687163	0.1640484431298126	0.20129820259980383	0.008184166794321787	0.04184914331993668	0.2375904651581824	0.055890584044540455	0.3127966575062416	0.07618160733614793	0.02614829722188946	0.11624248335508383	0.43888866775798624	0.13207219138068838	0.2414081961060521	0.6772402554451945	0.5382240631978593	0.44896102616181405	0.29574633888180724	0.6478731694409037	0.4344258540836671	0.07700174905993999	0.25121964185533235	0.10620446316839482	1
1.0036474427222537	1.0022592267229524	0.5024862360352083	0.06099499058030475	0.04949317530830413	0.2988846090795263	0.08814098899665652	0.4103198081836341	0.30332641996950316	0.039321724282346295	0.0694148100970935	0.177617237467423	0.23240722529326807	0.006611693851454296	0.02910303190721502	0.25249587221310393	0.04764777513918182	0.3001162118570228	0.05500602396633897	0.019291298207669654	0.11232689153108431	0.484903097506372	0.10265379910552078	0.2517321900844626	0.6923047855312545	0.5357330604334317	0.449849697230147	0.3252749170172472	0.6626374585086237	0.4339907265960487	0.06923135968876183	0.2780571783141436	0.08670218859314319	1
0.9986832258564633	1.0015670835337795	0.40465715768952043	0.13248695296762295	0.06209129731477266	0.30261420111490744	0.09815039091317648	0.2768566321650799	0.4368736900850718	0.038454227655133504	0.10039176070502792	0.14742368938968672	0.14116963353362363	0.012921277783247939	0.0655489004488816	0.24010253109719532	0.0586595140142077	0.3281211891188301	0.12100227271121239	0.042532094479082835	0.11094485952493105	0.3812721646308189	0.17966178672542008	0.2119492424407151	0.608489507150256	0.5215565333753065	0.4493158605536828	0.23152195546400675	0.6157609777320033	0.4339455647944027	0.09676521283467827	0.1945891535416054	0.14259119841811901	1
1.0007038551927248	1.0013893644613308	0.43825594820440933	0.11189463598919391	0.04730946037949809	0.3050797985362519	0.09746015689064683	0.2656802417959974	0.4362305552075613	0.04516489870565119	0.10309518299179796	0.14982912129899204	0.23905905418676415	0.004340345457658144	0.0467901258795949	0.24834817371127507	0.047167542416493694	0.286294658319046	0.07273581622348042	0.021605344886227378	0.10639475514294065	0.4874072278980392	0.11990335863997412	0.22005364515796366	0.7003362653156331	0.5323421441091304	0.4504684480653875	0.23243826449826557	0.6162191322491328	0.4334300215932717	0.0561049647537411	0.25894125364711595	0.1183838031924146	0
1.0005297742423631	1.0015053857541714	0.4269121815068192	0.11767528318440407	0.04893496719468857	0.30618857147384765	0.10028899664024057	0.2542804367872579	0.4285992785343937	0.07930486151118726	0.09010077004966703	0.14771465311749407	0.20035780781999424	0.007529352972097243	0.0517246891538562	0.25276456766802247	0.0493611502844897	0.2971728870782516	0.0885075119489335	0.029253469822980046	0.11183607520030843	0.4531223754880167	0.1378686622334232	0.22372338982334738	0.6649597854442542	0.5382983758398356	0.4524977102594829	0.22794105170700057	0.6139705258535003	0.43506026008737275	0.07394717016798776	0.23528564159496196	0.12582744832442305	1
0.9981606071094272	1.0017911506129025	0.4309000635154438	0.11697590089971822	0.046177537775717266	0.3073228758441429	0.09862362196497777	0.2773922868193716	0.420524088292102	0.0649837490292632	0.0870667702445817	0.15003310561468153	0.18536485157084756	0.007027403198464722	0.06030138029974003	0.24295854645541473	0.051687048013170867	0.3105069231780625	0.09818413257658186	0.030855349078377114	0.11129849820592239	0.4283233980262623	0.14987118058975274	0.21964153691727872	0.6578513863459781	0.5314238851501204	0.4487598935891853	0.23792510858309124	0.6189625542915456	0.43407625823891144	0.07134780974219199	0.22782242963464375	0.13490601886207573	1
1.0030458582185249	1.0017348547639657	0.4737173250168671	0.0441385316787386	0.09071827527686312	0.31561476908144553	0.07581109894608563	0.9109270529053952	3.833159360921631e-6	0.0043937843177508555	0.08369564913780558	9.796804796872792e-4	0.2582322141009269	0.014609323170678284	0.0028893079788220454	0.2393753515811219	0.055770569528010745	0.3195042947730753	0.02319259031828392	0.005693959168783589	0.10392497969858117	0.49760756568204884	0.07896315984629466	0.26214055917714435	0.720380124609778	0.5689805975633756	0.45345363214108864	0.5188573879562941	0.759428693978147	0.43486485481411286	0.10303876412677251	0.31211507425893337	0.01971101642840691	1
1.0004806849574972	1.001146648715006	0.47941686495391994	0.07495304523864148	0.053723027873156824	0.29979016749310183	0.09211689444118004	0.39117341669552347	0.3230527853971717	0.013688896887079667	0.09933834222007462	0.17274655880015058	0.2205223185640786	0.006178484284659571	0.03929741562187927	0.24510798009741205	0.0499305345040473	0.30270544211476935	0.06790594881304833	0.02243004890650949	0.11382777590664427	0.46563029866149064	0.11783648331709563	0.24297298962853361	0.6881857235199945	0.5265031674044784	0.4510495469102175	0.3069469655267154	0.6534734827633577	0.43527911840045086	0.0669525459629698	0.2655590567327746	0.10276751570470652	1
1.000021551032055	0.9974408726126727	0.4570731652091356	0.09379393168700484	0.04471282604720891	0.307157748681195	0.09726232837545562	0.32082594650241203	0.37789335125082485	0.046429740505321344	0.09128844039257307	0.1635625213488685	0.1885620318522546	0.008376848858930346	0.04856065009434604	0.25009492752732293	0.05006241642242866	0.3102409370990282	0.08619572419802803	0.02925822524475164	0.11484396290093751	0.43865695937957755	0.13625814062045669	0.23487372385753347	0.6556387485878564	0.5288554733094532	0.45013260728301163	0.26719640416566254	0.6335982020828312	0.4336929588409647	0.07793440086578066	0.23770344327395532	0.11805511470122866	0
1.0039361187647153	1.0021093085654478	0.4373894437805394	0.1190251445939927	0.04962428622627489	0.2964643051675954	0.09749682023159743	0.23595557375927456	0.4511606105829317	0.09323541989110411	0.0802307796449294	0.13941761612176012	0.19093564010536415	0.006048358406013603	0.06400968195017691	0.2388433938665083	0.052356414339893464	0.30878450530736623	0.09980669858748724	0.029748658231296733	0.10927334779338077	0.42977903397187245	0.15216311292738072	0.21365199312409303	0.6665318211574058	0.5497817241428169	0.45122630687972404	0.21769563814404475	0.6088478190720223	0.43504714649461196	0.06624778046185417	0.2290730628596362	0.1397263031731216	1
0.9990982297255346	1.0000349543824165	0.5261666273322825	0.05297771956586102	0.042373337303096406	0.30093356432881113	0.07754875146994882	0.43070907443620404	0.2962097384486558	0.029362821914455724	0.077813849244169	0.1659045159565154	0.2922733194885607	0.002715734275040122	0.024001342833980033	0.2564599236784495	0.03998157644222576	0.2771489196742723	0.038033421744869324	0.01131634463584917	0.09610283897162238	0.5487332431670102	0.07801499818709508	0.23223973906131823	0.7298169580201376	0.5344786602140993	0.44883541923994386	0.3274161490719439	0.6637080745359719	0.43381059583620024	0.04435454884745216	0.314149630967202	0.07530641602154617	1
1.0007084411880134	1.004053261824928	0.4282297809616474	0.12134972993981892	0.05254422483086666	0.3011701871795199	0.09670607708814712	0.2617901967888829	0.43789769375749976	0.07448474630135736	0.08219280436990505	0.14363455878235493	0.14259499059368236	0.012718203474930743	0.06376905390233208	0.2444856096297056	0.05890880006777712	0.3254765848117405	0.11763593747146159	0.041148680094198774	0.110898077425633	0.38708060022338797	0.17654473753923872	0.21211233763896992	0.6069479257238245	0.5366779575719337	0.44921603561393497	0.22815601776916927	0.6140780088845846	0.4329943496665483	0.09599850108223175	0.19795188306363015	0.1390439655206864	1
0.9987329706356936	0.9999794724671266	0.4528921538661672	0.09783290342592904	0.04244181926794837	0.30945575466032343	0.097377368779632	0.2864129077100565	0.41761688549722603	0.03870478026933743	0.09727150474392966	0.15999392177945035	0.22046749775025193	0.005907794838651064	0.0449921839653848	0.2583542372903617	0.04591899343606499	0.28881032870686696	0.07509196661842304	0.024191987814387174	0.11135697619803137	0.47882173504061365	0.12101096005448803	0.23130667730820362	0.6785554742117353	0.5372556259337212	0.450423446574066	0.25183883974228116	0.6259194198711406	0.43434774751062305	0.06545534413448896	0.25404939661706016	0.11484300675907394	1
1.0022025590395034	1.002676339354423	0.3596374825093973	0.1777256847975192	0.06613137433672825	0.3041435077571776	0.09236195059917782	0.192941002586167	0.5007628837932164	0.11949137582856859	0.07324775233496941	0.11355698545707846	0.11734689069457631	0.0157656927510799	0.07924185570501752	0.24929461025994756	0.056816801365288716	0.32968942264100115	0.1469873744905955	0.051979826034498106	0.09986490054859083	0.3666415009545239	0.20380417585588423	0.18266507855652803	0.5657375199421293	0.542775278276695	0.45069677730553187	0.17542861103351742	0.5877143055167587	0.4335293673329472	0.1069374575768023	0.16406709069996103	0.16252481905618393	0
0.9989269342858764	0.9977963987194662	0.4856283089124477	0.074569884401232	0.04411329715960103	0.30430093805146874	0.09138757147525045	0.3420054778261258	0.3637052969912521	0.030618560355887312	0.09429744324979825	0.16937322157693635	0.23490066683660796	0.0049407223969709195	0.03839647144887835	0.26067445103848325	0.04235086349750085	0.2886798076387524	0.0634366079516433	0.02009941410579402	0.10995760303701232	0.4955751178750912	0.10578747144914415	0.24011727625881346	0.6884737375537046	0.534406569826779	0.44999553503162093	0.284490591111316	0.642245295555658	0.43338227602665863	0.05984991819308762	0.2714704837136722	0.10206187411989873	1
0.9983556175588245	0.9975955534715136	0.4346371238490131	0.10874271012079001	0.055737722251059864	0.30188914263290945	0.09899330114622763	0.2991695620165926	0.4026030445289368	0.05107525754286301	0.08912213162438558	0.15803000428722183	0.16783904240623793	0.010749175500855905	0.052732005859182425	0.2545369178363973	0.051296610171194766	0.31403866997926777	0.09795938867251809	0.034478207312479754	0.1143293709343841	0.4223759602426352	0.14925599884371285	0.22767341720824624	0.6303719798609133	0.52650475504427	0.44905109123014875	0.25170537511033936	0.6258526875551697	0.43275436045445886	0.08824994189612713	0.219291378363796	0.1252130401945357	1
1.0015618813413865	0.9980252833163579	0.444723424966786	0.10661943242946974	0.047283469121402875	0.30140486565913016	0.0999688078232112	0.2754822021407512	0.4191733349418361	0.05567265652686967	0.09366450521708028	0.15600730117346276	0.2154776562716646	0.005897589074505777	0.04832866087185572	0.24902777918477606	0.04605132614516305	0.2990327654935036	0.07952926174550627	0.025303011799144775	0.1108812111593865	0.46450543545644063	0.12558058789066934	0.22954684674899234	0.681091909439039	0.5344111940358386	0.45154003583435653	0.2423963492892468	0.6211981746446233	0.4347766568672175	0.06542395072350961	0.24896295300451013	0.1203897531391978	1
1.0006385135358784	0.9970136734080117	0.31442487192001145	0.20474441206561506	0.08725972212441462	0.29870756632808804	0.09486342756187092	0.16076599798275537	0.5482768512893824	0.07233123160710905	0.10762376865657289	0.11100215046418022	0.146024899705363	0.014201507481543746	0.0717338800687106	0.24944122854817186	0.05279268866247768	0.3163291427208106	0.13383844164790928	0.047903054097654926	0.10157359871526767	0.39546612825353483	0.18663113031038697	0.18694090527545842	0.6076574297008154	0.5206307943598515	0.4504450994133109	0.15146645365365424	0.5757332268268271	0.43374535023727656	0.10148523767249748	0.17320668495762281	0.1590534276071563	1
0.9972905241141464	1.0008673413541267	0.4303662630378462	0.11520190397426087	0.052884677900220764	0.3020377001333	0.0995094549543722	0.2501114934779414	0.4288156800837403	0.09283592011388739	0.08187853670595958	0.1463583696184714	0.17947809235784357	0.009029455399067807	0.05600139259561198	0.2586568351998907	0.046731480393599104	0.3045447804930682	0.09803627857089221	0.03300543057621243	0.11255253298470602	0.43813492755773426	0.14476775896449132	0.22345260079435456	0.6400321418850256	0.5422414109629194	0.45060773062326986	0.226592430016327	0.6132962150081636	0.4340071509178457	0.0809265030914032	0.2227128162174563	0.13036783160898616	0
1.0026814164415037	1.0014975600390523	0.4986908894983257	0.0636487453909944	0.05212879486217436	0.29713762950685413	0.08839394074165144	0.3891141277909199	0.3184017653654618	0.0015650151195874837	0.1162813575017471	0.1746377342222838	0.2409253702246706	0.005212358180924647	0.032640371778613723	0.26052786960264096	0.04244305410587118	0.28916674938665715	0.05645016991984176	0.018597439960303382	0.1104867867603185	0.5014532398273115	0.09889322402571293	0.2480743484203625	0.6931481153209682	0.5361221024870029	0.4495143206082903	0.3127449990193751	0.6563724995096876	0.4343006007175622	0.06146294748622967	0.28069038332270757	0.09214726990862493	1
1.0009939298182498	1.001368101104799	0.42915210261244235	0.11618419174421833	0.05481561391530799	0.29854985685691104	0.10129823487112027	0.2637060444223872	0.43970462431797075	0.023360220877081582	0.11875229997983794	0.1544768104027226	0.18951573581797787	0.008121903117647414	0.05446665069417174	0.25516253984601406	0.04653573888071257	0.30156194971630096	0.09386984969536045	0.031281295883541296	0.1133541860436341	0.44467827566399193	0.14040558857607302	0.22682595041208076	0.6528293654648429	0.5274350709176729	0.451034873897314	0.23249636608636098	0.6162481830431805	0.4359787190725508	0.07676315739377101	0.22990851650440597	0.1293070451743737	1
1.0000069177651139	0.9996419415075575	0.4856835903384605	0.07807029512001869	0.04219374005791069	0.3040738035908732	0.08997857089273696	0.3450841925322453	0.3490476262988307	0.0679896927070256	0.0775080403443523	0.16037044811754617	0.2603297595277514	0.003820805905525335	0.034136248062312385	0.25764068259227996	0.04379888366055163	0.27928549442110984	0.05461654124496134	0.01665948727712362	0.1043286385533458	0.5179704421200314	0.09841542490551297	0.23104122029858837	0.7089399002926415	0.5388012076900229	0.45070218390387956	0.2823786109120969	0.6411893054560485	0.4336159996644295	0.052644332417737263	0.28527015953239854	0.09570150771429359	1
1.0018636544910489	1.0040874631418872	0.44599350100120366	0.10060302434898154	0.04775905146451079	0.30577076464348446	0.09987365854181954	0.315684203195779	0.3840548659893122	0.03850035310409989	0.09758663170378547	0.16417394600702342	0.20611320180613074	0.0070598322387061254	0.04668401722576888	0.25324289173496184	0.04661319011051245	0.2994815687417931	0.08057990193947503	0.02683605247500004	0.11396924566712688	0.4593560935410925	0.1271930920499875	0.23574971693220642	0.6698509289161902	0.5259701291671596	0.45197150300965977	0.26361787149570476	0.6318089357478524	0.4357619542626143	0.07159146327122455	0.2469244682024797	0.11724602278891003	1
1.000226664448787	1.0039948227099296	0.48464347065791236	0.07511468816545334	0.04017091532749295	0.3059304585289996	0.0941404673201417	0.3475037703371425	0.35590051278634444	0.025510215431702267	0.09756659586625187	0.17351890557855879	0.20429611918666998	0.008096829576375463	0.038493869634302916	0.2642230295132998	0.04528965689194	0.2989826325692588	0.07169538424152216	0.02510468503084378	0.11551317759730932	0.4685191486999698	0.11698504113346216	0.24670203778103722	0.6603381454259769	0.5320277539906748	0.45127192033881186	0.2887226600713313	0.6443613300356656	0.4338001673928135	0.07665083629016226	0.2541857933551854	0.10296353774746589	1
0.998742386413808	1.0020948074894651	0.5110677432111811	0.05790079248503036	0.05255988439424982	0.294024467152633	0.08444711275690579	0.41245285466406123	0.3045706790397737	0.009374500986308312	0.09960786648746038	0.1739940988223966	0.2542325656904215	0.00502638194702806	0.02730447793585954	0.25809546552749535	0.04484828243432957	0.2868116439925282	0.04859842605754619	0.01626756617465859	0.10741361629767927	0.5123280312179168	0.09344670849187577	0.24545581240820358	0.7044359816409939	0.5324341851312365	0.45067284714190203	0.32201454305142335	0.6610072715257117	0.4343091135268732	0.06038060868324306	0.29115970326395035	0.08276880157967983	1
0.9985471817525133	1.0007305906138735	0.45164928648140223	0.10360367671882147	0.04655211383533222	0.3034356210234112	0.09475930194103291	0.2868705895439516	0.4198330336193935	0.03933561835397174	0.10193579036536414	0.15202496811731908	0.21482824865165687	0.004874756366869697	0.05381155414263383	0.23423118444558044	0.054217284494002004	0.3048901846133154	0.0830665728787801	0.024380262369276567	0.10876652491666516	0.4490594330972373	0.13728385737278212	0.21903000286384103	0.6916617865225518	0.5308121702088965	0.44958196885428786	0.24366226018978077	0.6218311300948904	0.4332590249664832	0.05944055405180856	0.24878744755113255	0.12503102336354205	1
1.000764497200499	0.9997176400714671	0.5147658848033817	0.05781081408869229	0.04771681088506297	0.29572311932692874	0.08398337089593415	0.4120532685064938	0.29912664605159084	0.03487175855254845	0.0830302043799509	0.170918122509416	0.2336041183107184	0.005351055762539554	0.034867060821861154	0.2491722550733989	0.04814745826279289	0.2989044197067547	0.059294265081332065	0.01907614849693136	0.11087748356500318	0.4827763733841173	0.10744172334412497	0.2434186701471993	0.6956122851641322	0.5275329699220289	0.4490637775173286	0.3168866479909283	0.6584433239954641	0.4338902863888288	0.06226564492949316	0.27869282576894827	0.09293181569038739	1
1.0006706412114694	0.9981817892074922	0.48658690524054865	0.0817334748654314	0.0336985134322297	0.3048169346650018	0.09316417179678828	0.3126054917555179	0.38149363436252465	9.945087773413554e-5	0.144473074937401	0.16132834806682222	0.22848491390705203	0.004753707032743916	0.042974455793006905	0.2591202989347367	0.04302544752792291	0.2914219127530198	0.0688405782719585	0.021112415446207674	0.10910684860531	0.4876052128417887	0.11186602579988139	0.23358166062650076	0.6845333243272473	0.5404165047152938	0.4500695126117543	0.26737013734136245	0.6336850686706812	0.43345128639792985	0.0587077747835414	0.2655845489818982	0.10915896263249018	0
0.9990136010243807	0.9979817242802066	0.4726273819138691	0.08479913509852387	0.046108580644402555	0.3043463329080043	0.09211856943520012	0.33818491557605246	0.360364602671168	0.06282081652579281	0.0779946522135351	0.16063501301345157	0.20846384073521923	0.005518534551270679	0.049331966696207014	0.23213436151519576	0.054499116955201835	0.3140865153386124	0.07915456338796047	0.024304062140482773	0.11166160206781041	0.44059820225041496	0.1336536803431623	0.2300710838055375	0.6878504204448019	0.5379754251625616	0.4517904108374207	0.27861478350956115	0.6393073917547806	0.43313774736844723	0.06329200401081388	0.2532333894693477	0.11661235388828564	1
1.0005980664169294	1.000158725502795	0.4215686835325741	0.1285820310043303	0.0498749843164237	0.30116652210336436	0.09880777904330759	0.24197323690703001	0.44891976009451645	0.09225790658187918	0.07697578578946032	0.13987331062711392	0.1570763368813039	0.010529579284699676	0.06326959554719983	0.25802509276963653	0.050820150732780435	0.31203655323582635	0.1117839925175588	0.037984817685659304	0.11025787386289397	0.41510142965094043	0.16260414325033923	0.2121958228467007	0.6151460898548994	0.5447039424498133	0.450549653992827	0.21900371490154286	0.6095018574507715	0.4336797233694085	0.08738900842815174	0.20599062037667257	0.14030009456458414	1
1.0000534249083555	1.0048756813847213	0.4153244591266307	0.12563506228228513	0.058306608536781386	0.30073485455297455	0.09999901550132824	0.25912753092638	0.42175905759712484	0.10177219889918067	0.07261888852159949	0.1447223240557151	0.1664717045727764	0.010712388099101893	0.05651048364418195	0.261238469602491	0.04923017092796675	0.30808464358342363	0.10319775942126322	0.03597488767797938	0.1117772518920789	0.42771017417526735	0.15242793034922997	0.21888527425342377	0.6238718967898744	0.5374026590796657	0.44910614974134294	0.22788917311282825	0.6139445865564142	0.43259902359742025	0.08810047523374812	0.21256414011478278	0.13193440824888936	1
1.0009223405987022	1.0027207270943315	0.47264861279684656	0.08251717935712885	0.05151859898806807	0.2992187205809087	0.09409688827704774	0.37063986143075783	0.34557825835915257	0.011389573876490373	0.10186923388320146	0.17052307245039777	0.20859295091688726	0.006752294799726779	0.0408181042999583	0.25464711845943727	0.049266541992812225	0.3032224336302816	0.07155080005925134	0.02398040095956625	0.11272015494133034	0.4632400693763245	0.12081734205206354	0.23823407818182238	0.6710374447210208	0.5272782212165532	0.4503457676712439	0.2956851787018064	0.6478425893509032	0.4321176328481743	0.06997557497031477	0.2559550838422811	0.10618697403557839	1
1.001337076330067	0.9986969367388475	0.4686469012375691	0.08468609942151245	0.0510575572377528	0.30091567587266244	0.0946937662305032	0.33473971197362995	0.3754711602631887	0.029785823809812186	0.09148993488656589	0.1685133690668032	0.20247174131561874	0.00787770579998878	0.04195960496798569	0.24933551463322823	0.05279060517135239	0.30481969590619906	0.0759464913505118	0.02610918058253733	0.11463595162308989	0.451807255948847	0.12873709652186419	0.2376634813124941	0.6694306740046316	0.5317198749436547	0.44909241572056435	0.2788664266112566	0.6394332133056283	0.4332323246509081	0.07554973106517865	0.24919894855698527	0.1084836450287442	1
0.9995290578917602	0.998313183047746	0.5477390270455093	0.04394236179811667	0.022687982124874603	0.31589124095579463	0.06973938807570478	0.4579442155289408	0.2774189444875988	0.01885937221003741	0.08555480764263487	0.1602226601307881	0.29247786315703367	0.002870842031950185	0.02323128984369254	0.2435409376256874	0.047591606952706214	0.28361003789670686	0.037037959036581	0.01093582716093827	0.09574159533128487	0.5360188007827211	0.08462956598928721	0.22476029629093786	0.7386802528352931	0.532191355646776	0.446365384397196	0.33644142381024594	0.668220711905123	0.4343288340370714	0.045564715181186294	0.3176553601063556	0.0711087587495295	1
1.0017797750395032	0.9988723727834815	0.4291589844968243	0.11373697861258562	0.06662484459983897	0.28954110714390935	0.10093808514684169	0.2809713410636394	0.4145207729304978	0.07920800658417132	0.06938079516983806	0.15591908425185347	0.19156777118838378	0.008238321153920989	0.0498397801304727	0.25357221665942964	0.04916568693093644	0.3047147881545576	0.08806159013964472	0.02998348885525103	0.11291794692704782	0.4451399878478134	0.13722727707058116	0.22843630035750023	0.656013713989143	0.5358110853623125	0.4495210064278315	0.2456808609009616	0.6228404304504808	0.4333548704526047	0.07727101516839041	0.23295003614670134	0.12313381913751295	1
1.0009514513368087	0.9995252157146738	0.4526105178765871	0.09430215640803033	0.036195729240879534	0.3163989467475156	0.1004926497269873	0.31143580478141003	0.3878832596848292	0.010846545415943376	0.12077240923016104	0.16906198088765645	0.22549680956028495	0.0064288632376225474	0.0378789064597569	0.27276596945940107	0.03840052587562638	0.2844718508099054	0.06725769526827394	0.022949925570894484	0.11160714902650827	0.498262779019686	0.10565822114390033	0.24320985510047774	0.6727302829050044	0.5268206714178654	0.4513242171058075	0.2652233792520916	0.6326116896260459	0.4333289402348368	0.06830214090796442	0.25961565388926894	0.10541114543760341	1
0.9994003499315697	0.9963203731105695	0.5524809891972364	0.0405997087200315	0.029438909761261203	0.3095604393935914	0.06791995292787953	0.46944644121319334	0.2687160692254374	0.018867125492962794	0.08189946137046508	0.16107090269794147	0.2966014980471715	0.0023252602979879924	0.023520464596939024	0.24708799096925105	0.042299077838183756	0.28455048887474615	0.03593249384412204	0.010086768949195028	0.09352845042652551	0.5436894890164224	0.0782315716823058	0.22674997737592137	0.7386032283936136	0.5357351634485532	0.4487168057396684	0.34519212847747555	0.6725960642387377	0.4340655910660424	0.04104049019818375	0.32201355596138903	0.07101154490646969	0
0.9997124367110807	1.0021076930242192	0.4566761598135676	0.09119032003656724	0.056006522398252934	0.2966257037705322	0.09950129398108004	0.31773791930688255	0.381504485279105	0.03255922410518084	0.09843869587103324	0.16975967543779844	0.2260659156703894	0.0057589165035113405	0.041097372817013804	0.26679781783203116	0.037575875499254126	0.28773913929231426	0.06970394800858021	0.022847658688055064	0.11211730369743071	0.4928637335024206	0.10727982350783434	0.24379241686910633	0.677257951583025	0.5262250779568556	0.44955315373282295	0.2684654139247785	0.6342327069623892	0.4344501655978382	0.06460594237277584	0.2607448475063641	0.10909937571869824	1
1.0004227451382928	1.0003263422127116	0.5355028889168773	0.04732322927338615	0.041766615217917136	0.29717716401017225	0.07823010258164721	0.4134200144145325	0.30080381827669317	0.02729981525833393	0.08517848174535646	0.17329787030508384	0.2500456443479924	0.004692142484771712	0.029137539655161863	0.26248651387820676	0.04344835029976856	0.28660856374946475	0.04991302895109551	0.016083346811161935	0.10749789877347195	0.5125321582261991	0.09336137925086406	0.24571168417042502	0.6984721382137999	0.5364561493322596	0.449803938577388	0.32449088971328627	0.6622454448566432	0.4335374388140123	0.058321036748279445	0.2918456556224479	0.08337074644328499	1
1.0025162907491518	0.9992381093928454	0.4748892211272467	0.08484617790601433	0.04191617941986973	0.303909811099442	0.09443861044742735	0.3317411659436212	0.3760848886401045	0.036624141953762415	0.08936935919686813	0.1661804442656439	0.22884448216820222	0.005606953452905534	0.03937027095530506	0.24845457466924653	0.04939543890979904	0.2959006682553595	0.06667003969043496	0.02169281528222437	0.11073479630695776	0.4772990568374487	0.11606547860023401	0.23523790062847744	0.6924284994477643	0.5328073783263874	0.4494103836916223	0.27638475420226727	0.6381923771011336	0.43424258675462996	0.06374471176308227	0.26551777085695716	0.10498010413459063	1
0.9992597850557935	0.9988794796859297	0.4061157830593385	0.13460775240788597	0.052551784622653766	0.3066906684424947	0.10003401146762705	0.2368832670938679	0.4605197691135275	0.07674150382013713	0.08454345911641595	0.14131200085605158	0.17095241306504488	0.009898289771552996	0.05822914164113321	0.2615425047890117	0.04973440286720313	0.3039260303736708	0.10364881119555559	0.03552137978286939	0.1101958377095139	0.43249491785405664	0.15338321406275873	0.21392311742209394	0.6287052883682399	0.5374289432589563	0.44934339127163836	0.2145792973160456	0.6072896486580228	0.43249548704832896	0.08469362687148303	0.2121635535388928	0.1356383066379531	1
1.0001644058775907	0.9999384276738146	0.4644898707876834	0.08808958870169493	0.04606801108827262	0.3055373611588781	0.0958151682634708	0.34617847185303263	0.36499088282495806	0.027681795218611055	0.09277490491383897	0.16837394518955937	0.21204165103305656	0.006890720350482476	0.0406942763259012	0.25112017708271483	0.05099959345188931	0.3009109486386443	0.0719105477995133	0.02432555112312962	0.11301708199418176	0.4631618281157714	0.12291014125140261	0.23683934753690483	0.6766190309946587	0.5312263026031743	0.45281607150215203	0.2842197804911607	0.6421098902455804	0.43387119812712305	0.0707493790411191	0.25569877673777713	0.10742304234822678	1
1.0004927425434764	0.9956223568843874	0.43214214588835614	0.11558693576403793	0.05531279832602484	0.29905246970799115	0.09790565031358994	0.26210577395386814	0.4420305935649798	0.04727624992986341	0.09947815259452762	0.1491092299567612	0.16285827173503986	0.010249410965594424	0.05981462866832146	0.24550556934861992	0.05432243652595275	0.3189620587361016	0.10619505071106612	0.03613101107715024	0.11215661294321971	0.40836384108365975	0.16051748723701886	0.21903326318387673	0.6315115104620243	0.5313370588996096	0.44978254827909625	0.2297616603415467	0.6148808301707733	0.43316153590307693	0.08619575728555087	0.2125357325402836	0.13443004607724238	1
1.0002965490642455	0.9995882963486948	0.439634887463307	0.10928335084035243	0.05486640192012616	0.29721488704901705	0.09900047272719752	0.268293736699979	0.41522862360153506	0.08815478415206024	0.07757084896213849	0.15075200658428722	0.1832248892789968	0.009015223953507108	0.05214197258201661	0.24284396149778975	0.05455990866815947	0.31339774654925945	0.09280021501671407	0.031643018481190346	0.11317327898908033	0.4260688507767866	0.14736012368487353	0.2258313324031718	0.655771203114246	0.5408499733232783	0.4508397384676391	0.23809422796146115	0.6190471139807305	0.433815790771795	0.08086916953615095	0.22800745187177401	0.12493916936386995	1
1.0018238693458044	1.0017081972219515	0.46401025099685367	0.08363417932697786	0.05663196020116506	0.30006147692636276	0.09566213254864071	0.3608960896992265	0.3442033380865872	0.03455495573221883	0.08919321473306603	0.17115240174890145	0.21336582118480796	0.007300444631470602	0.03810097744703084	0.25040482997227176	0.048707062868655705	0.30457536957212406	0.0693296113618443	0.023928189283342872	0.11361730504029607	0.4637706511570797	0.11803667423050002	0.2428031826041214	0.6782827853809348	0.5251546156386527	0.45024497973445404	0.290064133319886	0.645032066659943	0.43275234028131626	0.07275793144606156	0.25700665566723235	0.10298775316802236	0
0.9945810534056342	0.9964094422676794	0.46811253386758617	0.09354453195011556	0.04374560882494329	0.3026549534638851	0.09194237189346989	0.3003071594920088	0.40478325950060834	0.045798894985857014	0.0959224271604913	0.15318825886103457	0.2798669317380602	0.002239107400686046	0.03858115566238035	0.263345518024308	0.036855876223762525	0.26643054755946494	0.05523194823793163	0.014411685174865232	0.09826917821647273	0.5432124497623682	0.09208782446169414	0.2196854882242393	0.7177793103127124	0.5334560864494875	0.4486973290162771	0.25234124050251616	0.626170620251258	0.43210742141798597	0.04027275077986637	0.28775426076504007	0.10408040987307961	1
1.0003136766497924	0.9982783317333616	0.4225092670261451	0.12302758207877673	0.05456116810481665	0.3004490445621082	0.09945293822815343	0.2657890196626559	0.439288751572578	0.04989304740880417	0.09597580651842459	0.1490533748375372	0.1835496759721202	0.00793115941740169	0.05721745574257187	0.2468443160679393	0.05241966077752974	0.30981539065874597	0.0968179610735381	0.03166934591356454	0.11055299545012647	0.4303939920400595	0.14923762185106784	0.21810632440165578	0.6530459056455246	0.5253843733265048	0.44756558366048677	0.22893073590844942	0.6144653679542247	0.4323660097197686	0.07576566970322193	0.22419683564435616	0.13240350437219048	1
0.9984060347392648	0.999057972404766	0.46780074276353495	0.08869026189008931	0.04086600226668456	0.30928590852115756	0.09335708455853357	0.32377951294264024	0.3813661740344005	0.00615433159797601	0.1276448278912822	0.1610551535337012	0.21649159111919877	0.004761504395768949	0.05053880599755342	0.2534571501819675	0.04425989822875121	0.2972288053134287	0.0784837656295193	0.023183455236196932	0.1100787895271344	0.46994874130116626	0.12274366385827051	0.229165302670256	0.6787272264071786	0.5260411198828009	0.44841728756861293	0.26557857856843214	0.6327892892842161	0.4326472394877867	0.058722420256941424	0.25527978930820866	0.11864502992263655	0
0.9956343262834042	0.9976214559870837	0.44726446791045454	0.10037749331647687	0.04738018217751888	0.3070327314851863	0.09794512511036346	0.30593592156601124	0.39036753715214306	0.06409437449750832	0.07985449506808313	0.15974767171625417	0.20434216181249865	0.00742360498981247	0.043653165173698834	0.2557090320610148	0.04946856720177688	0.3015371074659483	0.0773072610816625	0.0262304909181512	0.11163587037709871	0.46005119387351345	0.1267758282834394	0.2311279448943241	0.6664627960091655	0.532689746019417	0.4475711472402631	0.2591733117944571	0.6295866558972285	0.4307552010675949	0.0733014201491396	0.24468836044855663	0.11276542046989871	0
0.9958373834249421	0.994483082626198	0.43775621446857044	0.10530592851998294	0.053313242055530695	0.3026604210993325	0.10096419385658344	0.25657713655646847	0.4199319672089707	0.09303017450342002	0.07610481392370673	0.15435590780743402	0.20631744070189792	0.008212489128237951	0.042490517728665265	0.26134965015563555	0.04428131216090093	0.29768535609431274	0.07794017780174657	0.027237170944843365	0.11242606308550629	0.46766709085753344	0.1222214899626475	0.2351228381282113	0.6642010622547007	0.5448084856082019	0.448265275143012	0.23652753506252064	0.6182637675312603	0.4316326568940214	0.07711634984527126	0.24154354515269916	0.11297276189605104	1
0.9980927434977692	0.9987295592234724	0.40193986321480774	0.13730185739211426	0.057204394092935276	0.3034295457322703	0.10012433956787231	0.22901995515645754	0.47243154455090325	0.06743375615942568	0.09092151965055598	0.14019322448265764	0.1736896797939657	0.009328009985533304	0.05997162761724147	0.25719727815375365	0.0488714138276434	0.30623865892098634	0.10445379130957402	0.03515415370679925	0.10954917799407687	0.43088695794771936	0.15332520513721742	0.213103666748942	0.6349000082433823	0.532389566408888	0.44762811461428115	0.20798745798964624	0.6039937289948232	0.43222856761292794	0.08216900117581072	0.21214713197940868	0.1379124344577085	1
0.9999594265010365	0.9959165983372218	0.5413529896336285	0.05482576925153541	0.0394196120593373	0.2868172859002305	0.07758434315526833	0.5413529896336285	0.05482576925153541	0.0394196120593373	0.2868172859002305	0.07758434315526833	0.19042094722253042	0.009696064754308675	0.058663985890918285	0.21383914608999205	0.0591200808974832	0.33089599086133253	0.09376574157189928	0.025405690926672313	0.11195809335676248	0.40426009331252244	0.15288582246938248	0.22517048086280483	0.6863204263846305	0.45099414488194506	0.45099414488194517	0.28039076961156173	0.6401953848057809	0.43164952887978625	0.0838717270207848	0.24962577683760184	0.09815202502139964	0
1.000227956614875	0.9998281219300046	0.5056236925284862	0.06481972544903615	0.04919355996210073	0.2943627447193397	0.08600027734103718	0.39771020707715793	0.32248820417751867	0.019348663260306414	0.09032608533508159	0.17012684014993548	0.250393043697568	0.0036884057852508705	0.03638089857125118	0.2559977584393267	0.04330549664655693	0.2861812083307781	0.0570390477866691	0.01696974343016705	0.10708344509910106	0.5063908021368947	0.10034454443322603	0.23752129616801537	0.7031827773920837	0.533494381124777	0.4525059110926799	0.31264406418489876	0.6563220320924494	0.4355880756895735	0.051756309787239115	0.287143908164188	0.09668785773814631	1
1.00006645575161	1.0002731918139687	0.38935808893808793	0.15176163710431848	0.06391692505515853	0.29828681758225667	0.0966765313201786	0.19385341131388792	0.5007135691657731	0.08703078776091702	0.09449494077844542	0.12390729098097632	0.14433882382883453	0.012446693914634608	0.07218389241711985	0.2432690487428829	0.05638792280582969	0.32083819251392864	0.1286543371552913	0.04402375082353683	0.10651167495323284	0.3876078725717174	0.18504225996112098	0.19885451769501838	0.6102324334531272	0.5386670808433468	0.450765537526079	0.18183271764210596	0.590916358821053	0.43531175444948994	0.09501903648082169	0.18763198524942779	0.15266073271924047	1
1.0026283944421432	1.0018526711100504	0.41805118589800216	0.12286520421519385	0.0633291585285725	0.2954810247359955	0.10027342662223603	0.24804582281485787	0.4528762241797571	0.04748092185063665	0.10330685115917658	0.1482901799955719	0.1953186839662712	0.007431423056623639	0.0550374496518294	0.2502311578380085	0.048926125047601264	0.30168707663094135	0.09269669670252008	0.030227823994067045	0.11114025981465762	0.44554984180427964	0.14162282175012134	0.22122116612353349	0.6621002437978366	0.5317567958960009	0.4523634641480965	0.22253980629896744	0.6112699031494837	0.4342847564098925	0.07346130727828065	0.23012162521756313	0.13070182391404866	1
1.002086343768651	1.0026002482757277	0.40276428444592816	0.13937357253519908	0.0572441008886605	0.30028778072915835	0.10033026140105394	0.23412081621607855	0.4710788316093519	0.05965974237825342	0.09450896347164174	0.14063164632467434	0.16708984182862396	0.009355040988805855	0.06531216807505447	0.2513488753174409	0.05002925898645225	0.309751125036109	0.11164052713844598	0.036973318074585655	0.11014037169292791	0.4184387171460649	0.1616697861248982	0.21173188106371257	0.6319156234523248	0.5298463739638446	0.4491316442128643	0.20975087220515876	0.6048754361025794	0.4352053809416363	0.0823306927269137	0.20859587963175652	0.14427880858296607	1
0.9976667837352848	1.0020838260460323	0.5116206022382125	0.05763350202708191	0.049708005145434365	0.29782852679374944	0.08320936379552167	0.39743187196714297	0.29694799425310386	0.0901221341079117	0.0490294374542841	0.16646856221755735	0.28299088192135824	0.0037190632405432835	0.022982229626743417	0.2587462625895594	0.04012524790727505	0.27781147634345216	0.039612685236405355	0.012911392369118656	0.10071344600195	0.5417371445109176	0.07973793314368041	0.24228732141376513	0.7227563469875881	0.5538084694893288	0.4492083884001556	0.3219467046309936	0.6609733523154968	0.43441918253356143	0.05191193333514941	0.3068751139163639	0.07563213528204812	1
1.0007012784115394	0.9997164920895714	0.4346199452815748	0.11360869900647684	0.0495754952170134	0.30259134474036387	0.09960451575457088	0.27311878174116244	0.4279593094630506	0.054182048488867374	0.0914916430376026	0.15324821726931684	0.21573117504690395	0.005813924631339979	0.050334788953374905	0.24504147613451036	0.05006698829955283	0.29672225662350277	0.08190315826234215	0.02575444467762727	0.11053494563318794	0.4607726511814143	0.13197014656189499	0.22412402490297792	0.6842473238505601	0.5322770183033134	0.44991746216322603	0.2383877521441506	0.6191938760720753	0.43507659426782724	0.06492191789634966	0.24670206744859985	0.12345260892287774	1
0.9972611899879269	1.0003157842406167	0.49557227989941127	0.06863166014557878	0.05284768790561429	0.29609787836909857	0.08685049368029711	0.39822753715501974	0.31606732183861475	0.02750013935895814	0.09112980592529764	0.16707519572210963	0.25331397240446174	0.004782473457231837	0.030913171308833164	0.2446355129917042	0.05027654612064565	0.2923187810687884	0.05277618971616164	0.01708054495009664	0.10667899769823841	0.49794948539616596	0.1030527358368073	0.23546509696983686	0.7132420322635818	0.5236273257797517	0.4490271946709229	0.3051839915576659	0.652591995778833	0.43364826989462135	0.058863970717752304	0.2858355924617193	0.08894870671514976	1
0.9998794344106683	0.9969029081164091	0.39137517641389363	0.15373602575798825	0.04724988354484867	0.31217773898718115	0.09546117529608839	0.18968118872991188	0.5016950088296523	0.09486349617362534	0.09370694184081745	0.12005336442599292	0.14245709068958545	0.010647432862502587	0.07795521694011492	0.23159296927531278	0.05812260845907474	0.33292769462516203	0.131306585521253	0.04270393571863547	0.103593051429612	0.37405005996489826	0.1894291939803277	0.19458632599790984	0.6171307277399145	0.5462461572524805	0.44998591199152854	0.17956785533256955	0.5897839276662847	0.43260890768506244	0.08785962568069701	0.18610450903078518	0.1586447729735802	1
1.0008186806315424	1.0003422284868613	0.46739159918230083	0.0897019964373	0.038910828876023276	0.3094748233890746	0.09452075211530139	0.34174413585423324	0.37077547088975793	0.027517139372096773	0.09564277337193028	0.1643204805119819	0.23606957815774182	0.004004948726344996	0.04426756343144815	0.24780211697218205	0.044663813910871535	0.2950954163388581	0.06839782313735294	0.02012531097955979	0.10797125148299357	0.4838716951299239	0.11306163704822447	0.23081055616655416	0.6984814920836813	0.5260316448257703	0.448426080197369	0.27659644881127105	0.6382982244056356	0.4336938516987902	0.05385569693677415	0.26843636546280647	0.11140178929920957	1
1.0017375935844381	1.0005364863965445	0.44621400720935844	0.10003097033850689	0.04429302487738869	0.3120323342423669	0.09742966333237889	0.30715371956356485	0.38778277439313213	0.06121991236521549	0.08468704692542639	0.1591565467526612	0.21605602677771996	0.006143351300955896	0.04544532073419885	0.23963517612159682	0.05176720092712741	0.30485579429780085	0.07628629480737514	0.024697622772220394	0.1113995070683799	0.45569120289931675	0.12805349573450256	0.23058038806423822	0.6885696402746663	0.5337257417687996	0.4499084286134413	0.25988581337745154	0.6299429066887258	0.4333939497597913	0.06673566074891782	0.25166712526044127	0.1149911637504322	1
1.0007154488737846	1.0002706843151599	0.3974096796206156	0.14388697143918244	0.059438782412119064	0.2991929531435906	0.10007161338449243	0.20570037250290163	0.4763685063402468	0.10435312439379901	0.08257838596866864	0.1309996107943839	0.18238382746420295	0.008233986407552655	0.06334379130957452	0.2420049146653154	0.053332383668456614	0.3076706419586925	0.10584099777862409	0.03426322006149693	0.1087672344647085	0.4243887421295183	0.1591733814470807	0.20924300563949622	0.6555581717218699	0.5449409595988448	0.4519635657272919	0.19484726501408456	0.5974236325070423	0.43509187688626616	0.07731574310727476	0.21492665715994863	0.14284947661904274	1
0.9988473106262938	0.9996565657694643	0.48583619085995416	0.07097971398367652	0.04847400856273024	0.30307236863755815	0.09163771795608107	0.36725970115269674	0.3257460056339132	0.07160265005696383	0.06470937747573986	0.17068226568068634	0.20863746005687892	0.008271655547475705	0.036194470425359	0.24402932611144895	0.0534222018743567	0.30920036803588363	0.06869087459575718	0.02422474862292248	0.11601976932567466	0.4526667861683279	0.12211307647011388	0.24673582724903265	0.6789015943173226	0.5394564875766827	0.44811231538869556	0.3008942188504617	0.6504471094252309	0.4337794231432021	0.07738955442097076	0.2580634567771557	0.09832641194507558	1
0.9996735026270981	0.9997487690554552	0.5143066411152305	0.05608721254169278	0.05154884369969642	0.2925775839681227	0.08547971867525749	0.43030776108763014	0.28817609227584684	0.025751360788881458	0.07853420810076833	0.17723057774687315	0.21398898075784592	0.0070472888329391106	0.035159210304471764	0.24640448446499089	0.050060758182591626	0.3102047070993515	0.06400550291130971	0.02179900377389884	0.1153355665839103	0.4603934652228368	0.11406626109390133	0.25164603620699133	0.6817593923201007	0.528864688274081	0.4491505699901442	0.3309568050955822	0.6654784025477911	0.43408364381067366	0.07145831872196158	0.26883367460775043	0.09379165048096157	1
1.000050600339566	0.9998984539456806	0.5024140216616246	0.06428596912215076	0.06022587579780488	0.287385518885668	0.0856886145327517	0.4106008076582146	0.2976237265546676	0.06172571982385084	0.06337192187111754	0.16667782409214946	0.24421893488476534	0.004376874876409421	0.03427422297799919	0.25013785114608944	0.04614712822245771	0.29620150292057235	0.056099610085855914	0.017448512231447305	0.10719497274025927	0.4943567860308548	0.10224673830831361	0.2383988476826805	0.7028609519229406	0.5332551833562279	0.4507177092127778	0.31685691404858146	0.6584284570242908	0.4328199642704991	0.0563454075068041	0.283455458308245	0.09301909845544995	1
0.9981167863241313	0.996321481929082	0.45917303183628033	0.0966785930705672	0.04358811466702074	0.3032916558767319	0.09726860454939983	0.3176107030688454	0.3930320539681058	0.014430766233232546	0.11181636393557749	0.1631101127942385	0.18009662784941713	0.008782215240218817	0.05077906380628167	0.25920400219840334	0.048868358647953206	0.3075293304555002	0.09019583382222077	0.030634554775720278	0.11410584702650527	0.43930063004782044	0.139064192470174	0.23082845371908303	0.6402828619481311	0.5241650813328137	0.4480633188428958	0.26295384002139993	0.6314769200107	0.43262737405865553	0.07974084194295894	0.23184702565379564	0.12103950646190098	1
0.9997572652424628	0.9980875852326183	0.4071941914895829	0.13781566547693894	0.05778448905003151	0.2990919715295906	0.09811368245385588	0.22200023072123176	0.4808073969868466	0.04199872305377394	0.11987994630665266	0.13531370293149503	0.16084902087127065	0.010371244647877599	0.06567576342905726	0.2425039206128231	0.056531110108406106	0.31691382950543473	0.11443889654427697	0.03839188846734211	0.10876322235778844	0.4033529414840938	0.17097000665268308	0.20708540901413058	0.6314901729395309	0.5261988611436413	0.4497876170821598	0.19886794278322875	0.5994339713916144	0.43384468614085303	0.08670669542838826	0.20335224704684213	0.14378574366562258	1
1.0013628862515402	0.9988507622092544	0.4839690134642706	0.07435976022251407	0.05363720558838432	0.2976357269046432	0.090398293820187825	0.3767411540212652	0.30611515636115066	0.0999018377167299	0.05541655465227156	0.16182529724858274	0.19609095691473685	0.007562590145825189	0.04481628564793906	0.2396634626035351	0.055493140326537405	0.3152320897423109	0.07841289730431389	0.026034021510549635	0.115107453108566	0.43575441951827193	0.13390603763085127	0.23826073074491683	0.6708229044776488	0.5432425002252188	0.4509391438125881	0.30201243586260645	0.6510062179313032	0.4329591703088302	0.07407043293780965	0.25012519321688265	0.1087635441541379	1
0.9976838242216425	0.9994140947414375	0.39518478359191245	0.1428758061889961	0.05259826597352615	0.3134691236048551	0.09587202064071017	0.251895876505663	0.45815974751133626	0.03974824387080914	0.11312960111343054	0.1370665309987612	0.12289281532167297	0.016888796992011575	0.0679287156682439	0.24851995755089334	0.05802143244308132	0.3293883339862567	0.13355328044673564	0.048735767786480165	0.10762418025135996	0.3714127728725663	0.19157471288981695	0.20173554747555625	0.5752211277690196	0.5194066092119594	0.4487618832891121	0.2117144141559105	0.6058572070779552	0.4340283032214002	0.11060706427854004	0.17758125886735499	0.14583998007550517	1
1.0000103993175096	0.9980085748001117	0.4510955310406301	0.09669805448024342	0.050766278478132074	0.3038775833511793	0.09756255264981513	0.34138284204471525	0.3669730930414987	0.024334606298680807	0.10196944072639297	0.16534001788871242	0.17103025718761986	0.011050806351007594	0.04837885567632389	0.2412978414879571	0.05876842670630319	0.3198058323550448	0.0924523492582124	0.033022687230880914	0.11664529300486258	0.41232809867557696	0.15122077596451558	0.23356621805488323	0.6440432141036843	0.5222705740397248	0.4511713075879825	0.2751020600472726	0.6375510300236363	0.4342814491942256	0.0895449973541048	0.22674788036048404	0.11798857147963683	1
1.0010112102532602	1.000020874468772	0.47787698055308414	0.09939112797852578	0.04465178283498663	0.29540115566470626	0.08267895296869719	0.3214358844140741	0.4091052170321034	0.03159679060582937	0.10029082376208874	0.13757128418590417	0.28600953786941424	8.986163524383683e-4	0.05007515834282631	0.22287536328366564	0.05201538156659358	0.28510450982395164	0.06243880404539961	0.011465029350134935	0.09155640341097544	0.5088849011530799	0.11445418561199319	0.1896850517237922	0.7496878552674489	0.5322794065466216	0.45153251697765123	0.2521550975018328	0.6260775487509164	0.43313498819509966	0.0255379213705045	0.2910676490766378	0.11652941774795741	1
0.9955150744867602	1.0007929678695433	0.4399084619492443	0.10581143338537506	0.05336873884758557	0.3027510534801396	0.09816031233765554	0.2923932473781178	0.4043098639496497	0.05848074309724791	0.08838280752516062	0.156433338049824	0.19772360563283298	0.007601526855911755	0.05001233309269037	0.23964683077449536	0.05499316763002677	0.30829512660190445	0.08625598166911233	0.028642121720510214	0.11308528769162822	0.4373704364073283	0.1412491492991391	0.22748799296370367	0.6723641494752387	0.5309228574708985	0.45023103142312504	0.24940097994039917	0.6247004899701996	0.4342149714231446	0.07424274419981891	0.238415983475386	0.1215562437479397	0
1.0005502084619982	0.9991592808185227	0.6345311116548464	0.0075057804976391106	0.04386505894400484	0.29091375905280303	0.023184289850706724	0.6710559309991958	0.14812304337988325	0.012176446856136466	0.06272894227444234	0.105915636490342	0.3560895285840324	0.0013639455746411015	0.007790027385397097	0.24908504249592522	0.044903543678325865	0.27536195085841997	0.012140958396218213	0.0029869854361800154	0.06241897598707816	0.6051745710799576	0.057044502074544076	0.1679729741173629	0.7670775382626592	0.5457373656452195	0.4494432004256708	0.4263032055844928	0.7131516027922464	0.4328203774831697	0.03144011481303964	0.37261384436955547	0.02876641830057464	1
0.9980824231820411	1.0005734257493089	0.44617382829059693	0.10069796565709671	0.04578709197149192	0.3092482204556158	0.09809289362519873	0.32314152220979553	0.39349372815802025	0.01263489566129691	0.1057083875272192	0.16502146644366814	0.1627559848099769	0.012161542242590861	0.048933128456084815	0.24097998302361917	0.06043611637866004	0.323491943236709	0.09602377889528264	0.03492910819660697	0.11631219365575234	0.40373596783359605	0.1564598952739427	0.23139030360325746	0.634921104334311	0.527889486233569	0.4490572517586844	0.26881780832382685	0.6344089041619134	0.43325311931680016	0.09386898044401	0.21963337984521214	0.11975075902757798	1
0.999435265068938	0.9968906043537502	0.4898916826390001	0.06966508959312213	0.05652396669649008	0.29579692998996565	0.08812233108142195	0.4059631037585961	0.3049441593257302	0.02467959312456387	0.09657843250588058	0.16783471128522928	0.2284640912510591	0.005979689890298841	0.03588156913661488	0.233887333545716	0.05478297428779257	0.3095000498347349	0.062355167911814294	0.02049390888490057	0.11101038316888313	0.4623514247967751	0.11713814219960687	0.23850547243130885	0.7029474740772149	0.518430581628591	0.44875115479871197	0.3064673978333788	0.6532336989166894	0.4326661774243265	0.06581444611142995	0.27094757196856045	0.09590415934433612	1
0.999628735808767	0.9985554162227169	0.42964528176926	0.1187714281495445	0.04145333500166566	0.3103648885368133	0.09976506654271647	0.24144219168324801	0.43411390414656587	0.1014224364686625	0.08004126310261142	0.14298020459891228	0.18287080199613595	0.008067667026825865	0.05838025500686066	0.24947823525928395	0.04912096717557651	0.3081985424153978	0.0986876525035634	0.032239730469876875	0.11164380065004238	0.4323490372554199	0.14780861967913994	0.22081953354895562	0.6503616686183886	0.5510584061755697	0.45069390265614506	0.22350396632545474	0.6117519831627274	0.43458375644099284	0.0764974357886469	0.2242849716858914	0.1338013489664545	0
0.9979376613337768	0.9999555771971185	0.480497078905506	0.07973509283996495	0.05017169366697181	0.29622866510312956	0.09336746948442758	0.34635742733757346	0.3391388671325857	0.08336630971344325	0.06765292890469314	0.16348446691170435	0.19001771389765448	0.008285308722696902	0.046231096568442	0.2509801154045308	0.051153350029034046	0.3096793772596841	0.08240425227660023	0.027887846985461328	0.11576519113249646	0.4409978293021853	0.13355760230563427	0.23850388886230686	0.656415486355464	0.5393728947016445	0.4511278696982934	0.2854002703713008	0.6427001351856504	0.4339204916584047	0.07753400027265409	0.24396730351789764	0.11241918786785292	1
1.001494862985477	1.00150648811548	0.4119732696299656	0.13417124750155654	0.057225952910580254	0.2960629335883052	0.10056659636959252	0.21211705071474282	0.47673052138964694	0.08043068110261768	0.09469830094194286	0.1360234458510497	0.15927694166200196	0.012133728043733789	0.060092476510658986	0.26154836896601324	0.04820333421435484	0.30835025687337514	0.11167059979222081	0.039444395237828035	0.11095049849203402	0.4208253106280152	0.15987393400657562	0.21387474668781697	0.6152130336700538	0.5388163315734139	0.4507861987866203	0.19933364610972834	0.5996668230548642	0.43532469293570664	0.09381749619788188	0.20352930814957648	0.13797788858824828	1
0.9962018439603249	1.0027629740585875	0.47544705930546705	0.0804742857862979	0.05554456107274731	0.29644892468997003	0.09208516914551773	0.35582239466036697	0.3500629518734442	0.04093662027520531	0.08702825866634852	0.16614977452463497	0.21685027822600414	0.006094377471975227	0.04159226604176819	0.25113882722468994	0.04970683954173586	0.2999520772266559	0.07063200320359365	0.02294535968985024	0.11171997457732061	0.4679891054506941	0.12033884274532952	0.23538568422024223	0.6807099837899131	0.5277457670455123	0.4499119318537604	0.28570461987722623	0.6428523099386131	0.43239080547382847	0.0664692057039861	0.25957208429676915	0.10634951547307331	1
0.9982508556664439	1.0019990547255873	0.3955350731616411	0.1449907179943649	0.05329243383353195	0.30726948638210266	0.09891228862835935	0.22522024752226066	0.4842689269527839	0.049684693738696876	0.10441975666536366	0.13640637512089476	0.1601270460004745	0.009793285806760638	0.06781296489997068	0.2490668760293117	0.051602592812663606	0.31496527824546494	0.11605425443537543	0.0384480037286441	0.10818395247670991	0.4091939220297862	0.16765684724803903	0.2065178784722492	0.6255582540070881	0.5282450627513727	0.4487901682776639	0.20193779473917245	0.6009688973695863	0.43345221644159326	0.08422712209249465	0.2017995272528206	0.14742556709627802	1
0.9977927056478751	0.9968430199032658	0.39104872363109155	0.14727785151068817	0.06109310723682238	0.3046088212687031	0.09597149635269475	0.23639091857385508	0.4722619557193129	0.05493872942195555	0.10279039084832498	0.13361800543655145	0.12104557171655744	0.017572156531625742	0.06638654880966027	0.2509963616639897	0.05682745225007425	0.33163952679986547	0.1331683674351445	0.04920966209385849	0.10632272013436857	0.37204193338054714	0.18999581968521875	0.1999530873432016	0.5703986732940155	0.5256718814567497	0.45064435479870824	0.2044288225013627	0.6022144112506813	0.43305711751782905	0.1128958583700973	0.17493131190607092	0.1452299472416609	0
1.0010253617200378	1.0015681225068207	0.47131756406376507	0.08354066007330466	0.06400496938557797	0.2876316667469742	0.09350513973037802	0.3682189520961251	0.3429718812762967	0.02514867783651787	0.09620011864324972	0.16746037014781065	0.15565559010484512	0.012694494060393392	0.05148309908032965	0.24120854822910728	0.059978073937474875	0.3245805417644806	0.0998845255921586	0.03570693245143556	0.11869272037193347	0.3968641383339524	0.15986259952963347	0.23561325791339652	0.6262697468182661	0.5213731579913433	0.4493638902267649	0.289215559590086	0.644607779795043	0.4346204408668723	0.09591387098807014	0.21997726331310558	0.11872930656569658	1
1.0013568087924327	0.9970632362847283	0.6566561193706026	3.6964861456766676e-4	0.04286993450760516	0.3053209070146035	-0.005216609507378946	0.7787980501998213	0.06841883236310997	0.0010029913334107894	0.07448981664804569	0.07729030945561226	0.3612381166133481	0.00309975154091769	3.6297752254408434e-4	0.25806082441382283	0.04105131520991907	0.2796607861084989	0.0040376626604105475	5.74933596948773e-4	0.055951294994000644	0.6192989410271709	0.04508897787032962	0.16741516436689816	0.7637418976861629	0.5563938677241541	0.45078543395793436	0.4773892721714649	0.7386946360857325	0.43363026833902296	0.04741874304772347	0.3819614717940487	0.00425005349725078	1
1.0020780248944912	1.0004137044235941	0.4223765880883719	0.12561592650383036	0.05055000874280176	0.3015271350330865	0.09993034163190935	0.23962740743047867	0.4690335567850916	0.02305556992102296	0.12283963583150981	0.14544383003189704	0.189181716682621	0.00804346265035956	0.0569891915554608	0.23865124321133535	0.0568207503880952	0.307204220380721	0.09688882626590696	0.03185617206008661	0.11125324307132045	0.42783295989395637	0.15370957665400214	0.2169177568158755	0.6649706259196866	0.5302891129794918	0.4504470775837218	0.2159023444659927	0.6079511722329963	0.4354910837362701	0.07637609866596959	0.225878197226674	0.13323678784362653	1
0.9993055984388282	0.9983654004760807	0.3995235590078092	0.14082276152857545	0.05663715963254818	0.3038222863778167	0.09919423345325051	0.21012351049186492	0.4869422627446674	0.07731203876668338	0.09185337936651458	0.1337688086302697	0.14768177048608538	0.013969461812330128	0.06093307607425606	0.2525515683122609	0.05425324054774878	0.31855916878518453	0.11735559085248468	0.042453052965898484	0.10959866101623593	0.40023333879834627	0.17160883140023345	0.20909748289141106	0.6074447937771954	0.5387937798642145	0.4491468983687205	0.1967579466800243	0.5983789733400121	0.4337423679376963	0.10060765939335456	0.19364985899472617	0.13948484954961565	1
1.0003597871778824	0.9981029136773419	0.4449177444749572	0.10463974043513634	0.060288100369954654	0.29223031636919705	0.09792409835075486	0.2989880709895163	0.4021770262134803	0.05610022604890262	0.08535923905030174	0.157375437697799	0.17063316702867456	0.010263555463924828	0.0532790299139297	0.2438169629636978	0.056613374953557706	0.3169488400391072	0.0973463551459237	0.03380376976806917	0.11464129986903897	0.4144501299923723	0.15395973009948138	0.2269192792453284	0.641646139543243	0.5286974274733967	0.44952490369966636	0.25222703128866647	0.6261135156443333	0.4338892234777728	0.08624754850273084	0.2224729952083484	0.1251686797666936	1
0.999485528847689	1.0031705173000145	0.4894873545176794	0.07883219706802105	0.03880067075763603	0.30112147724606325	0.0917583004106003	0.3425437022104663	0.37068691750352833	0.012804562459364559	0.1075145760854465	0.16645024174119422	0.21393079362973647	0.005752231380222269	0.04551915296884639	0.24338419388653626	0.052144185990227354	0.3031229147622529	0.07484859429225123	0.02357720994318257	0.11256931743899562	0.4573149875162727	0.1269927802824786	0.23355695874910787	0.6839572127372936	0.5291053571786325	0.44832933533391556	0.2800102218170499	0.640005110908525	0.43480276456565625	0.06454117078115415	0.25890417735767995	0.11135741642682218	1
1.0021918150967473	1.004095591944083	0.3712504273904701	0.15656737675309368	0.0595144594469171	0.31234947386046913	0.10031826254904999	0.2107040409763982	0.5033941822647543	0.04377662014507508	0.10661045550311173	0.1355147011106608	0.15132141922256953	0.013941384250489955	0.060659128696211144	0.2507246977016119	0.05443868799487343	0.3165608202036022	0.11754062093470014	0.04294010798799903	0.10941375394264284	0.4020461169241814	0.17197930892957355	0.20804912205441672	0.6134967507825522	0.5287437828283669	0.44916317623107094	0.19458187644038666	0.5972909382201933	0.4341059331477035	0.10050706612347673	0.1920220615280738	0.14157680549615304	1
0.9991782296738477	0.9973041336035989	0.4720945730292827	0.08291785652396637	0.0543390608079844	0.29968888020299933	0.09095962943576716	0.37309129003464075	0.3367663329027927	0.05295898108751159	0.07422301395121443	0.16296038202384042	0.22429044743869458	0.005635943281754605	0.03926565682398177	0.24054468893900652	0.05573556508258164	0.3036487961950352	0.06628850640079641	0.02138690629506003	0.10949199594388556	0.46483513637770113	0.12202407148337804	0.22986886386822225	0.6946338043447868	0.5300738721598446	0.4502777432743694	0.29357945400582836	0.6467897270029141	0.4313965901817731	0.0639284095840238	0.26446997404962536	0.10299820654812397	1
1.0017411716621503	1.0032375570388452	0.4713984497841637	0.04520079278889405	0.09730022894488236	0.3077907003976721	0.07830982808438772	0.9132072246958096	4.321123899629627e-5	0.016924579355729406	0.06645496688154369	0.0033700178279208876	0.25883686616054763	0.013721198758250544	0.004120042342988515	0.24463760465859433	0.050965281867188114	0.31631480204327234	0.024605031724118005	0.006763790622878943	0.10464041354627973	0.503474470819142	0.07557031359130612	0.2682373030191981	0.7170085582346679	0.5611767241038127	0.45134412380698474	0.5143635591036362	0.7571817795518181	0.43552573875602035	0.09978522232619073	0.3117269412857064	0.02401357514412317	1
0.9982442844385645	0.9984042560026959	0.43985374108041636	0.11100269095794141	0.048931518586902284	0.30203487807869894	0.09817717129604092	0.2531877688854098	0.4509802139978551	0.04315178864456853	0.10254254132146565	0.1501376871507009	0.21484084397953154	0.00543240060056337	0.05155220523217098	0.2685328757817547	0.04161654708866814	0.28413655961918005	0.08218293400585716	0.025198328173122814	0.10869023952500827	0.4833737197612863	0.12379948109452531	0.2221568048692275	0.6666792028755354	0.5360034224573786	0.4493261479142093	0.22811393052216133	0.6140569652610807	0.4324135989820928	0.06274280929453727	0.24505346336361958	0.12461732632393596	1
0.9982331467510683	1.0004251473062826	0.41174133271800895	0.12726280175295746	0.05515840982861856	0.3063238353870515	0.0995136203133635	0.2827607482668543	0.4236186852489992	0.03467455305406843	0.1084875340530864	0.15045847937699153	0.18135564172842678	0.008599512433935915	0.05592478338881087	0.23650639217037311	0.05942116858144769	0.3145239999178868	0.09703648329292926	0.03251218747018246	0.11115631430893633	0.4178620338987999	0.15645765187437694	0.2173649709534983	0.6587931553067398	0.5210820811347293	0.45208168271035465	0.2361722016461241	0.618086100823062	0.4331361817079873	0.07901643653556606	0.22271745775044482	0.1314022874219764	1
0.9984473942080049	0.9981620537892192	0.47174489530113844	0.08304328264010638	0.04803714064392742	0.3039537351746524	0.09322094624017532	0.34702287704319884	0.3436438330212291	0.07384590949947471	0.07284228246850015	0.16264509796759707	0.246183640587408	0.00489914866976487	0.03524592154908242	0.2535395346464499	0.046034090834783985	0.28702969564450126	0.05920420140329779	0.019059131184450503	0.10800883688355908	0.49972317523385795	0.10523829223808177	0.23549281030174588	0.7018832033163479	0.535273927174603	0.4497987586556993	0.2830129128090417	0.6415064564045209	0.43362660186592766	0.05959353849157989	0.2757431822042183	0.09828988117012943	1
0.9978298953223833	1.0005295388153166	0.3613524949189634	0.1666151419023976	0.07234915372966969	0.3037018401144239	0.09598136933454532	0.20290323855309145	0.501726397217853	0.06708181794968654	0.10348062667580812	0.12480791960356089	0.13577796509246415	0.014922584673354946	0.0700699473527889	0.23829065447769843	0.0611816684664793	0.3270300983862307	0.13244524179105305	0.047452709764909194	0.10527437178607435	0.3740686195701626	0.19362691025753234	0.19558438710068096	0.6024749708098206	0.5236147775360548	0.44907171115867767	0.1816439689988323	0.5908219844994161	0.43396605529462307	0.10398051574100002	0.17808066443463655	0.15190487511898643	1
0.9996358234083348	0.9998022926985689	0.3754857390221888	0.16170621186974113	0.0624723488138706	0.3039198811352811	0.09641581915891836	0.19110096092716256	0.47419007908728045	0.1486222080717654	0.06830015148122288	0.1177866004325687	0.15515188877194583	0.009922160588435664	0.07369109700661608	0.24981682977976008	0.05152325153848608	0.3152374121170321	0.1239621750730029	0.040348917477951156	0.10430844271977305	0.4049687185517059	0.175485426611489	0.1956402569165134	0.6189674263782825	0.5532923523519352	0.45032117531629096	0.18094720319421642	0.5904736015971082	0.4324200625628718	0.08482428781397752	0.19239633101084452	0.15519944373804978	1
0.9989497538457037	1.0019064633066215	0.4822940150896536	0.07602795576696034	0.05685725277233796	0.29209769085677795	0.0927230855142702	0.3619553048353179	0.34348864966837744	0.04184973012932216	0.08196880264045099	0.17073751272653154	0.1989397556968031	0.00847102578813764	0.04071172851347076	0.24047005518541803	0.05594196316695237	0.312885048004039	0.07542481831194617	0.02624206401033777	0.11633835963484118	0.4394098108822211	0.13136678147889855	0.24211142640377153	0.6728618657067819	0.5304611702154094	0.450580843502275	0.29325347779516214	0.646626738897581	0.4344014250602861	0.07838337748874509	0.250830805165043	0.10518724240649797	1
0.9978753726249935	1.000220189498217	0.36223053583784043	0.1751077040243073	0.0688592774820453	0.29967825012877636	0.09412423252703053	0.17005684263574689	0.5109367810993212	0.135818680700266	0.0730243969240999	0.11016329864056602	0.13098131988287187	0.014523040721167137	0.07528760990980173	0.2418071112669165	0.05905073167952242	0.3283263418132437	0.13843136355765992	0.04862071292669105	0.10140313179978568	0.3727884311497884	0.19748209523718233	0.18686428195743113	0.5927526006329724	0.5494005501492638	0.4495574666485117	0.1637549677965305	0.5818774838982652	0.4332469176179894	0.10259625265039704	0.17215785444050632	0.15849281052708608	1
1.002117437098146	0.9990148161682779	0.40447043538373934	0.13560481753447345	0.057707182906307136	0.30264383970188824	0.09957372447359183	0.22119045550031347	0.46708706672784134	0.08012816274940616	0.09493289979394935	0.13666141522848968	0.17549797208933224	0.00902682601397629	0.0623359916954202	0.2549129878770942	0.048027782781761154	0.3053586449786928	0.1065388138810735	0.035175996171677014	0.10966379839204599	0.4304109599664265	0.15456659666283468	0.21258558159898802	0.6385492371704224	0.5333417458888539	0.4489703160929144	0.2021155952185652	0.6010577976092826	0.43365978861434645	0.08086903901613697	0.2127092443273823	0.14008150527082716	0
0.999542248071363	1.0029734800526517	0.3922656149682322	0.14217638913683567	0.05834604861747746	0.30540888783015047	0.10180305944730415	0.24069322494785683	0.4597306846820787	0.06242244276608908	0.09375645522100641	0.14339719238296908	0.1738318485002758	0.009364402838723588	0.06108257850591615	0.2615716575180705	0.04541666099713839	0.3020762393326031	0.10630643105777865	0.03585944971313892	0.11079716259413366	0.43540350601834626	0.15172309205491705	0.21553955098360775	0.631856872167595	0.5271044730460714	0.4499340096250809	0.2137135928929358	0.606856796446468	0.4346789569525584	0.08239467869861192	0.2121503691068226	0.14013390914712387	1
0.9997768247572056	1.0006925500407753	0.33741890963766824	0.19260975941384506	0.05525063523073583	0.3216090005263106	0.09311169519144026	0.1502569041660827	0.5477975461049731	0.09891280410448554	0.0982456894347386	0.10478705618972001	0.12807068279098088	0.01683794202045955	0.07278320356843544	0.2678273695479625	0.04679975639102472	0.3163801089714898	0.14126180706819766	0.05164066147930266	0.09966027523034432	0.3958980523389434	0.18806156345922237	0.1826208604055863	0.5687654143931733	0.5436074689912436	0.45140061290122646	0.1485751055616289	0.5742875527808144	0.4336829995993742	0.11054094121295127	0.16461965901807055	0.15852239936835238	1
0.9979093324042441	0.9992420306165828	0.46408803472473087	0.09225455389931662	0.0531267559206457	0.29521409296408563	0.09531656249122122	0.31453038410854484	0.393769949910263	0.012945814217094564	0.11663748313955832	0.1621163686245391	0.205366188298703	0.006630216669054158	0.04724752642295762	0.2514602964683575	0.050722862756689434	0.300202491752777	0.07977462008362995	0.025896876991618183	0.11247354063984312	0.45682648476706056	0.1304974828403194	0.2303266990739641	0.6704846413546908	0.5294641766025403	0.4502249925514494	0.2634277011389644	0.6317138505694821	0.43364047564354136	0.06933724078550273	0.24824484947169212	0.11605838538634647	1
1.000730730011882	1.0015917006080746	0.5048771413219966	0.06571594619019704	0.05002436592496396	0.29396929646973924	0.08541325009310324	0.40172288325180444	0.31458507285488546	0.03343482417786485	0.08355961780266405	0.1666976019127812	0.2521380197424315	0.004451000025986052	0.03177082082311222	0.25059172793316525	0.048725560443407596	0.28951434781578134	0.05299210692850593	0.016770286079407653	0.10603823713670824	0.5027297476755967	0.10171766737191353	0.23445905774464185	0.7081934027333057	0.5273404034827377	0.4495466872559551	0.3088704233986883	0.6544352116993442	0.43352812295634324	0.056797589485136836	0.28703932526638243	0.08969120820482393	1
1.0000495850653819	0.9989853968307356	0.3624441536052052	0.17250090710809018	0.06199441506486157	0.3057169314014555	0.09734359282038751	0.17928623574685773	0.5008970418930574	0.1232186022739837	0.07993358938027618	0.11666453070582503	0.14013259746824783	0.013989681976617738	0.07034289365709616	0.25739497809249073	0.049510186322188295	0.3180640108764212	0.13069923748804774	0.04636666185433383	0.10419898975260422	0.39752757556073853	0.18020942381023602	0.19465301493175194	0.5937258474066508	0.543948567741715	0.4502025284636927	0.1713055338509637	0.5856527669254818	0.43405406371099686	0.10071710920914576	0.17979461347995948	0.15354234102189163	1
0.9995304355681763	0.9987964106747881	0.46318080898562547	0.09302573557206151	0.03894539050230026	0.31027294045456233	0.09457512448545051	0.31593266095675604	0.3840232804124338	0.054928617447180625	0.08641573378773561	0.15869970739589404	0.2223921349949624	0.004587866614052234	0.04818921845887956	0.2492099048630161	0.04625231038209308	0.2980096128512263	0.07512738906467067	0.022350303991738877	0.10900864784403137	0.4716020398579785	0.12137969944676376	0.22780858741350307	0.6867076327741621	0.5354971013967303	0.44997292013723716	0.2648364797031747	0.6324182398515874	0.43285174487466727	0.05767270737349452	0.25825505545522254	0.11692398204595025	1
0.9992075909675832	1.0015086635714845	0.39058198015676693	0.1453460164005433	0.04932735067378745	0.31744337380607834	0.09730127896282409	0.2296961130341848	0.46546480728445805	0.07993280908503544	0.0913755695559814	0.1335307010403402	0.12777580003876235	0.017437347377670165	0.06275798508974141	0.24711793657904269	0.059409135369173006	0.3295955461573701	0.12788823824840534	0.04769290578099377	0.10821334360724649	0.374893736617805	0.18729737361757837	0.20418831492237477	0.5838082287987947	0.535572324220197	0.450459145617608	0.2049278469479233	0.6024639234739616	0.43374251840389366	0.11245479087004896	0.17991531559570237	0.14137241193814226	1
0.9995352043858259	1.0036529822973501	0.35845834808602944	0.18261721605045847	0.06920398853235028	0.29631112772164725	0.09340931960951449	0.15165070056495702	0.5528231098696985	0.09467364223286767	0.09514273408180692	0.10570981325066996	0.12980931994026976	0.014812573473814317	0.07817912471619899	0.26518536503969214	0.04667177839030957	0.3152184478530671	0.14314630728829475	0.05015460909828144	0.09996878148836669	0.39499468497996193	0.1898180856786043	0.18254502635798867	0.5732674870946604	0.5415109964551397	0.44978067763406016	0.14933902086463238	0.5746695104323162	0.43502506683439923	0.10362186740348493	0.16859683635259848	0.1628063630783158	1
0.9978649485139474	1.0016102740344648	0.5074323716482554	0.06042856864552533	0.04247392696664149	0.30490266326617776	0.08476246947340008	0.4127501827244307	0.29130232473772066	0.05959506037768401	0.0685072132370712	0.16784521892309348	0.23870386267727509	0.005437813879454094	0.03266721311184238	0.2474152751835209	0.05008962893202889	0.2968815248306542	0.05664836062036734	0.018543333629070867	0.1102613477561535	0.48611913786079597	0.10673798955239623	0.24202674878581226	0.7007423477607886	0.5355564643341697	0.44979247874790845	0.3200801422681153	0.6600400711340577	0.4342970735106496	0.06278416067474157	0.2812403138672057	0.09027259896870227	1
1.000030401597454	0.9997406680584433	0.4065124675408289	0.13376178079044487	0.05703450746301736	0.30534583159030415	0.09734541261540477	0.2537573423361204	0.44208815631422327	0.0801992046437245	0.08413304777907114	0.13982224892686054	0.14621427210707857	0.01253235818170252	0.0633953479793744	0.24414614714803343	0.05931740504797651	0.3239044975366402	0.11692205974089723	0.04099435357982029	0.10949561841937423	0.390360419255112	0.17623946478887376	0.20872887807999504	0.6120148998194811	0.5316986288639157	0.4492549832222917	0.2195066613927992	0.6097533306963996	0.4320342789732632	0.09529580931593748	0.19653402631015826	0.14020444334716742	1
1.0003228183264552	0.9983418752219698	0.45588198171530225	0.08790349284055636	0.05271414344917359	0.3056522624015923	0.0978481195933756	0.34764199883648367	0.3482907105542624	0.054371912683761556	0.07961262798853005	0.17008274993696215	0.20131041223507937	0.00811344216038814	0.041803212529218176	0.26097659574216736	0.04424093541781479	0.3014935849423871	0.07649904866292502	0.026582393973318696	0.11547942299962619	0.4622870079772467	0.12073998408073981	0.24439550194187895	0.6598987032549114	0.5273402245279156	0.4489756464943579	0.2839874030433713	0.6419937015216857	0.4333038679475872	0.07666870319642491	0.24783222774616243	0.10880293700499985	1
1.0018327164714016	0.9982522985389045	0.47161916218058014	0.08052518314805292	0.046064076402929435	0.3063563663613578	0.0954352119070796	0.33971987958147504	0.3661863095510753	0.019390413658132155	0.1019770483820126	0.1727263488273051	0.23842713687214676	0.005257927492302517	0.036366366118660495	0.2564495274069323	0.04122916195412525	0.2913606801960333	0.06190026340635907	0.020275969795396056	0.11063323016440335	0.49487666427907906	0.10312942536048433	0.24485955994134442	0.6941116827377238	0.5287992106814386	0.4484379106737404	0.2825910223897307	0.6412955111948654	0.4339756405977435	0.061708109318892104	0.2715412318752828	0.10072629940356861	1
1.000831202138294	1.0007142482413525	0.4878875983381577	0.07314366846793122	0.02949870869807034	0.318026199290975	0.09144382520486574	0.364043227002739	0.34374774051113255	0.010040732359827819	0.11092936041967656	0.1712389397066241	0.2532300209711747	0.004121968996694862	0.035792964309580254	0.25376236818691544	0.04142514040784089	0.2852136870513589	0.05779798836305703	0.017883055056781914	0.10857079501965317	0.5069923891580901	0.09922312877089791	0.24203386196173785	0.706735448993958	0.5297390723103516	0.451941142164113	0.2942271688607871	0.6471135844303936	0.43683904283162606	0.05470309119705304	0.28396758261973365	0.09816836901483933	1
1.0000906721309242	1.00252544161974	0.484527688091669	0.07636425967503278	0.06360589762116604	0.2838928129571025	0.09160934165502982	0.3690185630506742	0.3381056893286044	0.05262333369344697	0.07202927378969046	0.1682231401375839	0.2116280615063843	0.006336122041436256	0.04251808818648468	0.24231970998612248	0.05260745614386912	0.3074448407811246	0.0725028216602395	0.023648611432318556	0.11349710992226011	0.45394777149250676	0.1251102778041086	0.23812521972173023	0.6827845458406876	0.5325346969315399	0.4514612331274676	0.29630950513862536	0.6481547525693127	0.4343097623322216	0.06781089702809273	0.2593727521999562	0.10712611310417273	1
0.9979727741365989	1.0012304504246008	0.4329767280089638	0.11515369240001093	0.049042413289159155	0.30450643160540747	0.0983207346964587	0.27192452891298974	0.4359864971885031	0.01760167702761125	0.12287493411785663	0.15161236275303933	0.17798665165185834	0.00892116574247688	0.05674379334405025	0.23850144075716717	0.05791926912587325	0.31447105217625754	0.09867178883400701	0.03300682974747988	0.1124497974548367	0.41648809240902546	0.15659105795988024	0.22016278398983805	0.6537209782047206	0.5246385940762422	0.44852755040418174	0.23329097920041048	0.6166454896002053	0.4338916382518546	0.08038207001471079	0.22279674684544987	0.130712821391694	1
0.9998888647563847	1.001763813326755	0.3866917218326756	0.15414647416180163	0.04791866318735218	0.31099835476949333	0.10024478604867723	0.195356675286518	0.4966468900809439	0.08336398915271179	0.09673833490129508	0.12789411057853117	0.16694060582752165	0.010246598911769286	0.06503884547061131	0.24419968637376402	0.05450841389893421	0.3125436707940378	0.11379885739988825	0.03851341301750765	0.10800876570585428	0.4111402922012856	0.16830727129882245	0.20529698077895467	0.6372149735841526	0.540017217764751	0.4509187628151411	0.18586468558089964	0.5929323427904498	0.4350348032835311	0.08621769718603968	0.20264675375751123	0.14617035233998021	1
0.9974741673312096	1.0000524619834366	0.3779996589027406	0.1617694560077578	0.05110705522998332	0.3135666411287667	0.09555718873075147	0.19698605812234782	0.5012792499031823	0.09415903521331803	0.08614537392447055	0.12143028283668134	0.13755704619716294	0.012654672137324624	0.07466986039003018	0.24650054013300116	0.05702983045287314	0.32181845645815527	0.13276421182383272	0.04543967929647792	0.10432991493497472	0.3840575863301641	0.18979404227670585	0.1932143606766712	0.5984711873245996	0.5426359650189363	0.44931890250869666	0.18293885867194173	0.5914694293359709	0.4337601383509878	0.09576182833904831	0.1815918390820142	0.15640647092992532	1
0.9967923530049664	0.9979811930668464	0.38373684630244653	0.1471140713941541	0.05917780346408156	0.3107256905269874	0.09924558831233052	0.231909390621941	0.4726912772252679	0.047389119335300225	0.10971239944353565	0.13829781337395525	0.1577967528176273	0.011513388813690911	0.06387049297018849	0.24510272200930408	0.054983938800324705	0.31721291387731854	0.11544746989676513	0.04006358811288575	0.10945620259866014	0.4028994748269314	0.17043140869708984	0.20885138345869422	0.625821789842223	0.5221628462830348	0.44884277721205074	0.20407454384838838	0.6020372719241942	0.43353747177033963	0.09132658491356747	0.19905941929346027	0.14315146756331187	1
0.9987826448363863	0.9986992608542395	0.6252381535152749	0.006953955992564699	0.04425634166114613	0.29763300279110133	0.025918546039913015	0.6695696857584166	0.132391856428398	0.008772100347045127	0.07223548094068635	0.11703087652545387	0.34090267276725555	0.0020755843958014083	0.008552278322219806	0.2503774863114355	0.04214738678133982	0.2799602022189321	0.014606581707333663	0.003978718989312447	0.07200567021370338	0.591280159078691	0.056753968488673485	0.19653591933489772	0.7593090043823586	0.5398226448666619	0.45062377782275626	0.42738534994064403	0.7136926749703221	0.4339720430274522	0.038800077818397484	0.3637385303971803	0.031433434811874404	1
0.9990070520731735	0.9987601493287072	0.41859317529591317	0.12296838195203716	0.06291088251624144	0.29454534429521745	0.10098221594059079	0.2477980081543909	0.45045848983330855	0.06289861018131722	0.09013892688603922	0.14870596494494406	0.19150146673587048	0.008453179552210848	0.05214218308652718	0.25099090152867776	0.05070451562337898	0.3033915541869238	0.09168729877870331	0.03109193613996528	0.11172426314644567	0.44249236826454824	0.1423918144020823	0.22254718228314316	0.6578595141216728	0.5332784159478539	0.45014436950467723	0.22334443588294858	0.6116722179414743	0.43357133759805355	0.07828898623705198	0.22801697227152712	0.12726537908947452	1
1.0006801962452654	1.0005140544757838	0.4805900591031079	0.08058853207442959	0.0471254405805854	0.300978085671128	0.09071788257074918	0.3399967797020274	0.3587037196505302	0.05426398687723847	0.08605465769547552	0.1609808560747283	0.2192255781800359	0.005845952518355484	0.04309960836231096	0.24086196919620606	0.054323624852851145	0.3028266131176096	0.07174464905898839	0.02279908817832195	0.11101756559430886	0.46008754737624197	0.12606827391183956	0.23048299833270583	0.6902801306326237	0.5293478170728686	0.44765187825671726	0.2752782501130764	0.6376391250565382	0.43258882751899497	0.0650496123869962	0.25979288384968124	0.1077463312823175	1
0.9982930138071978	1.003239148164044	0.5059775171660772	0.07218752936636702	0.031908096450858035	0.30812196126487246	0.08180489575182545	0.36228090262029816	0.36017720675020315	0.019840607916408782	0.10308207982705694	0.1546192028860329	0.26411538039130295	0.002776562600183091	0.039146328302363795	0.22657692027691623	0.05689924997631817	0.29386201069755885	0.05724524174432028	0.015322350841773393	0.10130119691358368	0.4906923006682192	0.11414449172063844	0.21401913327112923	0.7336555789883291	0.5317338177583848	0.44883029039165145	0.28362561162459604	0.641812805812298	0.4336779484762866	0.044848455928347554	0.2892386549762979	0.09959083757164114	1
0.9991553708685801	1.0054502434311008	0.36299448134213586	0.1628544179370537	0.06025423515844922	0.3116074088325184	0.10228945672984269	0.19655723178278034	0.5017677242084996	0.04833583546339057	0.1212166536585039	0.13212255488682573	0.16239948704170848	0.012666408318596814	0.061975696140866385	0.2673129967387034	0.04194592564367975	0.3023414222127143	0.11629455162042664	0.04165244716096343	0.1097056167427676	0.4297124837804119	0.1582404772641064	0.21035415403937172	0.6147567998514825	0.5208222112357015	0.4491988552750015	0.18274736908108669	0.5913736845405433	0.4359265957364835	0.09580225580787821	0.19623358970171378	0.14389075022689155	0
1.0011490228454125	1.0003411789359544	0.5374684529134379	0.042213011318555704	0.0501903209734226	0.2933099684503209	0.07681824634426278	0.4474830954528217	0.2564180560947545	0.05978409222286651	0.06356105892611533	0.1727536973034419	0.2245918317573441	0.007349615138723477	0.028488041590091738	0.25790504824233806	0.04864507805491402	0.29998560929926776	0.0548869840521074	0.019049327323292193	0.1139854485940286	0.48249687999968216	0.10353206210702141	0.2549968037205301	0.6822597078177308	0.5366076571106033	0.4497363308150612	0.3417707608189561	0.6708853804094781	0.43314265092315585	0.07298973929298486	0.2790313459484855	0.0811215656816855	1
1.0002977578541243	0.9962563924065376	0.5129359783572118	0.05900984745934953	0.03957777827298181	0.304340178463667	0.08413621744679002	0.42209461148230826	0.2905034934370475	0.0309945382731879	0.08706338569033928	0.1693439711171171	0.2275413194583329	0.006242022720368519	0.03319224357487433	0.24326781771141973	0.05384644893425741	0.30458127852846795	0.05919667190641491	0.019762405611172058	0.1115664634611072	0.4708091371697526	0.1130431208406723	0.24180159454563666	0.6951966884240487	0.5273940435794819	0.45177604191788395	0.3208790586030195	0.6604395293015097	0.43362591228784536	0.06731277381945464	0.27563645189070196	0.0906766865776888	1
1.00339450316777	1.000674016766139	0.4486809230581265	0.1011552280337226	0.0444684068681776	0.3072824948036377	0.09841294723633555	0.30520470577869313	0.3976785593271515	0.044815266026762154	0.09136629624242582	0.16093517262496726	0.19073472698718946	0.0077704970310962075	0.051415074938067566	0.23690597792080345	0.05425224765166027	0.31530273039779305	0.08862070127260271	0.029435129303438945	0.11418361576995092	0.4276407049079929	0.14287294892426297	0.2309719672568768	0.6678445214305612	0.5308259291260848	0.45023654279009456	0.25870080548440366	0.6293504027422019	0.4347827978348935	0.07506350228352543	0.23683609800520503	0.12288319754616303	1
1.0004017850251274	0.9995629948541778	0.4368221251990022	0.10805440013950234	0.05652880415894825	0.2996755346454494	0.09891913585709798	0.306954131522363	0.3983660739791143	0.024813952001441535	0.11065058407037427	0.15921525842670706	0.16938723657820431	0.010326480089490025	0.05429969193943878	0.2692569824691233	0.04618505101427628	0.301228419170952	0.09902957740054567	0.03440340537161686	0.11491273336689845	0.4386442190473276	0.14521462841482194	0.22765478133572933	0.6214184400164885	0.5224598455516252	0.45151140643609883	0.2543414928144277	0.6271707464072138	0.4346842287219319	0.08657079079640558	0.2211424025543112	0.12697103537121512	1
0.9972806542376234	0.9999910360814611	0.42978148176965164	0.11265673925755076	0.05027457089453678	0.3081899998050373	0.09909720827322359	0.3032019348187645	0.40139233880400277	0.05643057556962712	0.08186309705266956	0.15711205375493598	0.1938571639584614	0.008497678473107213	0.04739732185754902	0.23476070519847148	0.06141850060955234	0.31175159430377697	0.08528191552348247	0.029386915192826234	0.11293012040625529	0.4286178691569329	0.1467004161330348	0.22517957046283196	0.6725209085353762	0.5293405853933407	0.4488915169484265	0.25443651085653685	0.6272182554282684	0.4330122091082823	0.07846086366284881	0.23536113914263446	0.11919020630279911	1
0.9992844701035573	1.0013999354316077	0.4297731457237838	0.11602659456569438	0.054651123341774854	0.3003484633068149	0.099200673061932	0.28344208226944373	0.4201142614623861	0.053301877561954876	0.08984533298761443	0.153296445718601	0.16099179881194908	0.01132094378244344	0.056337173286290065	0.24971756731390868	0.05451815217316333	0.31698882261257716	0.1043192381376849	0.03666112106895139	0.1134644209507169	0.4107093661258578	0.1588373903108482	0.22211925731114276	0.626086836735396	0.5259182344741498	0.4477620536680426	0.24058954821636147	0.6202947741081808	0.4334192134739242	0.09052632992652132	0.21254537759440556	0.13034750595299732	1
0.9996863327803938	0.9983314304296041	0.470465516928382	0.08385275058954214	0.05538579729547543	0.2960027083197036	0.09429322686689681	0.33523172382324956	0.36684522337621395	0.05288829686964714	0.07855097415010498	0.1664837817807844	0.23464511790604567	0.005407616834143472	0.0374973038764861	0.24703368981693213	0.04788143860997914	0.29670516426410126	0.06368244239178288	0.020777521681153304	0.11005214701115903	0.4816788077229778	0.11156388100176202	0.2373711574581063	0.6979543071706975	0.535073935158368	0.45046643021742117	0.27951482452710813	0.6397574122635541	0.4336488160238478	0.06262414344884773	0.2687175794233317	0.10230709315166842	0
0.999885454382337	1.0021564908417249	0.4917222721546213	0.07895330346396304	0.0444977511575664	0.29613582887323364	0.08869084435061572	0.337534331112543	0.3602542056383974	0.07382954687005681	0.07141894826838857	0.1569629681106142	0.2523371211312716	0.002829569699295789	0.0433108066065614	0.2522220133333482	0.04301570731246863	0.2852539071712727	0.06304391282849577	0.016903536522638582	0.10412733822314281	0.5045591344646199	0.1060596201409644	0.22506279137478719	0.7071874346295874	0.5453903317284212	0.4518981472903389	0.279646356086708	0.639823178043354	0.4344721155964083	0.04532243927700956	0.2812948451609687	0.10785483115843011	0
1.0005146447065554	0.9992274027214039	0.5208095957306051	0.057789679026137554	0.04546196099760239	0.2941163244747384	0.08182243977091655	0.40204723045242924	0.31508295645327355	0.039367513771734926	0.07563782740344906	0.1678644719191132	0.2550775344322383	0.0036812852172324957	0.03287843439081108	0.24888319820396015	0.0457268969639901	0.29323191329109133	0.052268853752577935	0.01570913414453436	0.10481160335614208	0.5039607326361984	0.09799575071656803	0.23581846037175253	0.7114391426161075	0.5363242852421984	0.44947646929529617	0.3150548920664723	0.6575274460332361	0.43331462829559014	0.05165237796628112	0.2915846210000471	0.09007762932926197	1
1.002204901672408	1.000255758432856	0.3900194658199431	0.1437448604978395	0.061587363446779765	0.3031440224041979	0.10150428783123963	0.23577808744256296	0.473144665995818	0.0555849788505569	0.09230850252685315	0.14318376518420883	0.16203519990496953	0.010820822812656592	0.062368738671329124	0.25039828711803647	0.05073193860197428	0.3137651052218398	0.11200694045285116	0.03881737896886544	0.11106252870032869	0.41243348702300603	0.16273887905482542	0.21434585440437595	0.6267981768925864	0.5319475370321073	0.4515777464510409	0.2131514205963555	0.6065757102981777	0.4353523689813501	0.08862072441912801	0.20449447159093562	0.14223717297128646	1
1.0021898651942047	0.9988737330668804	0.4771527643534222	0.08588931404624206	0.057542147511458044	0.2878132938514665	0.0916024802374111	0.3362081183992367	0.36822335050366367	0.044738004433929765	0.09162112715308478	0.15920939951008523	0.2377216505450969	0.004168856288999666	0.043256142029394803	0.2386110712045275	0.05065524232283749	0.2984372826316572	0.06731272483470144	0.01988772651630696	0.1072620284611795	0.4763327217496244	0.11796796715753892	0.22624497802150212	0.7064463087824701	0.5278994404882897	0.45146101466702565	0.27148056961955813	0.6357402848097791	0.4338602392177308	0.05500423792414756	0.2699068021892137	0.10894919910436955	1
1.0007345096229254	0.9985628144308702	0.4462117327396837	0.11399620426429341	0.06015627295067685	0.28348872659531593	0.09614706345003021	0.26531729294211975	0.4441334519108185	0.04129653821257122	0.10291379286409687	0.14633892407039353	0.21715393906474478	0.004295758469446861	0.056488656316823926	0.2425994353793173	0.050491725251547104	0.29886531472728434	0.08463399142420508	0.023849576637934286	0.10625559415290127	0.4597533744440621	0.13512571667575218	0.21315245576971062	0.6872605147746806	0.5309388608524098	0.4510421275912211	0.22927796315967106	0.6146389815798355	0.43315879296896087	0.05582708352190798	0.2473373377161029	0.12999437173094996	1
1.000188988897141	0.9972067310536958	0.4168027309598062	0.12077590483878885	0.056907688426356115	0.3051518763370058	0.10036179943804319	0.25689100664698067	0.4287668595434745	0.09264641529485623	0.0732396117874263	0.14845610672726228	0.16330234976220448	0.012395684949609865	0.05345181998253655	0.2540591025235583	0.05307124662358757	0.31215092599169364	0.10318452690327573	0.037337021971129314	0.1142318481956803	0.41736145228576277	0.15625577352686332	0.22365726812279946	0.625518342698447	0.5415475419191661	0.4492784209401872	0.23112985634690006	0.61556492817345	0.43428744839089584	0.09477552086441579	0.21126192163395363	0.12825000589252644	1
1.000783596324243	0.9967631963310903	0.376137015239674	0.16330814059729135	0.066920579997817	0.2968652911459981	0.09676897301921965	0.18140840298905767	0.5165661188166648	0.08818611875833855	0.09431653787448913	0.11952282156144987	0.14925015228874677	0.01163537811965274	0.07268173666686659	0.24809256680129033	0.05393379902480916	0.3164638990775548	0.12744250045466735	0.043125385668148025	0.10481708235293147	0.3973427190900371	0.1813762994794765	0.19522219089713017	0.6128790296984539	0.5386792022195281	0.45145881460680287	0.17271048519251483	0.5863552425962574	0.43453899081345726	0.09189198042553305	0.1876450924852349	0.15500191790268933	1
1.0019296568664215	1.0035467186995204	0.4654292898077332	0.0906009361077999	0.037472318670403806	0.3116691509749508	0.09482830443911236	0.3066883086302625	0.37892776954052465	0.07773374211107627	0.07922593633600584	0.15742424338213076	0.2015749537276155	0.00595432523748542	0.05331633144082282	0.24887843145158403	0.04729629467932088	0.30348315130610337	0.08572685975354365	0.026456203075235406	0.1130403090818326	0.45045338517919953	0.13302315443286453	0.23089514014751228	0.6689495360724136	0.5446754807948354	0.45071055647975505	0.2637940499353585	0.6318970249676792	0.4347917181329517	0.06571910863186567	0.24615606871612855	0.12291654078495752	0
1.0007046280796508	0.9998427876367839	0.4668594085749825	0.08666102254532329	0.05560742854940217	0.2977080602956489	0.09316408003464322	0.34681316413199004	0.35871542748292623	0.031610438877253864	0.09949321041267295	0.16336775909515683	0.18293862737528008	0.008584242976039325	0.05058684092466871	0.21399251215836093	0.0673669286820683	0.33136560991542485	0.08895974523155392	0.029788661330845886	0.11537657663731193	0.396931139533641	0.15632667391362223	0.23158666135367015	0.6788832954708839	0.5248050588031932	0.45161251969051	0.27784212942268033	0.6389210647113401	0.4336530976678048	0.07893349914986668	0.2364555969596088	0.11826400155832928	1
0.9982610755415314	0.9983682638837134	0.45090743312567466	0.09837310237139153	0.045096995644070194	0.3079658455253372	0.09765662333352645	0.3051091195645245	0.3798459690875351	0.08112846304655448	0.07606405250445762	0.15785239579692825	0.2048057502375877	0.006663161837994896	0.047277421202019214	0.25277361131261505	0.04707336014224347	0.303444270636583	0.08006465759463076	0.026124074554616652	0.11183835007633994	0.45757936155020273	0.12713801773687422	0.23184077864893857	0.669018086749776	0.5380577961799271	0.4493638132461197	0.26008545846214076	0.6300427292310704	0.43227370083952255	0.06948865249014513	0.24575507582875852	0.11702997252061895	1
0.9981243854579285	1.003449529530211	0.5246351629816581	0.05785090364904481	0.03670706182941013	0.3022998540999272	0.07850701743995979	0.39089099543299005	0.3007595248339372	0.08680474252874056	0.06703272965920327	0.1545120075451287	0.27351541886714614	0.002337878580810273	0.03579594044117733	0.24526917772772294	0.04349024917714173	0.2860706576097282	0.051577548606207876	0.013443729584220269	0.10007694801205329	0.5187845965948691	0.0950677977833496	0.22531738982051808	0.7261015611263213	0.5484030993272347	0.4510859834618487	0.3074742297802971	0.6537371148901485	0.4346827351932673	0.041185330153159304	0.30096117796271515	0.09253622707739276	1
1.0029005081288938	1.0009867119582594	0.4576869451228996	0.09426064387516782	0.04839080205123116	0.3031826499082201	0.0964789590424815	0.314967459881798	0.38988361987126174	0.012701453844208989	0.1196740479479143	0.16277341845481713	0.19230976997120428	0.0076804940962799766	0.050312875839735816	0.2395591128508959	0.05355272821664947	0.3135803423742367	0.08668585629954494	0.028692486363529144	0.11431219028746864	0.4318688828221002	0.14023858451619442	0.23224862413079414	0.6673055203096829	0.5272392839537802	0.4509073614262474	0.26297165223775154	0.6314858261188758	0.4343285809748857	0.07464477685573	0.23947734237822704	0.12020646174092864	1
1.0044913552068515	1.0038561417690384	0.4446504876883103	0.10462248387116883	0.05208130962782488	0.29804698501779636	0.10059873379489949	0.28782757423996863	0.4103766822861948	0.030361963991375914	0.11113576188179801	0.16029801760066278	0.18582129460085894	0.00970439344196547	0.048277348856341315	0.24630341347442639	0.05270571258439734	0.3101395902153238	0.0894358704387323	0.03145412814042552	0.1155941186862613	0.43212470807528536	0.14214158302312965	0.23320648280117606	0.6557573863885237	0.5266637911616656	0.4523875395802769	0.24776583947146977	0.6238829197357348	0.43622505805767087	0.08394801997157289	0.23214096789408145	0.12013607019201644	0
0.9972242835354654	0.9990168925137209	0.5632852789947439	0.04456418894737384	0.03411232333200891	0.29723076642906815	0.06080744229680511	0.47366079981921905	0.2835631041058346	0.025284068835268816	0.07683607505189884	0.14065595218777874	0.33116928159936776	6.226945950609141e-4	0.025959953069995153	0.2569574596911204	0.03699716510388487	0.26442553793259266	0.03272998819593837	0.006147340530882303	0.077720567477096	0.5881267412904881	0.06972715329982324	0.19189759704561551	0.750394357355211	0.5358622641548474	0.4476678060438842	0.3347847051870425	0.6673923525935213	0.43248031002815085	0.021230342887801158	0.3390016606054913	0.07224830653485836	1
0.9978368982512025	0.9976370621753283	0.39206629466781506	0.14585200865872155	0.06051006562579679	0.30206010191827654	0.09951152912938999	0.1978418284793701	0.5017581380895335	0.07771501812771657	0.09157263270700258	0.13111238259637717	0.16864108740228065	0.01054557622947569	0.061297998349909864	0.25234913763382205	0.05241646888993835	0.3085060103539112	0.10945506728815642	0.03761149270877086	0.10863222843189124	0.42099022503610267	0.16187153617809474	0.2080690300946767	0.6329154406797962	0.540377958023616	0.44901354754435197	0.189497951669448	0.594748975834724	0.43297721274506096	0.08740904650884816	0.20477768841931487	0.14079047781689796	1
0.9980032563315624	1.0001167267672197	0.37599294644143283	0.1626383510626538	0.05607499401549997	0.3063863776761039	0.09890733080430948	0.16414746602034502	0.5317533006666765	0.089646945792893007	0.09628443577757193	0.11816785174251361	0.17619673326200436	0.009147115885416897	0.06634494473691814	0.2453442067505907	0.05223229540215677	0.3084417746341618	0.11241364125801155	0.03692158063567652	0.10537134869307493	0.42154094001259507	0.16464593666016833	0.19998487735839032	0.6465156561155307	0.5468653764145852	0.4501431902540582	0.16601861228928244	0.5830093061446412	0.4331886676857381	0.08143901955359616	0.20299604279748337	0.14875360533465853	1
1.0012654362417341	1.000239720174546	0.5160781587302758	0.06390845570210649	0.021931326643766343	0.3164321920448704	0.0816498668789809	0.3497646719519119	0.3500348111100331	0.05739425310726254	0.08549414920995946	0.15731211462083294	0.2667518152794688	0.002685924416656089	0.03586373422898254	0.2517050231962103	0.043908349220441636	0.2838392214173733	0.05301313931950343	0.014463480673864802	0.1007824515670026	0.518456838475679	0.09692148853994506	0.22479600249688086	0.7172943139425764	0.550617189048616	0.4495114676496168	0.2889447286798281	0.6444723643399141	0.43237869918601235	0.04412073346615574	0.293259711615094	0.09499825410476258	1
1.0012806580455171	1.0009545864382605	0.44366638146542414	0.10659255371140683	0.05103537804796178	0.30167810174907433	0.09702758502613275	0.2756912554563716	0.41933198888307716	0.06433507545451628	0.0889387322189021	0.15170294798713294	0.18831859043733945	0.007075856280883218	0.057448082021962076	0.24384552600635429	0.0511035966639503	0.31041966462248666	0.0944212787274004	0.029897340424555104	0.11189134354246894	0.43216411644369374	0.1455248753913507	0.22308662443650112	0.6601190190254994	0.5358553305115841	0.45032152303495904	0.2402043150799949	0.6201021575399974	0.43360821499521923	0.07163192953588166	0.23169135828281023	0.1302849271765274	1
0.9980135405689765	0.9976165351456899	0.43477641952348156	0.1188994387425621	0.054013551773634656	0.2949073911503963	0.09740319880992535	0.22085912403245983	0.4619801103351236	0.11158311500760258	0.06873557958780685	0.136842071037007	0.18297420210494414	0.007719595370464624	0.059693864642928265	0.2410145121813306	0.05487572765498074	0.3124885848199673	0.0991645090821293	0.03175104906873641	0.10948246415664796	0.4239887142862747	0.15404023673711004	0.2142004263546013	0.6569280145375899	0.5571988184552151	0.4462963550182809	0.21112134215220324	0.6055606710761017	0.43202905917279877	0.07471553602336993	0.2224738111548201	0.13483971199460879	0
0.9983975919664128	0.9957058539437705	0.4858071945870794	0.07853883255798472	0.047356169359874606	0.3007716316948657	0.08752617180019567	0.35348105082648673	0.35058668898759787	0.06751389467004733	0.07067739006588514	0.15774097544998297	0.2923201275021162	0.002257058020824767	0.031073903516966834	0.2544982172377017	0.0390013693695254	0.2716932402001604	0.04592501933458062	0.012594057796789017	0.0965620263559157	0.5468183447398179	0.08492638870410602	0.22404422107060276	0.731152251614993	0.5390297159825479	0.4487945326271379	0.28504969987999335	0.6425248499399967	0.43318828049151814	0.040435215594782914	0.30208595233467717	0.090667112562058	1
1.0005516018995348	0.9976535106855303	0.4497468868089064	0.09405190947218885	0.05447864320201253	0.302630778168628	0.09909178234826428	0.32171030190109434	0.37579848644364555	0.0499566066159267	0.08500955898172077	0.1675250460576126	0.19719771176631745	0.008946647762763386	0.042166640218483584	0.2621188120148583	0.04641499068108711	0.2994094582192014	0.0791513103474799	0.028038022366232925	0.11570771697105584	0.45931652378117577	0.12556630102856697	0.24090163797118863	0.6552317008742523	0.5291512114838073	0.44971172549140737	0.2704197034251491	0.6352098517125746	0.43385709588019844	0.08052968448193357	0.24273697632781227	0.11059043507045262	1
1.0007654160636166	0.9985840485632979	0.45051298387506916	0.099504327962486	0.05297668572085439	0.2987410985748447	0.09826490386674576	0.29912812257689164	0.3909567745671425	0.08121831241210946	0.06998222427852488	0.1587145661653316	0.17349447854496455	0.009862674882127519	0.05172141039813566	0.25523481622515837	0.049580200034607926	0.3120756609902872	0.09433213727474928	0.032748051994486105	0.11528270693023257	0.42872929477012295	0.1439123373093572	0.232056531436916	0.6361378682537244	0.541174817793132	0.45006405473435895	0.2591663486336017	0.6295831743168009	0.43379765645722584	0.08456213789310363	0.22615969949437126	0.12307581906975096	1
0.9988057671263781	0.9985945598767569	0.46911418669111155	0.08706902597970669	0.04971778616886631	0.29762241480397456	0.09647658635634088	0.318808885895161	0.3700841727702485	0.07293518236245937	0.07420105289470945	0.1639707060774215	0.19005346666861447	0.009060347350270578	0.04503231534035354	0.2541899583910394	0.05026334845612737	0.3063456759064503	0.08299876956323676	0.028906106872612646	0.11614878101453172	0.44424342505965386	0.13326211801936413	0.23868262538759205	0.6540747644220138	0.5364476319841883	0.44841725470837174	0.27029614733362384	0.6351480736668119	0.43434473587456757	0.08100359077159228	0.24053478514942828	0.11280635995354703	1
1.0023670164265135	1.0006728494821775	0.5108646345094521	0.06418212765603298	0.04183807264551831	0.298179669539987	0.08493549564900953	0.38235713111562886	0.33334434319161244	0.03000078873471348	0.08683800449976412	0.16745973245828116	0.24898446312057468	0.00399063996960544	0.036469181359493216	0.2472587821844223	0.04821470140361396	0.29000933485836466	0.05789670726029937	0.017436885931200713	0.10763601117272502	0.49624324530499697	0.10611140866391333	0.2345304600009214	0.7083351925558516	0.5350548050947213	0.45100140330246224	0.3039926260177718	0.6519963130088859	0.43584534371132233	0.05380717515337704	0.2855273018495711	0.0965108667083742	1
1.0001922575133855	0.9986382034954	0.4206597899534151	0.12332803908846665	0.05081860837595808	0.3053921254652226	0.09980143711693751	0.2636276509469153	0.43826276356700533	0.05557759568325085	0.09359480245178707	0.14893718735104147	0.1984654062336479	0.006206363623589398	0.05767612301760438	0.2468006913325391	0.048633082840781265	0.30367435464051246	0.09256150207330707	0.028679015432113302	0.10986496287921228	0.44526609756618696	0.14119458491408834	0.2190838609378036	0.6676250047307195	0.5300209013564676	0.4498605714025428	0.22981730645380347	0.6149086532269017	0.43361919953436223	0.06707593424481421	0.23322921612313025	0.13331404916641773	1
0.9986466898465242	0.9982519841685834	0.4166853430406711	0.12882355004990426	0.06325118270460059	0.29178155915408205	0.09945836505074201	0.24855034987708546	0.45919539482968785	0.0485938369945719	0.09863453359366961	0.14502588470498515	0.18157120774130556	0.007870418365433535	0.06006177232059556	0.24719962792101854	0.05228143256091049	0.3086551774356329	0.10044148533561255	0.03250929464958346	0.10985106900551976	0.4287708356623241	0.15272291789652304	0.21463946463633782	0.6507450486363955	0.5286842439177533	0.44983468967294654	0.21926196310910098	0.6096309815545505	0.43320335841318763	0.07553411669055445	0.22085516445234665	0.13681407727028655	1
0.9999716353036572	0.9994893612229953	0.4041781449790993	0.13750045747777626	0.056527903044434634	0.3040600845957091	0.09773340990298078	0.2160136107940698	0.4667067545834908	0.11075337475638206	0.07489253577812219	0.13163372408793514	0.1439158655499906	0.013048568075800878	0.06643926007667239	0.24251918426905258	0.0571108394394113	0.3248531284267581	0.1224074153759488	0.04291958722347554	0.10919356693883848	0.3864350498190432	0.17951825481536013	0.20728819560214684	0.6102616541665039	0.5488861805739853	0.44913765678745665	0.20182598406056473	0.6009129920302824	0.43418398228943006	0.09723469382323804	0.19227837515320087	0.1446709133129912	1
0.9994928900657675	0.9995777822693018	0.4493302786105857	0.10450547608345322	0.04127870633788621	0.30650359002112176	0.098381948946953	0.2621333980623192	0.43602653970034116	0.05509705642670678	0.09325279025131807	0.15349021555931472	0.20143574230700098	0.006717018398580737	0.05076367986218155	0.2635594103722949	0.044347022890634885	0.29446372837061435	0.0848954470902007	0.027414748829438427	0.11129864896925416	0.46499515267929586	0.1292424699808356	0.22700376458088212	0.6581790490202605	0.5423431571564232	0.4505619760817138	0.23759639929624754	0.6187981996481238	0.4332313379284204	0.06979774882337719	0.2403169435300619	0.12311664557498132	1
1.00170597194174	1.0009637106436193	0.44068323971154005	0.10292066727101913	0.06046548731953566	0.2970781320040473	0.0988524736938578	0.3217712879152776	0.3845971213817018	0.03761682318596163	0.09272850921662247	0.16328625830043655	0.1573917165216027	0.012283254790842624	0.0531081113480388	0.25764087878214265	0.04962795260099687	0.3167482413994433	0.10210907193467766	0.036717705795796245	0.11648213876113689	0.41503259530374537	0.15173702453567453	0.23208281449988058	0.6158143897537484	0.5254288476068202	0.4514807988692158	0.26574766296873586	0.6328738314843679	0.4345790655881556	0.0944163875514372	0.2151597373096667	0.12500294072705173	1
1.0007019826747312	0.9996260434176147	0.6148186961669846	0.008670712340225897	0.03856179666409803	0.3042463320905521	0.033702462738139316	0.618984958473416	0.15327501196004437	3.89344708694193e-5	0.08552177194157301	0.1421793231540973	0.31778474632678744	0.00315083049410049	0.00953494404409195	0.25793120430409155	0.03913196711358947	0.28271637025795754	0.01841615815793077	0.005730383619738331	0.08401955383964331	0.5757159506308791	0.057548125271520235	0.23079729772128055	0.7429547994729745	0.5489155984827643	0.44822892314586293	0.4222966016655575	0.7111483008327788	0.43448799629612933	0.047765698223130267	0.34969615379122065	0.037026144281778424	1
1.0003302585726563	1.0033173257340446	0.426915372906225	0.11393850897997669	0.06018122668838596	0.2957973820833006	0.10316750934211165	0.26373027546893524	0.4213466813925981	0.07259260634460465	0.08639796393336593	0.15593247286049597	0.1976173231642056	0.008125884041003175	0.04966104610462997	0.2644212301077248	0.040937591271792965	0.2953824843574498	0.08763119093480329	0.029844260789170147	0.11401018016402362	0.46203855327193033	0.12856878220659626	0.23388737922269978	0.6539934496065585	0.5338972783477044	0.45223593406561224	0.23636262769701452	0.6181813138485073	0.43589056809302873	0.07681373835582765	0.23544677748384274	0.12363005225335841	1
1.0023186050807023	0.9986092440964217	0.44106786511271445	0.11138993981300763	0.04655305028769694	0.30544188443511106	0.09554726035146978	0.2640834637101495	0.4439367113573608	0.04565942351286282	0.09872471009566078	0.14759569132396624	0.2144009225493753	0.004916551781448633	0.05559184302244056	0.22362983526906727	0.05877755831414891	0.30924075033950266	0.0855615299923554	0.02505313518846621	0.10838940353555053	0.4380307578184426	0.14433908830650433	0.2155323925379547	0.6996180752941493	0.5374436367872303	0.45070705455875615	0.23233789739421634	0.6161689486971081	0.4337801737452471	0.059717988719693804	0.24533016771325789	0.1287320173122954	1
0.9994890831425028	1.0007561510353085	0.42539347413681755	0.11724677091122208	0.053398756974316966	0.3044337099705801	0.09952728800706331	0.2764408840504739	0.42467740232461343	0.054701545232249765	0.09148439148024042	0.15269577691242242	0.18010387728425922	0.008542347650869739	0.0567400445524479	0.24121355566647076	0.05389023214700695	0.3142305637561647	0.09787230593276783	0.03258991372945018	0.11268946521333056	0.42131743295073	0.15176253807977477	0.2228262326418557	0.6538179152694322	0.529114634990091	0.44961777144114673	0.2382193368873283	0.6191096684436641	0.43402796688518364	0.07868652668827526	0.22403226727504208	0.13130917292186634	1
0.9988702076400066	0.9994611070830353	0.3678645188120905	0.16991633055588418	0.06169259466898285	0.3051026659699859	0.09542388999305657	0.1805258445524716	0.5262990861593574	0.057381981778693546	0.11814588453051608	0.11764720297896146	0.13514115978076457	0.014648299893300125	0.07181035456861978	0.25568484647268486	0.05290425389564133	0.31909521227004994	0.13401406892359508	0.047555414461675174	0.1031604586572643	0.39082600625344943	0.1869183228192364	0.1908383311604315	0.5880335340588448	0.5266852281429224	0.4491791852482045	0.16713854065096068	0.5835692703254803	0.43362651922904233	0.10302429641750542	0.17630510759932966	0.1542971152122073	1
0.9980959102233639	0.9987480993791894	0.4004235481229457	0.13901435299986453	0.05244434979444774	0.30775644739447533	0.10036130168826668	0.21431216684082294	0.4787920250364544	0.07510610958694725	0.09552808509959029	0.1362616134361851	0.19168052422876103	0.007372854314491589	0.059726519785544024	0.2525819549348066	0.04729052800121271	0.30145422643276604	0.09867101224025525	0.031571638140219634	0.10832175416219832	0.44426247916356765	0.14596154024146796	0.21268980039056848	0.6568544951437557	0.5368029812714373	0.449420562918614	0.19981571527931624	0.5999078576396581	0.43262983216014217	0.07309708151091715	0.2214809106202397	0.1380518400289854	1
1.0011530878307335	1.0025740484572896	0.5647070900814047	0.03150177611920647	0.039820479226694405	0.30069758278483505	0.06327307178785929	0.5099381178105552	0.2257761621315267	0.02385887596215845	0.07945958092118655	0.16096726317457308	0.2684678892694175	0.0039906892382885325	0.02447262466210124	0.24523204494877923	0.05018710520223042	0.29225934988319013	0.04111481427375746	0.01265150037336769	0.1027387964226252	0.5136999342181967	0.0913019194759879	0.23719732278897535	0.7229219628644352	0.5361533004723747	0.4549014686370351	0.36651875410918683	0.6832593770545934	0.43567518442566056	0.053879771870619486	0.31137432114805424	0.07042109140698688	1
1.0032172679605291	0.999780318428916	0.43674720789419996	0.11093133346508556	0.046881057339381214	0.3048221393414867	0.10061826195984665	0.2642367592201913	0.44156644821143193	0.038552763003572806	0.09949860016537304	0.15614542939943096	0.2168188676254905	0.006148607477256373	0.04678943289260941	0.25134056466368077	0.046920464084435204	0.2958059918446816	0.07839300981947792	0.025454969449612137	0.11072110196223404	0.4681594322891713	0.12531347390391312	0.2285623171161093	0.6805368508092522	0.5369653803791082	0.451731707301763	0.23811726756721496	0.6190586337836075	0.43428711549024146	0.06680616899091646	0.24794427678567954	0.1195366697136454	1
1.0026069333394352	1.002254801765078	0.56837048897595	0.028197975794860317	0.03295791630029182	0.3106449898187312	0.05982862911016682	0.5454517298985245	0.20738252745915123	0.0012399616742225367	0.08698015973239581	0.15894562123570605	0.28710132650402653	0.003969903407978882	0.017355090305675454	0.23970436705120288	0.04931751681062543	0.29487151306877074	0.03149522858159174	0.010170234867937404	0.09751004798378252	0.5268056935552293	0.08081274539221717	0.23629488960880451	0.7382311551414975	0.5382069357024774	0.4500728456268896	0.38534357813970577	0.6926717890698528	0.4357969464113124	0.05365001925289414	0.3241795532638288	0.05796737389458946	0
0.9994257015857195	0.9992655585145761	0.4821643390967593	0.08287558580992586	0.03811722566516518	0.30759030399828463	0.08925254542986494	0.33154165916385847	0.3854550518185966	0.023779456433363284	0.09961177874387567	0.15961205384030602	0.23324674470207832	0.004412784927316326	0.043671500168914745	0.22164115227741474	0.05963609405474383	0.3092216312656328	0.0684715672284964	0.020387282132265327	0.10778281047163399	0.45488789697949306	0.12810766128324022	0.22324398492038977	0.7160702069133079	0.5315746324591089	0.44694498865686966	0.2712965421066523	0.6356482710533262	0.432581966317808	0.05650246470996166	0.26728360212373836	0.10879589948410806	1
0.9968865829156345	0.9975218997458101	0.4904322708525533	0.07352596786306112	0.047060575452397745	0.29953382710439824	0.08944735872758955	0.34751583326006086	0.3612462152832856	0.03214322586974339	0.09219847611213021	0.16689624947477982	0.22795270763988087	0.005128959781478914	0.04079147318388593	0.24501544214665036	0.049442400183034564	0.3002272682987935	0.06687777405946223	0.020957341094097384	0.11048440767217856	0.47296814978653123	0.1163201742424968	0.2355199120638648	0.6942348796692187	0.5330942509352322	0.4489251808863385	0.284912369688427	0.6424561848442135	0.4331217595625789	0.060956865811564204	0.26780036907620475	0.10436452467481	1
1.0018724671004395	1.0020109724132564	0.4050746513161546	0.13765494352237134	0.057843944146160044	0.30245247580692364	0.09697398520839043	0.2398493258612739	0.4491485258156042	0.10235809644357557	0.0738545574841564	0.13478949439538981	0.13705352737354307	0.013229216108047594	0.06918283369947256	0.251089235398332	0.05445743964331323	0.3220081929065809	0.12654213325205124	0.04413008344453108	0.10884947142617955	0.38814276277187504	0.18099957289536447	0.20533444477592974	0.594222869696926	0.54192691727803	0.4503980455952519	0.21328938807407608	0.606644694037038	0.43442481593864735	0.09794801985714016	0.18928361239227115	0.14719318368923606	0
0.9984522233068239	1.0014380280139166	0.460820173360226	0.09143680395373249	0.043740552514228176	0.30716628750142294	0.09683618267039022	0.3258892347171812	0.3441645510232046	0.11625815764633916	0.05569810141392084	0.15798995519935424	0.1753889432900355	0.009872491049416038	0.04893394692196461	0.2529551584692683	0.051748483612787916	0.31316038753379394	0.09035748569794624	0.03155104772656559	0.11638954139616801	0.42834410175930376	0.14210596931073413	0.2358747240592295	0.6398890967953088	0.555052881833839	0.45127773883415984	0.27920682667102353	0.6396034133355117	0.434081420245391	0.08463960800611314	0.23141061338038998	0.11803119885888792	1
1.001638082747379	1.0002944318974274	0.4708002380661775	0.0881659428729992	0.04592900386956464	0.3015841867574439	0.09352062843381481	0.3155254856286813	0.3755526322386655	0.07642684294420966	0.07448259952387914	0.15801243966456427	0.20221057161600214	0.006659844122616809	0.04869989242686697	0.23286108706671169	0.05796998401016009	0.3122408009535965	0.08160292359724763	0.026243187047763853	0.11311463275628197	0.4350716586827138	0.1395729076074077	0.22951372191912303	0.6817443253323524	0.544467760143337	0.45215928433890923	0.26859723929730056	0.6342986196486503	0.4344269998995348	0.06953831488793755	0.24795098107677022	0.11693770393482703	1
0.9995601349813579	1.003153016579832	0.4181914304300102	0.1233732343376396	0.05687905433950789	0.29909610649062973	0.10246017440221247	0.25003964448928667	0.43707629786706953	0.08442788079961869	0.07933472771289124	0.14912144913113382	0.16582460835984195	0.01246420768819397	0.052557095915701776	0.26051528908086424	0.049478731363225455	0.30710979056834287	0.10231803713222105	0.03729673352832531	0.11475354349550453	0.42633989744070616	0.15179676849544652	0.22554180692359027	0.623658006162722	0.5386289629496273	0.45091106550308807	0.22697543034885076	0.6134877151744254	0.43615041486255207	0.09509063270777332	0.2129357067144096	0.1281240754403692	1
0.998862652142907	1.0030705412933005	0.4828806143232082	0.0752627371814999	0.040776806170854836	0.30748159698271155	0.09359824534172533	0.3623897394348226	0.34120588605526747	0.040427393912689666	0.08333197427566176	0.17264500632155844	0.19742363297674717	0.009400985595664954	0.03681423643667637	0.26465464807689115	0.04895625496054757	0.3005805851463895	0.07221105811483458	0.02599583608249326	0.11617382072458986	0.46207828105363835	0.12116731307538216	0.2454866174639591	0.6536447717371601	0.5281987086485446	0.4465137872652986	0.2934656537764139	0.646732826888207	0.4321744147889678	0.08245803562422474	0.2497616547989493	0.09995472436579371	1
1.0008652847756814	0.9962186497978794	0.4673105179258497	0.08941766570499131	0.05179356715566975	0.29967502812865093	0.09180322108483835	0.33648026776623075	0.38280844891921334	0.02264439212786819	0.09688582095841533	0.16118107022827247	0.2458933181121002	0.0036477549585115297	0.04179679432655081	0.24062176429498855	0.04963320830763053	0.29417616897145243	0.06405484604413432	0.01861029675907197	0.10562069426969407	0.48651508240708874	0.11368805435176485	0.22455021837464365	0.7109273292076826	0.532803834960905	0.45107732623055113	0.27544019504702827	0.6377200975235141	0.43297436970743797	0.05144499252571208	0.27353323627360615	0.10799614090811965	1
1.0014315423885725	0.9971170881240491	0.4362168822072537	0.11143873064655616	0.04326736428671716	0.3101457035969412	0.09893131926253185	0.25127166513523047	0.417095849279107	0.11271543124914911	0.07365433150527276	0.14526272283124061	0.17867862150502392	0.009054772385403639	0.054843958735849185	0.25810253736336713	0.04782063456635088	0.30619081363564243	0.09653580528417771	0.03263707416292489	0.11267158764543793	0.4367811588683911	0.1443564398505286	0.22435434864667708	0.6395939521552141	0.5560734820794511	0.451303348631927	0.2321767242041963	0.6160883621020982	0.43348200494516265	0.08105930385845969	0.2238350116605703	0.1285876894261327	1
0.9984124341854489	1.0001167426906947	0.4341434979408901	0.11900275814192572	0.04419637725309883	0.3051459694800749	0.0975113971840105	0.2410759328604472	0.44638692657584195	0.07831284861645654	0.09349228648737913	0.14073200545987516	0.20229939567034194	0.0056504564154684425	0.05768542933205731	0.26000211127360934	0.04514333389783689	0.2945772836854071	0.09053491177270219	0.027199026025176435	0.10744296370010271	0.4623015069439513	0.13567824567053907	0.2145014436401299	0.6615072954172698	0.5426995385748042	0.4518734199059438	0.21835330812516496	0.6091766540625825	0.43196744647165175	0.0640458721540883	0.23545974055728464	0.13246183376027879	0
0.9997049352153206	0.999461941040808	0.46333507938101137	0.09412698799396275	0.04260119367341351	0.3069567430420261	0.09297999590958625	0.3167086826140195	0.3858534451885553	0.0376832840634199	0.10411286624155244	0.15564172189245276	0.20649697747918444	0.005294313192976317	0.05515275334148705	0.2285080219526077	0.05657697443378254	0.3117699991148387	0.08583235646481187	0.025385289930348495	0.11081567055477466	0.43500499943179216	0.14240933089859442	0.22261522092013067	0.6889849342691889	0.5256911001697177	0.44983724465315317	0.25836264075981513	0.6291813203799076	0.4339459423422949	0.061951160005425325	0.24763540022071817	0.12435938211615136	1
1.0009469383441059	0.999675976517743	0.512863127085033	0.06595017210576282	0.04221955965108251	0.29657400188982114	0.08239313926830043	0.3719206476779784	0.34344535728938486	0.04836801369468311	0.07614939762227894	0.1601165837156747	0.25388399697022923	0.00301245795429502	0.0388918541995329	0.24295355247129252	0.049299080231650985	0.2926301341288935	0.05786065750871496	0.01595634535488704	0.10337257868921883	0.49683754944152175	0.10715973774036594	0.22400223417016282	0.7148426529862453	0.5419643599438891	0.4505835229415542	0.2976849208308686	0.6488424604154344	0.43307202112608867	0.046743030881911035	0.2871827636743343	0.09914622656984334	1
1.0017271338034863	0.9995174862824779	0.486837449553878	0.07685039690936535	0.03907434922484047	0.30829538895287767	0.08894241535903848	0.3717599278953759	0.3455839182985939	0.01635457709457036	0.10148460804002112	0.1648169686714388	0.2587585028960748	0.003197017915240211	0.03742758039631384	0.24698821073107374	0.04442026022938097	0.288754819488474	0.05695838389459061	0.01633378558303656	0.10411982276040586	0.5057467136271486	0.10137864412397159	0.22991318447242792	0.7152877381467743	0.5288306747803457	0.45122891145731187	0.2934187847261476	0.6467093923630738	0.434169265000502	0.04816432719889056	0.28622084525649183	0.09978409254511947	1
0.9963559966524089	1.001051011085259	0.4769142690180847	0.09604211726544469	0.04871052952391508	0.28833836924557116	0.08999471494698424	0.2950523674826593	0.41473872775470827	0.05999461151388415	0.08311762633837744	0.14709666691037082	0.24321057954024977	0.0025626222149949655	0.051564364536385056	0.2514867468223214	0.04661518069128544	0.2847091683570815	0.07208245804542043	0.017955471294040407	0.10189586654364143	0.49469732636257124	0.11869763873670587	0.21024999250897797	0.7011669703169205	0.5408322086043513	0.4502960937084471	0.24904381318176605	0.624521906590883	0.4323771026134467	0.043107777651241116	0.26892864053883825	0.12034068442336723	1
0.9972428674795174	1.0003739533404652	0.43348680354153224	0.10438008817745961	0.07201359540847517	0.290715699595456	0.09940381327707704	0.3192052072849534	0.3867197061591842	0.04141891695702386	0.08846892672537737	0.1641872428734613	0.1912760074736756	0.008721290024943087	0.04713469749583678	0.2535106114068706	0.05004271233274758	0.30496720597901195	0.08547333292463853	0.02961734540385866	0.11473012988305567	0.4447866188805462	0.13551604525738611	0.23365564566127528	0.6557742998206472	0.5242156879268355	0.4496958299158983	0.26446964392791655	0.6322348219639583	0.4334022239284149	0.07950854602068608	0.23589626086779453	0.11799741703993434	1
1.0013904796851698	0.9986759314525522	0.49491161271288636	0.07055296984801167	0.05621626383560446	0.2871613127074909	0.09115784089600666	0.3766721227816878	0.32976517094657076	0.04017204283229251	0.0814586732672383	0.17193199017221056	0.22193159872857687	0.0053908665289417	0.04037745285616214	0.2643481770668533	0.040792429363864666	0.29401824024005263	0.06714541140370378	0.021377092018599938	0.11176414319694865	0.48627977579543014	0.10793784076756845	0.24391727672402588	0.6755639509560526	0.5265301464708885	0.44862727963635035	0.29918690912203044	0.6495934545610152	0.4332441982830535	0.06248742399356636	0.26726546197881973	0.10349131231066747	1
0.9989728929702324	0.9980795512689198	0.45147612032821466	0.0957092855178031	0.04150198452513182	0.31397777716644365	0.09733483246240664	0.3254857299603627	0.3845001467408487	0.013221609944749716	0.11114379204505269	0.16564872130898614	0.20548246058242373	0.007122736223279242	0.04473655745557987	0.25876946505345844	0.04775097136923456	0.29688422981750345	0.07798305981883484	0.026123766139975732	0.113129813358545	0.4642519256358822	0.12573403118806942	0.23412288157340894	0.665289274363282	0.5260648175205419	0.4494070541205874	0.26945579652044005	0.63472789826022	0.4330640978979806	0.07184616944090047	0.2475792815905747	0.11363864686650542	1
0.9984751683809189	0.998289647980143	0.45005086248702725	0.10233926506188498	0.0486347267880464	0.3030349431569921	0.0959402025060493	0.30351559268395567	0.4068189160427343	0.025319365177479562	0.1072593026901594	0.1570868234056711	0.21446775318545813	0.005430926379245662	0.04896176611330604	0.2479456517426211	0.05035222017112464	0.2993314859425242	0.07869780089405079	0.02430510840149909	0.10920508806422123	0.46241340492807925	0.12905002106517544	0.2235211839154239	0.6810292942188666	0.5262429762168145	0.4493406417993014	0.2530848708839696	0.6265424354419848	0.4319823400385381	0.06273460896530983	0.24998259441903425	0.11926513665419396	1
0.9986957979154304	0.9986328215550515	0.4450751263938927	0.0950171175764638	0.052134366783063435	0.30716386833470216	0.10060952091187784	0.32667631970717537	0.3736794055366347	0.03277225722579598	0.0959374482229921	0.17093456930740172	0.20820295721954946	0.007875294625999054	0.04036787183910091	0.2613777756852067	0.04278379735953382	0.2986625744081719	0.07427088613537726	0.026027719670277297	0.1147020091921608	0.4695807329047562	0.11705468349491109	0.24461973849943983	0.6658682575103148	0.5252231789125987	0.44997167798724	0.2731010434054393	0.6365505217027196	0.433615080004295	0.07556108179315507	0.24938596597132018	0.10866803223981972	1
0.9975367783051244	1.0001964479810865	0.46797067191222347	0.08543202409664498	0.042825811436452685	0.31076276789460017	0.09300872466007877	0.3477624083031105	0.3568326093716232	0.052310201471699784	0.07923302340434671	0.16386175744921982	0.2149286547968431	0.005632403768696212	0.04490869138304273	0.24518558965382786	0.05078330637303353	0.30382197822519824	0.07387661332586186	0.02333551817412292	0.11140385762523532	0.46011424445067095	0.1246599196988954	0.2325808897008754	0.6834619179413077	0.5349525969368755	0.4502197068665754	0.28402057555675303	0.6420102877783765	0.4326073902866098	0.06390705337594911	0.25722042393537653	0.11147991297528419	1
0.9966046721796538	1.0007122248904328	0.4022762034285561	0.1360387559831218	0.046873414451230694	0.3199765173180908	0.09483510881900062	0.27376042745856766	0.43061129065625253	0.06745025255430728	0.08898942145210978	0.13918860787876278	0.12416001665229123	0.014736051134287588	0.07126288542769832	0.23164672998512503	0.06520007866191442	0.3386246218377846	0.13277465885823894	0.04677572229625304	0.10759389400464567	0.35580674663741624	0.19797473752015335	0.20269622193124345	0.5907228791280114	0.5257780706654978	0.447284004061056	0.22642160821146523	0.6132108041057326	0.432037499622513	0.10326483208159545	0.18098282250437597	0.14778984503654158	1
1.0006055462698626	1.0034932772965217	0.3570594906050683	0.17348415338234252	0.06786608542875526	0.3066024877804078	0.0949877828034261	0.2020837978749325	0.4911562564182599	0.1077237663891621	0.07879779209613695	0.1202383872215085	0.12258854789806543	0.01685263044042527	0.07209257370558116	0.24637130571424426	0.05748016145281529	0.3304663738960535	0.140058893004388	0.05111368885838159	0.10303471803443362	0.3689598536123097	0.19753905445720332	0.19082600522176146	0.5764151590111029	0.5349895014598465	0.44996704686376365	0.1820074013152678	0.5910037006576339	0.4339997923931356	0.11053451676193685	0.16862150685876057	0.1548437687724381	1
0.9986971537098442	1.0008223407034915	0.5726328172447024	0.02682314297587046	0.04578975198713629	0.2952098289567318	0.05954445883555899	0.5076003814320662	0.2229893394867149	4.470395347294208e-5	0.1077246140597004	0.16164096106804554	0.27204261642994826	0.0038521271597831146	0.0228997320013123	0.24498724020236184	0.047573787764344386	0.29532969852327035	0.038633768205038096	0.01188190904394268	0.10143288887503696	0.5170298566323102	0.0862075559693825	0.24022511383769532	0.7253717874677457	0.5415475050269537	0.44856214788154736	0.36939477087432965	0.6846973854371649	0.4335604705679261	0.052820666374480144	0.31376170040783125	0.06697810378561472	1
1.000566052321822	1.0011851401004193	0.4929157830112271	0.06958978677153387	0.04210007101313925	0.3069177507167907	0.08847660848730916	0.40227257433039804	0.3066515620929689	0.041521191206069764	0.08177005001581768	0.16778462235474567	0.2072855272652599	0.006033786410787883	0.04429552749541957	0.2501513650370613	0.04930430763789171	0.30620659109150133	0.07372409991765937	0.023394786011451917	0.11332810905062632	0.4574368923023212	0.12302840755555107	0.23885776046673032	0.6731609218897919	0.5295838255877324	0.4525695491370613	0.3111583522521651	0.6555791761260825	0.43301187747042214	0.06619854381445064	0.2595930306194669	0.1072203030365046	1
0.9985668720068689	0.998273746129765	0.4531748631232595	0.09832458155569784	0.054310286868802064	0.2975915826632496	0.09659868578899106	0.31137765380414295	0.3977089778726163	0.03636379807058886	0.09350960180002063	0.1610399684526313	0.2040071070706976	0.00683529341589643	0.048360526937735106	0.23749265221992769	0.056110341333461974	0.30745502217013676	0.08195246508461367	0.02675664473098212	0.11298241212116225	0.4414997592906253	0.13806280641807564	0.22881119155156787	0.6797628296962543	0.5303787910575166	0.45069469963808084	0.2616037704277639	0.6308018852138819	0.43465712589434846	0.0704127968799423	0.24577726958958124	0.11846705942482491	0
0.9994434753942939	0.9975626219439879	0.4295064862578736	0.10984322743708466	0.05795842979480895	0.30258135833849004	0.10011049817174282	0.2773336728125729	0.4199492510171423	0.04576925651856867	0.09965538896560767	0.15729243068610843	0.20633504814726905	0.0068558324185624955	0.048931034371926724	0.2520055939964155	0.045265907537366895	0.30161989725301125	0.08301454423395875	0.027227677443469527	0.11175900883197865	0.45834064214368453	0.12828045177132563	0.23045074741290514	0.6709533372944816	0.5273098635879028	0.4493828813540367	0.24094294617552411	0.6204714730877621	0.43270310793679573	0.07048661626470845	0.2409289436976928	0.12128754797439442	0
1.0004422120665968	1.0005735035129764	0.3787362366078519	0.15977985524647903	0.05618517482989966	0.30533217462989015	0.09996655868587924	0.21118500779671798	0.4891505260142979	0.08384002260509234	0.085213939679499	0.1306105039043928	0.14724735879254935	0.013006325178726713	0.06536091493472851	0.26101044035372256	0.05062038542168598	0.31166610999439315	0.12167721668134268	0.043309976567887445	0.10777848875630622	0.4082577991462719	0.17229760210302866	0.20318671308482245	0.6005601505592122	0.538024422338276	0.4525109377747506	0.19475946768312888	0.5973797338415644	0.43513277273492756	0.0971900961578794	0.19061749126327732	0.1473251853137709	1
1.002724247717412	1.0012920724335386	0.3922341489984177	0.1487887772197567	0.06583797767146637	0.2944844413212171	0.0986546547891423	0.21149780230161372	0.48924806449497504	0.07092096269122215	0.09696889331370843	0.13136427719848076	0.17146159376934458	0.008914218400519373	0.0668685565422228	0.243714935406477	0.054879311597695817	0.31009449844811904	0.11227032952162828	0.03648755457888611	0.10757933125673536	0.4151765291758216	0.1671496411193241	0.20418780348646226	0.6426389304649021	0.5290735417376166	0.4485992273628249	0.1921913247494184	0.5960956623747092	0.43381137714541074	0.08035275318100754	0.2067652309998394	0.14669339296456388	1
1.000850787801795	1.001202081379824	0.480108368803071	0.07975863741117649	0.03908740001524371	0.3064001989747146	0.09464539479579429	0.3490228396501716	0.35967068434982913	0.019107033043705073	0.10083511169222459	0.17136433126406964	0.20585887528976723	0.00810928120310682	0.03842519720620406	0.2595712334828801	0.04970122642683089	0.29829422496807356	0.0716360077755706	0.02510152936625971	0.11493843205687768	0.46543010877264734	0.12133723420240149	0.24183045355565919	0.6650549964744082	0.5287253385198792	0.45010967971344823	0.28626322381617925	0.6431316119080897	0.43399392279050575	0.07667902962395755	0.2541158217119357	0.1031990714546125	1
0.9968099864454828	0.9985625256483158	0.43067935702050175	0.11330060128084704	0.04533919403413873	0.3087946465083517	0.10188620115616091	0.2668827392850144	0.4301570806261405	0.04047337749210971	0.10620946069066728	0.15627734190606812	0.20761817299350416	0.007097049656485831	0.04763151873707387	0.2599431368449913	0.04328785683809314	0.2954111832629599	0.08207317683045433	0.027344608436894624	0.11166647322999712	0.4675613098384955	0.12536103366854745	0.23061748881376284	0.6663668734310264	0.5269979826302522	0.4490569550638271	0.2350609884598187	0.6175304942299094	0.43344601795802273	0.07170784184858772	0.24121758381177488	0.12052059229766018	0
1.0018057060618701	1.0020228648114113	0.4455889658540249	0.10333042119095481	0.060981429306560864	0.289613531966645	0.10048565168181448	0.2956389682113268	0.3980818148496302	0.05776729009237086	0.08785859094941424	0.16065333589725783	0.20450147226406956	0.006507551361408629	0.04873104309147556	0.2637747819493627	0.040270988899485	0.29767349074786853	0.08181030852021672	0.02657171406733252	0.11196895761899746	0.4682762542134323	0.12208129741970172	0.23414923541683216	0.6608412615725082	0.5298322675534021	0.452528821474023	0.2533220705605662	0.626661035280283	0.433691055477891	0.06874738507633782	0.2445078350732552	0.12043583532829805	1
0.9978842102160044	0.9993900510747811	0.47092242047613414	0.09002045860339691	0.04054398422513209	0.30255239658905125	0.09596074010628557	0.3054863143930231	0.4015209547962115	0.013165249001435609	0.1165981203667781	0.16322936144255165	0.2238664624621423	0.004994678355083934	0.04519805389401716	0.25448663211485173	0.043471841762302905	0.29574201554974994	0.07260813543171334	0.02241540318261225	0.10982491267923986	0.47835309457699404	0.11607997719401623	0.23303346825249852	0.6841009985877062	0.5305163464819088	0.44933131020060535	0.26022893642283335	0.6301144682114167	0.43353507955723547	0.06016204669226441	0.2597815316693939	0.11359150119557718	1
1.0019521039659502	0.99960549082259	0.4366601483395123	0.1117769681924808	0.0459812990456745	0.3060473648196271	0.09953421960270553	0.2614841449575889	0.4456973935125288	0.02371269333802771	0.11530192013700898	0.15380384805484548	0.2125000886160224	0.006542653713553715	0.04713381319650366	0.25077941663749587	0.04930676620481973	0.29745224738976417	0.07978388946683561	0.026107422556778236	0.11017759168506218	0.4632795052535183	0.12909065567165534	0.22526539351637534	0.6772640349390409	0.5324559654095754	0.4505391360035524	0.2331649608987949	0.6165824804493975	0.4328546824819298	0.06888532232932007	0.24437095913277945	0.11959840101983035	1
0.998572423928703	0.9993068616201595	0.37352479553752804	0.16468013750588792	0.05185567864051224	0.31126684322662257	0.09867254508944921	0.1771990901626495	0.5137033731972627	0.10226922544980746	0.08679467733346806	0.12003363385681225	0.17034378141100084	0.00914238306766533	0.0685027878565679	0.2449814250425263	0.053104900767568276	0.31102229083217	0.11532302352647936	0.03767785260224613	0.10522457842025527	0.4153252064535271	0.16842792429404763	0.19892346053112606	0.640426061934874	0.5477402054970195	0.45003538574378477	0.17394051413590542	0.5869702570679527	0.43313369728040585	0.08141492172243227	0.20051858448819054	0.15120019106978305	0
0.9980617904837066	0.998351808519225	0.5506731895728619	0.0422336373865557	0.04244504153129586	0.29599261311911623	0.06865551839017037	0.4654815323909388	0.2700244932131634	0.023806047267821494	0.0810808852816037	0.1596070418464725	0.2870662321112038	0.0023317381145500043	0.02687267880793947	0.2549961362511184	0.0424371847386299	0.2801395041786715	0.04012311233848948	0.010918695416000011	0.09523783038188695	0.5420623683623221	0.08256029707711939	0.22509676072232324	0.7277235431864923	0.5321735698597422	0.44861616640251095	0.3399366837652644	0.6699683418826322	0.4329340755111037	0.041096189169763944	0.3158045546604625	0.07603333168087734	1
1.0006636890042446	1.0025388232202705	0.516663126677517	0.056079373298857635	0.04253808033208953	0.3008487008120381	0.08387071887949778	0.44152131984660337	0.2816902420499354	0.009197480681133994	0.09382416004196116	0.1737667973803661	0.24222643502601574	0.004798808828387268	0.03267771005549313	0.25825933625593894	0.043918008473931555	0.29085065858205533	0.05507287242133807	0.01759635353745767	0.10967268924072048	0.5004857712819546	0.09899088089526963	0.24636275957615297	0.6956886230903582	0.5263820499167559	0.4492604637869805	0.3328762160251466	0.6664381080125733	0.43502695244585876	0.058969161043097726	0.2864028313521289	0.08965496005063216	1
0.9971085271656235	0.9985813927334148	0.4095187887215318	0.13036783279353292	0.0505797205791548	0.310548460132765	0.09898519777301548	0.24407899784023918	0.4552187311398998	0.0663887343119631	0.09151512273661284	0.1427984139712851	0.19010459595148202	0.007833182947584295	0.05674413217469186	0.23029531574840761	0.060533079212939864	0.3132131987920152	0.09596866074231064	0.03139134562003449	0.10988514955284459	0.42039991169988966	0.15650173995525052	0.21419933613792674	0.6724577453763916	0.5326392967158952	0.4478798755743447	0.21719084484672163	0.6085954224233608	0.43255164298083787	0.07530440874045631	0.22436336133536228	0.13288387290501932	1
1.0022628684720436	1.0001240319441789	0.37336205036740266	0.15820561012041565	0.06335023972291831	0.3046569141668557	0.10042518562240763	0.21010467416363549	0.49032883531593574	0.07623206031542976	0.09070857698617457	0.13262585321882436	0.15667056875043572	0.012775815529694758	0.06093218847385749	0.2626548649256419	0.04985453596076658	0.30717541926962394	0.11500292022789584	0.041294916224343586	0.10864169086563617	0.41932543367607755	0.1648574561886624	0.20660299887248504	0.6112489239641148	0.5305262129956547	0.44942451612289674	0.19293122375159252	0.5964656118757963	0.4335212810832917	0.09622260712068452	0.19546842061499287	0.14183025334761434	1
0.9993444255826787	1.0008149848373442	0.43955140201574644	0.10769939220322568	0.051359236964165354	0.3001351162224717	0.10125485259439078	0.27739925336422855	0.41492665691926484	0.07357437441943704	0.07621405158579664	0.15788566371127297	0.20826936913394548	0.006306254707258473	0.04886127514486836	0.2700352085932536	0.03913400015947831	0.28916576364783464	0.08157424845512554	0.026406718602998702	0.11182141001036248	0.47830457772719903	0.12070824861460384	0.23268821554951338	0.6598731114326494	0.5404850297274009	0.45041937845803676	0.24740736034953006	0.6237036801747651	0.4340965035359279	0.06762659991785741	0.2448791183543237	0.12159078526374681	1
0.999600243798963	0.9977793000658511	0.3627168340937967	0.18269395348642886	0.04957286525599068	0.31417054390142385	0.09084580326235984	0.15547717667095862	0.5430325468773589	0.0990301528562168	0.09991732192259883	0.10254280167286689	0.11638822999275762	0.01613877485795231	0.08158979236724437	0.24029665133639788	0.06105900668754317	0.33441473420987744	0.1508240357025257	0.053095468477329016	0.09701734207089832	0.3566848813291555	0.2118830423900689	0.17645295290345278	0.5712315432679067	0.5458560015206351	0.4497811744007177	0.15007090594786068	0.5750354529739303	0.43363610412352416	0.10816120368910212	0.1599151108225487	0.1655597896118734	1
0.9991039328030606	0.9981362348500527	0.40006755685403833	0.13440388728030822	0.05759383101615757	0.3081464001964722	0.09978832465302366	0.25774313862474707	0.4467423338088288	0.055467432173463414	0.0940214077168831	0.14602568767607757	0.15391775238911806	0.012122396245125873	0.06069977333932462	0.23010753483637553	0.06271368955861774	0.32887550751416367	0.11269572217964537	0.03987355259519487	0.11168979352207961	0.38402528722549356	0.1754094117382631	0.21516773774703532	0.6330885298019806	0.5301224801552045	0.45250674328070156	0.2250114014485023	0.6125057007242511	0.43438006662542433	0.09382926593223989	0.20214137347085664	0.1384094272223278	1
1.0019363089627986	1.0006788489211667	0.5382381389731093	0.05652607305882535	0.02680944137268432	0.3041755968028137	0.07425074979256732	0.4051123871610176	0.31653533231362235	0.05005295818982051	0.07586314123013645	0.152436181105403	0.27209551554224387	0.0022580555034453793	0.0363978238953517	0.22567680931203146	0.05611631489002649	0.2956272805175722	0.051815432066717806	0.013159552667920732	0.09866864767140819	0.49777232485427536	0.1079317469567443	0.21284291886369022	0.7393418988318345	0.5432413652425808	0.4491844705250971	0.31067337331353717	0.6553366866567686	0.4344815673152166	0.04044959189643804	0.30197407911552415	0.09205789630325437	1
0.9990409244310849	0.9984537889229428	0.4740597809457912	0.08478599091177229	0.034821272899256565	0.31181025427664444	0.09452270096653559	0.3133655786458484	0.3642826760671631	0.09400318450904442	0.0690534591446665	0.15929510163327762	0.19265504306824363	0.007750954545630102	0.04778790413056035	0.24979966432730227	0.05083182354251717	0.3084575208153344	0.08336925851465292	0.02783039983846246	0.1148866897319497	0.4424547073955459	0.1342010820571701	0.23573687467008123	0.6598660444762939	0.5543666829645232	0.45054410440550097	0.2732498611127464	0.6366249305563731	0.4339162578364423	0.07497700120596569	0.24317181226790843	0.11576744436256815	1
0.9993127403374078	1.0007568163672087	0.4560499083064598	0.09252492844809292	0.04478992803747746	0.31313674126781804	0.09349849394015185	0.3400062848084414	0.37058551374883253	0.013127486761690881	0.11471219654015964	0.16156851814087553	0.23208207503790237	0.005374219690550196	0.0400806221017967	0.22850728684491073	0.057181656812864745	0.3065936410430931	0.0668461866909765	0.02139134489862961	0.10878915357025253	0.46058936188281313	0.12402784350384126	0.22758259984551857	0.7098455235794836	0.5236087073571266	0.44961120454198483	0.2726791042039021	0.636339552101951	0.43201798904619293	0.0624120544409961	0.26368115228819644	0.10592478231700035	0
0.9984778234725489	1.0006804020220794	0.3890678006539639	0.14147145346511117	0.0729229566391066	0.2956335166396658	0.10090427260215257	0.21470562332744705	0.478021858561635	0.08889998647860527	0.080585580347211	0.13778695128510168	0.16893896441386336	0.010633901156183016	0.06161111536050071	0.2601065143056784	0.045597599907881134	0.30391896903814575	0.11022990537631461	0.03798488885963088	0.11120804695811687	0.42904547871954174	0.15582750528419576	0.2150465639090711	0.6274993047358856	0.5372417951149747	0.4489671523590049	0.2012500819278052	0.6006250409639026	0.43506774154867367	0.08777292713798952	0.20658540840960649	0.14070940600107773	1
0.9978862914559044	0.9976895743694789	0.518592334981264	0.059096742601100476	0.037244959657530934	0.30160209311966524	0.08346386964043938	0.37691038003980515	0.33210939377933996	0.03636087497594867	0.08593945440848538	0.16867989679642073	0.2649583206987482	0.0038989727765654575	0.027959193356071648	0.2569882311762388	0.04234730323963547	0.2864166280433587	0.046576463524287626	0.014718297391650523	0.10271305331773121	0.5219465518749871	0.08892376676392309	0.23838213331870745	0.7124850644881218	0.5366742164681758	0.4488356032416847	0.3029325981916584	0.6514662990958292	0.432114869600042	0.05314588683406328	0.2951578484081442	0.08381113435783458	1
0.9999072609228995	0.9983570880249674	0.4167953402488026	0.12675533762839966	0.04552944217009078	0.3087176543528874	0.1022022255998196	0.2349603357805197	0.4577626200973028	0.07466162318674038	0.086790000302431	0.14582542063300613	0.18128717275308487	0.009676602182769986	0.05337682654414326	0.24746679905966104	0.052198028938722704	0.3100597928939839	0.0966567730414644	0.03360334431455115	0.112331433313083	0.42875397181274594	0.1488548019801871	0.22232372069536832	0.650248651033164	0.5411407158467475	0.4493892958831569	0.2183026435719165	0.6091513217859582	0.4343432985779812	0.08374115960573514	0.22097126998769484	0.1296308689845512	1
0.9996808493631283	0.9996010106355471	0.4520751958085069	0.10009226117915332	0.0479060630223377	0.30253902494406076	0.09738745504594139	0.32175385392045386	0.39028001163853726	0.011790004828380597	0.11394004352984409	0.16223608608278414	0.180019965604749	0.008658842738484027	0.05168928836639868	0.25270901907723375	0.05189865596690987	0.3102942321615887	0.09116571437681263	0.030817583271929926	0.11391241281270593	0.43272898468198273	0.1430643703437225	0.22891140524982018	0.6449890539659113	0.5243640861200265	0.44933554539833953	0.2645106291311327	0.6322553145655664	0.43288461303877046	0.07921353597365542	0.2311389481218335	0.12253212894328151	1
0.9962418484521453	0.9958370310085541	0.3643150811723931	0.16866534119443413	0.06758278904707699	0.3019926409697321	0.09744414761636369	0.16621654002347339	0.5222551012724539	0.10814059140058475	0.08756798991782583	0.11581977738566201	0.15448172097507679	0.012277636938648905	0.06774290131713885	0.24709250825050175	0.053808940290018585	0.31726783361437755	0.12269341678856208	0.04267287853277433	0.1046555800814633	0.4015742292255785	0.17650235707858067	0.19655055112995445	0.6202340893198945	0.5439693403328013	0.45009011396167997	0.16439413773351297	0.5821970688667565	0.43277115147829115	0.09434956265808953	0.1879370481806592	0.15048454063954242	1
1.0030325915943672	1.0019208629739773	0.5334151457639563	0.05264419154706073	0.04423671404726598	0.2940928634488441	0.07561108519287284	0.4130972774204531	0.3147969980929936	0.03618774272691567	0.07320619019946538	0.16271179156017213	0.2742699201274316	0.002501879794810383	0.03276656481751259	0.24678460839648242	0.04615460157343293	0.2842776729340717	0.048374763874161376	0.013106319261838403	0.10013843309442012	0.521054528523914	0.0945293654475943	0.2256044043118128	0.7255168489190931	0.541335925927023	0.44887841178657745	0.32037959950943634	0.6601897997547181	0.4344942901950517	0.042572993925643725	0.3041017046023641	0.08781959166704395	1
0.9984851368177458	0.9974837812834233	0.445692837668864	0.10603925213951679	0.04347734558671051	0.30600177668945416	0.0987887879154545	0.2712806974924623	0.43746462079098225	0.02884779403264574	0.1058625310720245	0.15654435661188534	0.2555217045268286	0.003329490782724471	0.04305926352034311	0.25522741433503005	0.03834540429033237	0.28155981243779643	0.06496303785997924	0.018574283556911663	0.10438262655003326	0.5107491188618587	0.10330844215031162	0.2272095103092791	0.7073104669253302	0.5345888985611775	0.44988224605780175	0.24078354342363004	0.620391771711815	0.43331270877510597	0.049129266096112734	0.2706190802213856	0.11356436245760758	0
1.000363034480003	1.001042463915274	0.4764215148710723	0.08328564890645257	0.04169716857125685	0.30480270641106844	0.09379296124014996	0.32062207104626284	0.3882814240967279	0.017728784029691885	0.10723334950724829	0.16613437132006914	0.21891691297734148	0.005525804708829496	0.04429212156454228	0.25679554919098435	0.045195385942950465	0.2946495293561511	0.07285859016325619	0.023040663889884416	0.11158403236931627	0.47571246216832586	0.11805397610620666	0.23542874212930262	0.6783711867279533	0.5340489059659638	0.4504196032609688	0.2714450948772371	0.6357225474386186	0.4338138804447305	0.06330377347946199	0.25917091857724106	0.1113391883880275	1
1.0039654435610639	0.9995154941977806	0.42362932376084417	0.11418575318329698	0.06818887175379867	0.2924126139276245	0.1015834373744355	0.2895115146541511	0.4117348084691874	0.030912330403598524	0.10837624647877865	0.15946509999428424	0.2004748107576794	0.00739269357701563	0.05053818033784083	0.25122567282542513	0.04616780939410037	0.3022136611392654	0.08674689661736176	0.028816022702505308	0.113171149266168	0.45170048358310455	0.13291470601146213	0.23093722398992286	0.6661999999744885	0.520865668619917	0.44991851294662005	0.245294007014016	0.622647003507008	0.4346692043249035	0.07320793426212945	0.23755361772519168	0.12390765233758233	1
1.0011255022314485	1.0028974201344385	0.4247674923377157	0.1237256211216848	0.038751096868778034	0.3135023076156553	0.09925348205616623	0.26438398776915717	0.4285914315671903	0.06975519686598022	0.09152910003448753	0.14574028376318485	0.1596507641157866	0.010827357681189163	0.05967008349647014	0.24116561277829773	0.058427182756952745	0.32133777758933646	0.10769853486398506	0.03720109368632576	0.11172012789564122	0.40081637689408434	0.1661257176209378	0.2164762711539791	0.631121204267519	0.5357692548076475	0.45179625640439014	0.23049270867634233	0.6152463543381712	0.43401157003173185	0.0886541520412376	0.2098880344282731	0.13546938356222119	1
1.0012330952556643	0.9991624673333531	0.431320063655211	0.11132173078432829	0.04362420938007086	0.3152784053571232	0.09845559082326659	0.29265274655334794	0.40916038623294015	0.040763051717243814	0.10194412425744481	0.1554796912390232	0.2132826990831116	0.006104646782738123	0.048760611187360324	0.2445286031175167	0.051273770615864835	0.29991713005286214	0.08059778831657306	0.025732530346474623	0.11040000881407165	0.45781130220062827	0.1318715589324379	0.2246573241253124	0.6825501382996604	0.5262752404934805	0.45037207592653455	0.24670895772443513	0.6233544788622176	0.43310854060022863	0.06653573937019913	0.2459310864046811	0.12064171482534833	1
0.9990965154961012	0.9975890394202725	0.5325046320637368	0.05427502701459175	0.03964579630040095	0.2980850939195921	0.07548945070167849	0.4270715775745438	0.30541223630598285	0.019764608134313966	0.08738343608472948	0.1603681419004299	0.27235196118923494	0.002988949524240637	0.030927383018576053	0.23144838149412214	0.05400390026972229	0.29444126269490223	0.04739315591340463	0.013476823370587943	0.1003613384386137	0.503800342683357	0.10139705618312692	0.22202125360087976	0.7352516777589231	0.5325599176328183	0.44914932302677424	0.32086444170180334	0.6604322208509017	0.4344133330673051	0.046537265603033215	0.30296835335899885	0.08490771410527301	1
0.9997307416423207	0.999034658750862	0.4121220552140164	0.12844288810918256	0.060990429236416836	0.29611573514655404	0.10232889229383024	0.23849993767101335	0.45502271496524255	0.04836188708009139	0.11159745856485322	0.14651800171879953	0.17300842067456468	0.010668934799835366	0.05631385252725246	0.2566634700846332	0.0469263826463659	0.3074864791242168	0.10302170764402792	0.03603892031694009	0.1128935398261915	0.42967189075919787	0.14994809029039383	0.22238235119919575	0.6345489785370866	0.5252664793869122	0.45097301010585894	0.2140569065537218	0.607028453276861	0.43568961201321	0.08797822583213494	0.2147025690647812	0.13300881711629378	1
0.997857786919571	0.9992254106350726	0.45859371632083074	0.0926843413548944	0.04025427641305971	0.31134101731572805	0.09712664859548709	0.29949041963928447	0.3626994743853938	0.11301415032964858	0.06952647517919604	0.1552694804664772	0.19666538577322992	0.007708182273188634	0.04693326387122188	0.26021972206379984	0.04507174198235361	0.3021918297153972	0.08223325442649344	0.02759180828208293	0.11361806603872611	0.45688510783702974	0.12730499640884704	0.23555437446496913	0.6560855352341466	0.5514211294028771	0.4504679078615292	0.2618613989230691	0.6309306994615346	0.4328213036315135	0.07476787751169363	0.24221454840915468	0.1158388777106652	1
0.998125859011328	0.9986479180658719	0.389967156927878	0.15167834467034963	0.05735974202659077	0.30528669406787645	0.09570806230730527	0.20922334797346592	0.4960482864384187	0.038225489530369944	0.12972608118714885	0.12677679487059643	0.13678889846357276	0.013798196802672892	0.06993438021710817	0.2291420425936307	0.06728430596340743	0.33235443554748817	0.1289713768788201	0.04523879985903904	0.10545894055308083	0.3659309410572035	0.19625568284222752	0.19676267658034088	0.6114005989895709	0.525732319746171	0.452130681935542	0.18674270948103844	0.5933713547405193	0.4332925706458742	0.1000919200848555	0.1833857017448535	0.1498149488161652	1
1.0010056040612678	1.0036522015633238	0.5244162583017257	0.051189833415214873	0.042102475011666876	0.3023339601994077	0.07995747307198489	0.4573348773957902	0.26653911168661504	0.028902058806707244	0.0768407550528347	0.1703831970580528	0.23097340407604824	0.00578830430311647	0.03279145198567058	0.24623906807981003	0.05190640670821749	0.3021951081430104	0.05728668182215835	0.018706925533371298	0.11139933117075554	0.4772124721558582	0.10919308853037583	0.24400522878886743	0.6957049520546078	0.5248039991501754	0.4465134927847942	0.337757255559942	0.668878627779971	0.43318382564051616	0.06470262852003099	0.28060113305848017	0.08788006406200499	1
0.9991746840263435	0.9995359618749112	0.45994617544916316	0.09190965318829887	0.05123775097629425	0.302791782535767	0.09411463785047681	0.33220160293966167	0.3765332390617745	0.04568326799433712	0.08368980075902152	0.16189208924520523	0.1513566820810402	0.011486577337393332	0.05868106113368119	0.21229886537591044	0.06976832297758093	0.3432464756530633	0.10720547078373695	0.03703783231266242	0.11612418312866822	0.3636555474569506	0.1769737937613179	0.22887223472329007	0.645142556657451	0.5307714172069881	0.4489774612144537	0.2727196132108824	0.6363598066054412	0.4333062721584198	0.09122442564461469	0.21348910504093654	0.1285927414728686	1
1.0021733753550899	1.000702941019159	0.4207642836338057	0.12601546610812728	0.0571915144609449	0.29813947870021296	0.09788925709690921	0.2534622531561592	0.439882557182206	0.08205507629727903	0.08265230558851687	0.1419478077758389	0.14025904117340443	0.013420783183501884	0.0647015727010334	0.255487369720437	0.05170539988118086	0.32067462282480197	0.12079945948133963	0.04267710359680434	0.11107410691883621	0.39574641089384144	0.1725048593625205	0.21255615134612826	0.5953288653293808	0.5367362562206809	0.4512614625235288	0.22289798293899513	0.6114489914694976	0.4347271325238947	0.09868400435506286	0.1949838896789926	0.1410592384898393	1
1.0012596969779544	1.001744599199744	0.40346973506879297	0.14275557711128037	0.04789329498453626	0.30645695742283074	0.09942443541255977	0.22368668933617078	0.48669196353052385	0.0419686953921878	0.11096217182043042	0.13669047992068722	0.15606966135255415	0.01047732043608781	0.06792662977570571	0.241545312489719	0.05591106043589789	0.3194206535822546	0.11808654220689727	0.03968259199510374	0.10896676993267726	0.3976149738422732	0.17399760264279515	0.20713863701303056	0.6265098139984003	0.5310632598025273	0.451494587323693	0.20247284736419446	0.6012364236820973	0.435535171420527	0.08720026921586128	0.20065033202613172	0.14768457017853398	1
0.9999698939039274	1.0036439483438362	0.47720988175271895	0.08423221579762698	0.04591187892203194	0.2957506832438929	0.09689534028372929	0.3080227223418103	0.37585222110006805	0.06526411583182148	0.08642035938079434	0.16444058134550585	0.2530952533932061	0.003942417675476544	0.037923144408268564	0.2753206487284006	0.03274039820892558	0.2715224019124484	0.0602119797892826	0.0183464177055375	0.10710931796773676	0.5284159021216067	0.09295237799820819	0.2416456991134445	0.6920764332591359	0.5349584454779592	0.45003441920929543	0.264488970113214	0.632244485056607	0.435159908978408	0.053463264604493105	0.27819184784601575	0.10350479652789908	1
1.002235073718355	1.000324122339711	0.45544602436555826	0.09223311725504972	0.050055176639777044	0.30522611251374016	0.09703956922587476	0.31915997105194405	0.38690661687963873	0.03158086193546633	0.09597518362921352	0.16637736650373744	0.17362002491248613	0.01015255487522127	0.050444547672512774	0.24481990184610294	0.05294653162940926	0.31827752699557327	0.09323709896729712	0.03263999641956307	0.1170989156491314	0.41843992675858904	0.14618363059670636	0.23673199776107728	0.6441445674229513	0.5327062463950505	0.4519358689271268	0.270199461090152	0.6350997305450761	0.434879919845821	0.08585120437298689	0.22838277040040306	0.120645945072431	1
0.9992641955707895	1.0005720827020712	0.534347053459255	0.04156648143611903	0.047198701777052564	0.30055510579317457	0.07633265753439877	0.4783466919098164	0.24825544003282313	0.019621060370045768	0.0772755452995498	0.17650126238776498	0.21424241671980185	0.008327695843072613	0.02921608875166147	0.24415495374695087	0.055177640072847575	0.3118083470511993	0.0579702498989704	0.020426465304236315	0.11664639251023	0.4583973704667527	0.11314788997181799	0.2560926097164781	0.683646619260172	0.5323759275504815	0.4499867095612342	0.3572931348446237	0.6786465674223119	0.4337279615254318	0.07770150672195368	0.27405499295042424	0.08197146185305387	1
0.9995155546371065	1.0010538006458987	0.4055631422510331	0.1304575956319865	0.05021434786188934	0.3114190602343816	0.10234585402070942	0.22693545508682894	0.43399467665895647	0.13651971093389442	0.06291341532006241	0.1396367420002578	0.18514516681752488	0.008983153809026536	0.05525266833128684	0.24094088287467816	0.05169802109529958	0.31262064633622977	0.09743447464779012	0.03319865250747675	0.11216080822847743	0.42608604969220304	0.1491324957430897	0.22247249939025804	0.6591853274239222	0.5610007402165026	0.4500837058639144	0.21769764731745586	0.60884882365872794	0.43458103247321483	0.08070416645297424	0.22164282290069665	0.13223404311954398	1
0.9966533522226833	0.9961457507136159	0.38162412250553324	0.1558616058128068	0.05898228525947939	0.30523798487204074	0.09829400155013988	0.19312983161139777	0.5234705120491489	0.03462477857727198	0.1206273225907345	0.12814755517144683	0.14582659088577987	0.014004432141075492	0.06287691017702525	0.26070728930252224	0.0517763476387541	0.31467209785389266	0.12039148062465238	0.04351013830655164	0.10662619369439874	0.4065338801883021	0.17216782826340649	0.2015160015430729	0.5989216176696642	0.5320180223652611	0.44954537541400663	0.18223470985881438	0.5911173549294072	0.43224651511588297	0.10074735690179483	0.18779266672636957	0.1437064914877186	1
0.9989073018528886	0.9992100650801342	0.4271483986597574	0.11316983350955202	0.04720037805081017	0.31193774569824645	0.10054364408163405	0.2870608663609689	0.4214202621643267	0.03841543804222629	0.0940494340012216	0.1590539994312566	0.1851667989116013	0.009151722051549129	0.04982216801551831	0.24125205106983255	0.055452381551970784	0.31365467975123623	0.09042121455776772	0.03144732449070029	0.11405287415759147	0.42641884998143387	0.14587359610973852	0.2286493105661509	0.6589665382848303	0.5319482456178507	0.4508667787187023	0.24902993855808309	0.6245149692790415	0.433957854211942	0.08147984257673795	0.22926197411169397	0.12321603752351018	1
0.9998395006865528	1.0017679689668904	0.4041582700038617	0.1356574069927153	0.052093761102241246	0.30707431226400117	0.10101624963718059	0.22341635058765155	0.462881948379888	0.09309040220148626	0.08187619966210012	0.138735099168874	0.17605781641809523	0.010361172026644216	0.05613880820082494	0.2521743637049164	0.05336103944859449	0.30506339974546415	0.10204907234960209	0.03554909212213293	0.11129430833332757	0.4282321801230116	0.15541011179819658	0.21570675937263	0.6411918678866229	0.541083543163981	0.44819928576391166	0.2076078424865822	0.6038039212432911	0.4341051250488699	0.08661709394993339	0.21403900613076968	0.13344902496816685	1
0.9968599320366645	0.9989665556957941	0.4772943323188555	0.07910846510817762	0.05327525893237696	0.2988786711202238	0.09144327252036612	0.36175162312179593	0.3506298171469758	0.02418487491352753	0.0958326063089127	0.1676010785087881	0.26698723248148765	0.003552533351575652	0.03281111448121554	0.25740931975693976	0.04066220844295141	0.2787338486726258	0.052302485810285904	0.01593883797749471	0.1039049048357095	0.5243965522384274	0.0929646942532373	0.2352974098527194	0.713535085718534	0.527458065038313	0.4496202379021131	0.28945067077363645	0.6447253353868182	0.43379315514989325	0.05074359192186875	0.2887877314240095	0.094261831804015	1
0.9985337271043189	1.0009299831764975	0.43894769182463933	0.10493931005283498	0.06517283551017862	0.292032110706306	0.09890805190604117	0.30288406336800877	0.4008085150625601	0.04334017595429534	0.09239782430131388	0.16056942131382185	0.18818751144505708	0.008024751194996795	0.052412878082938055	0.2504760416690447	0.0492217161888631	0.3072596084597255	0.09068709994653752	0.030249470668602674	0.11416802229077218	0.43866355311410177	0.13990881613540063	0.2304231797009963	0.654982390013257	0.5278377873101483	0.4514873835734081	0.25586110639863163	0.6279305531993158	0.43458531208454354	0.07631456320995841	0.23361633819811653	0.12465441067646864	1
1.0011897815613533	0.997964344483146	0.6535507456159805	1.9767566446483977e-7	0.03650589709465801	0.30980253888811304	1.406207255839259e-4	0.7839647798780957	0.05645425886826856	0.001608186469332204	0.07566711420510056	0.08230566057920288	0.3354018834093789	0.00365397711638392	0.003785840666227982	0.23681536950537604	0.049577606175222715	0.2961885542285951	0.009863285964070106	0.002423468181458205	0.0721533007173572	0.5722172529147549	0.05944089213929283	0.19561541618458564	0.7656006164672992	0.5412150362913616	0.45244577715361	0.47000774456311256	0.7350038722815563	0.4346753319751079	0.05151312275773887	0.36765330765241977	0.015508901564949199	1
1.0010774025090587	0.999837370395793	0.35717434694603106	0.18054209012324504	0.05634717691903583	0.31023680411951327	0.09569958189217492	0.17682041920560293	0.5153861842856355	0.11614031870353782	0.07788687262518092	0.11376620518004277	0.13001563895195872	0.015259886827691208	0.07355162834462774	0.2524054318248417	0.05456193256554682	0.3222526457828236	0.13839280260861253	0.04958128743629358	0.1023715482662167	0.38242107077680043	0.19295473517415934	0.18843027504752735	0.5830783158750568	0.544817878144513	0.4483934439263622	0.1682865660958081	0.5841432830479041	0.4346760714744917	0.10512449770697171	0.1717071135217508	0.15784446024576915	1
0.9999570138666349	1.0047448990728145	0.40776002327122474	0.1337974964129028	0.05891044805433584	0.30161191780813834	0.09792011445339827	0.23293858945692686	0.44548820296236086	0.11229396551284793	0.07423240382729707	0.13504683824056724	0.14666052313715316	0.013174479923911343	0.06281552354080347	0.253790295014325	0.05421113931892507	0.3176580801053537	0.11768875158891615	0.04169874812420134	0.10999121083532698	0.40045081815147815	0.17189989090784122	0.2096117387629951	0.6051764539276441	0.5430285301240524	0.4493293099157148	0.21045552838237389	0.605227764191187	0.43337909956275367	0.09770916000207164	0.19583679588307593	0.13983314367760608	1
0.9984319292946364	1.001483303723717	0.3774303641696277	0.159651474655342	0.05988150757201819	0.30236289271423233	0.10067376088877972	0.1742605766624372	0.5047416985855954	0.11259405042866077	0.08677231128997724	0.12163136303332957	0.16747367381251535	0.010984848015522946	0.06366774510244473	0.2724386674439883	0.04194241938806617	0.2967477217158642	0.11398484843370763	0.03933225531573996	0.1074126692058583	0.43991234125650364	0.1559272678217738	0.20506021672815178	0.6170071557452408	0.5480010906219945	0.4519312984298496	0.1737800086060563	0.5868900043030282	0.4346651593099995	0.08930074087663771	0.1998158059649461	0.14554861246841574	1
0.9975986074027051	0.9977738403457614	0.4782383056700156	0.08577420538210985	0.04424121338744055	0.30075042570313903	0.090995849857295	0.32499712094304434	0.37052659009943517	0.07585771039014852	0.07270982450100846	0.1559087540663635	0.24061124922252797	0.003588857372492883	0.04444723099592636	0.2506530476936763	0.045635003154531575	0.2903953029189775	0.06701355380184197	0.018977465433422727	0.10569184320844464	0.49126429691620427	0.11264855695637355	0.22464205252139294	0.699842580458699	0.539955962306962	0.4475240511726551	0.26976423852264014	0.6348821192613201	0.43221032545378224	0.050965465576759655	0.27096295848930974	0.11028190138771285	1
1.0013887576417961	1.0031068841138027	0.5471811238648948	0.03978305762538772	0.04796634789161035	0.293787909894827	0.0712815607232801	0.4854617012679093	0.24457553353303316	0.01206018425428411	0.0914285257892385	0.16647405515553496	0.2747469220343047	0.0031854913117559795	0.026454935191035117	0.25310475724649595	0.04063336702259857	0.28844223523762313	0.042106523225130164	0.012466096722339065	0.1009661952338473	0.5278516792808006	0.08273989024772874	0.24156419973112817	0.7214570208686085	0.5272000831052042	0.45003595389555734	0.35122466874266123	0.6756123343713306	0.43462851248890355	0.048057657729378	0.3106900224738189	0.07588083228570659	1
0.9980207126190469	0.998591740451034	0.49824610987330287	0.06466943670246487	0.040997110999278226	0.30757125835589794	0.08851608406905623	0.4077222204689018	0.3029400332134539	0.017197684383756268	0.09883501113016857	0.1733050508037194	0.1932043391444557	0.008793257438624023	0.04052392259833472	0.24362954295233072	0.054390636364748036	0.3159106712990232	0.07543300995047747	0.026115829913518736	0.11743180028896487	0.4368338820967864	0.1298236463152255	0.2465589089650376	0.6650438472872698	0.5237578925483479	0.4504850675259601	0.3139632057987731	0.6569816028993866	0.4335328639353069	0.07985765025855605	0.25156451445325745	0.1021106992234933	1
1.0008864937090391	1.0011346078060723	0.4705511074383053	0.08654238954811536	0.04672683950514688	0.3042867358918451	0.09189292761658734	0.35408904583660883	0.3420211476066658	0.0864712852536584	0.058948552480570585	0.15846996882249628	0.26286212656550345	0.003261443895320932	0.03670600824749095	0.24061735349800048	0.046668614140533506	0.28970723057552866	0.056407544432924395	0.016440092290112517	0.10373713078750937	0.503479480063504	0.10307615857345791	0.2276849114426891	0.7225586774680559	0.5442350536640489	0.44961679635286667	0.2886021531154667	0.6443010765577334	0.43432490535800455	0.04862018022909697	0.28536171200641736	0.10034301312249025	1
0.9985515246318809	0.9978967174381346	0.4817484111514104	0.084829921617542	0.048228919303969456	0.2985766552289611	0.08661609269811703	0.3186952080734776	0.39491926981063985	0.03778329536109973	0.09659793870068852	0.15200428805409416	0.28468433891453776	0.002014459142199383	0.03860335231170706	0.2415090583781301	0.04449381658391857	0.27744357891936605	0.05421896850924975	0.013601157055343305	0.09765023869479768	0.5261933972926679	0.09871278509316832	0.2142317890212177	0.7355447348189631	0.5365938936035725	0.45027914435097083	0.2623001979944308	0.6311500989972154	0.43372374964349564	0.0382199429688148	0.29349598490744866	0.10200782176723217	1
1.0027782805315586	1.0040466980654323	0.4613600406516927	0.09083448638952536	0.05247275675875738	0.298387906026252	0.0969448101737725	0.33695925308297525	0.3717520707697658	0.02210737570790854	0.10157336158450407	0.1676079388548464	0.20733763439672404	0.007339307700044044	0.04257055814878357	0.24882385070703592	0.05158699039054195	0.30258067290076895	0.07560269063669653	0.025692824787868915	0.1140681609682326	0.45616148510376	0.1271896810272385	0.23678228002538995	0.6741860509718463	0.5278840564623338	0.45233705363369225	0.27735544970938614	0.6386777248546931	0.4348935353107567	0.07300393318442862	0.25153144657254956	0.11035815555377859	1
0.9972546742742562	0.9983634754609669	0.41809592493445713	0.12913588470683365	0.05323560282845657	0.30127210781621644	0.09826047971403612	0.21090795921282063	0.4847595148081887	0.0637223895056896	0.10539444376333719	0.13521569270996384	0.17518225832047868	0.008808604044941567	0.06349362477831616	0.2375050787193179	0.05483249724529426	0.3159717407596352	0.10716697794938174	0.034864749126124	0.10934144700589221	0.4126873370397966	0.161999475194676	0.2114401440354488	0.651530106457133	0.5343693162229364	0.44608751868755786	0.19653877081378746	0.5982693854068937	0.43326956097967495	0.07980605354999938	0.21318366007800066	0.14027984735167487	1
0.9979919093668022	1.0026114971803344	0.402788843664841	0.13624470180223364	0.05332109950135805	0.30841256727047145	0.09923278776109583	0.2541338680663522	0.4499098492166181	0.054695636005183165	0.09802514024696632	0.1432355064648801	0.14187369577836242	0.013556874292403659	0.06429849276234957	0.25293899113006896	0.05200323330516132	0.32153174925959416	0.12095776396799301	0.04310239691323979	0.11069456655882014	0.39481268690843135	0.17296099727315434	0.2118003476707851	0.5994533494450153	0.5254076579173966	0.4495296554542372	0.21938504711610002	0.60969252355805	0.43464468106666776	0.09912389046568004	0.1933916653252638	0.14212912527572386	1
1.0005076695269235	0.9995005426893725	0.3794926798464394	0.159149711400677	0.07006361547631323	0.2953070841918242	0.09598690908474612	0.20264656394885824	0.4918143931244379	0.10453938308140821	0.07769553160293359	0.12330412824236209	0.13865403623641673	0.013126429903053015	0.07101560368670223	0.2630011335278203	0.049607777446890995	0.31514302204244815	0.12898559167194154	0.04484355808218629	0.10460843907448217	0.40165516976423704	0.17859336911883253	0.19528882036781514	0.5875428933795807	0.536087065362715	0.4474339132638239	0.18479316424759018	0.5923965821237951	0.4320321036187801	0.09746701955471734	0.18273396075236806	0.15183112331169474	1
1.0020402047027412	1.0020013100620218	0.3793381006052162	0.15819523065829713	0.07334206140521704	0.29348904180958346	0.09563556552168617	0.22465436241073267	0.48534785832813077	0.06597310719936672	0.09511262893966711	0.12891204312210267	0.1269518513902207	0.014957983450418112	0.07198206849859959	0.25693595433768207	0.052966732069368284	0.3232851064873632	0.1349922972855194	0.048052245336501695	0.10486805842984623	0.38388780572790276	0.18795902935488767	0.19519986320689942	0.575065562568878	0.5273118180446053	0.4523603820437551	0.1961914285649174	0.5980957142824587	0.4337813807850795	0.10422183686409825	0.17662844884363565	0.1529310950773456	1
1.0003405073785596	1.0016547803305382	0.36366574197428037	0.1670898497372643	0.06772433565735382	0.3023606119586858	0.0991594606724157	0.1901809844819449	0.516264489835181	0.07972069352858796	0.08778825866493542	0.12604557348935078	0.15698964611168367	0.011594388829130494	0.06764480851118623	0.25551050165964395	0.049905680896654606	0.30961075773319346	0.12113470255103405	0.041895505210717325	0.10684871104779035	0.41250014777132765	0.17104038344768865	0.201130498632989	0.6169123308331091	0.5347198277461939	0.4487540703489506	0.1802600705391173	0.5901300352695587	0.4343402089407537	0.09164447067175194	0.19210258927801688	0.15059314899098486	1
0.9977801032864604	0.9991948552897609	0.46548536782815597	0.09634259234399858	0.04381229333666021	0.30129716559460556	0.09306258089657965	0.30276263971255896	0.4108542807319629	0.04374479790646039	0.08764675307841624	0.15499152857060147	0.2384858749777876	0.00346119115329948	0.04808692884922828	0.24204168598071982	0.04852411124843998	0.29421468325294936	0.07128904914590972	0.019740929143381967	0.10544459539419364	0.4805275609585074	0.11981316039434971	0.2197267419058935	0.7044856966005081	0.5339421142534249	0.44630993314948814	0.25500549319655746	0.6275027465982788	0.4325111688599405	0.05002976686706711	0.2656199175573397	0.11686148443553374	0
0.9999589035248101	0.9989670938703904	0.40136012767320134	0.13961472387805957	0.05095358823474566	0.312589838468957	0.09548172174503644	0.24128686986574255	0.45802943941950974	0.068838408460943	0.09775384095409627	0.1340914412997083	0.12838860067477506	0.014490395954689352	0.07010618263687048	0.24509690642866647	0.05703067440522339	0.3319606875776483	0.13071403969942438	0.04611746110786457	0.10680909121426249	0.3734855071034415	0.18774471410464777	0.20167753385105638	0.5863087232306655	0.5305332956267571	0.4505986092604127	0.20903442728147215	0.6045172136407361	0.4324089417990067	0.10251767705987364	0.18198596923152055	0.1479052955076125	1
0.9995249435487307	1.0003882799189348	0.49088593891757815	0.06711422682797845	0.046064386478170585	0.3043520788504824	0.09158336892579043	0.37647091197054017	0.31637715782368286	0.06519693410944956	0.06781950441171425	0.17413549168461312	0.20817455095047732	0.00831394079193406	0.03525481026300071	0.26403652664372235	0.0454475168144056	0.2982878846725621	0.0675179221777874	0.02394917112285263	0.11653559874104522	0.4722110775941996	0.11296543899219301	0.25228360470463845	0.6639658348050995	0.5386147661792933	0.4495636705666537	0.30741053535233276	0.6537052676761663	0.4339811092700035	0.07762598318613996	0.259554294301667	0.0968008317821965	1
1.0016063645347022	1.0048594046956123	0.4576364853499465	0.09759457908211107	0.05670054524145588	0.2932690958661439	0.09479929446034265	0.30494826613832426	0.4060087510232812	0.046131175395224	0.0850733899148081	0.15783841752836242	0.2462084851988512	0.003421364915113136	0.04719593892303241	0.23680519072395292	0.04794234729722116	0.29164291451594343	0.07023135049516638	0.019614046657020833	0.10716971176886485	0.48301367592280414	0.11817369779238754	0.2242858840017389	0.7139565698818906	0.5349579572718256	0.4499364842401358	0.2584973618907267	0.6292486809453633	0.4362442468655441	0.0498034226550831	0.2698288707579562	0.11661195345250486	1
0.9987688525593916	0.9999508875704927	0.4686806664775617	0.0875030862109782	0.04487322015375442	0.30326270017240187	0.09568032698530389	0.2984565638395017	0.4023842203584471	0.05050153458093623	0.08492571242336294	0.163731968797752	0.21316869624921952	0.007233619033398713	0.0408283969123715	0.2453686674599707	0.0521892545600009	0.30324021581548233	0.07288570633687463	0.02482369039110441	0.1131474595784519	0.45853736370919024	0.12507496089687553	0.2362340254228875	0.6818272426832973	0.5394039513436569	0.4471735415544191	0.26141899300898075	0.6307094965044904	0.4332640656574972	0.07234743283219891	0.25310239877789664	0.10781423404740163	1
1.0000377801488756	1.001231788566435	0.4104469319768221	0.13197232637278944	0.04290597753764961	0.31500326368644066	0.09967150042629837	0.2333518207582844	0.4604065460324312	0.0718278726122389	0.09404276027722311	0.14037100031982236	0.16614045387169793	0.010388468613257146	0.06055814007553441	0.2605776330883968	0.04911383626510135	0.30543036927562794	0.10789001754766726	0.03694340885887571	0.11084768995150862	0.4267180869600947	0.1570038538127686	0.21412681506682785	0.6239749725479155	0.5371419638768852	0.44898942092408517	0.2120811560614975	0.6060405780307487	0.43387308820632137	0.08675477254944396	0.2093104602736714	0.13780785538320608	1
0.9996770722864612	1.0057391088305734	0.46757113078386814	0.08817735536562263	0.05559269235364219	0.2931133363520561	0.09554548514481086	0.31350209802538836	0.3842735485527893	0.04246296227881089	0.09643804759219918	0.16332334355081235	0.22558195162460556	0.005842715093932939	0.042261577051906675	0.2561418822597052	0.046193953998234075	0.2891341567161906	0.07109717927591673	0.02299288713007712	0.11185087612534787	0.4817238338843107	0.1172911332741508	0.23527609065558952	0.6843103486466325	0.5303368612347455	0.45132236838229767	0.26415911573721973	0.6320795578686098	0.43546447959789714	0.06511398892676501	0.2609733539618359	0.10937713670929619	1
0.9973884857402453	0.9985171374571198	0.3818400199305318	0.15760911743921235	0.06583763487084814	0.29622808342065005	0.09848514433875757	0.17279208607913937	0.5096103999118214	0.09955964470708153	0.09890807271712586	0.11912979658483189	0.18627098078465212	0.007446883834900449	0.06792818475358169	0.2549778473240143	0.04491643238461752	0.2998991927322657	0.10923393415936576	0.03385886557088361	0.10470161261508469	0.44124882810866645	0.15415036654398326	0.20072863878610656	0.64972685564959	0.5392612152377964	0.4505693480029358	0.16849491584461712	0.5842474579223086	0.43269063013739484	0.07349224934999998	0.2100025188162416	0.14919586197115317	1
0.999566106860334	1.0028003997961137	0.4149902088580831	0.13645516058595375	0.05057672910643309	0.30041979434737226	0.09755810710215777	0.23902308069401806	0.47282841572164963	0.045808278240828365	0.104517395837148	0.13782282950635588	0.18211026731521698	0.006347035928918704	0.06728313944217429	0.22760663915155777	0.060484396649724395	0.31790990869634594	0.10510459028738757	0.031474414916294574	0.10678419789976738	0.4097169064667747	0.16558898693711196	0.2049837632562263	0.6666920454897949	0.5336305189813491	0.453736791251722	0.2116983651733114	0.6058491825866557	0.4333897732363513	0.06792245448033246	0.21974018720937996	0.14572713154663894	1
0.9969395183869291	0.9991027139247728	0.4404969700485823	0.10715232238893566	0.04329175138579927	0.3082378140609385	0.10082114211574422	0.2722583689332164	0.41785541279694843	0.06935834262740277	0.08400313553831636	0.15652474010411607	0.19508403085140877	0.007942247484125402	0.0486976495067175	0.274798328013287	0.040115258969713685	0.29158281679935405	0.08562089285685044	0.028980995866007542	0.11279867250938609	0.4698823588646958	0.1257361518265641	0.23203278907168257	0.6443417764047673	0.5361779720121607	0.4467414309778894	0.2419664576911232	0.6209832288455616	0.43261757245414373	0.07579702662494131	0.2359545754912103	0.12086597033799217	1
1.0023519605111213	1.0017346525175532	0.5497101802278324	0.04256593613109038	0.03779774387836958	0.30084109204541315	0.06908504771729464	0.48635922924870106	0.25255716995788474	0.0010297745804847935	0.10176709541290078	0.15828673080002853	0.27952673213422147	0.0027973162522872855	0.026892207816992916	0.24026018087358136	0.049043652244471964	0.2917650638533531	0.04145234877247341	0.011762824703193207	0.09795202212189875	0.5197869130078029	0.09049600101694537	0.2258167131450631	0.7333292422297034	0.5359387169526546	0.45223191403572305	0.3523929201159741	0.6761964600579871	0.4349458731427137	0.04506856962020428	0.3138425734302308	0.07603473009227854	1
0.9983426856875012	0.9990509541194859	0.44482315813029166	0.09651381666049398	0.05931224367864933	0.2995628644092235	0.0997879171213415	0.3251497690663505	0.37852292493828854	0.02010078461104488	0.10726907515954621	0.1689574462247698	0.1801926416392229	0.012113725605561669	0.041039024024042	0.2541273924598628	0.05352625873970295	0.3092714906125077	0.0848262448295799	0.03167349519997624	0.11805597171912381	0.43432003409908576	0.13835250356928286	0.2408016854187726	0.6441152694345589	0.5238875759065921	0.4498986293800056	0.2703553468178509	0.6351776734089254	0.434647793038481	0.09371145648262368	0.23145760701867735	0.10947872953717994	1
1.0002344468896718	1.0037566104037101	0.4650328233474108	0.08456818067488345	0.054989213244147815	0.2974563551465175	0.0979534275870404	0.32734767804848053	0.3650843040916938	0.05397364089257412	0.08283854200017479	0.1707558349670768	0.2120959569559287	0.007865262931785168	0.039270909493977865	0.25593210436684183	0.04542759786780492	0.2980290986475601	0.0724816166119813	0.025345444186218268	0.11603362554988307	0.46802806132277053	0.11790921447978622	0.2469700809434494	0.6731785180384164	0.5318088158487057	0.4502998612635732	0.2767381755198598	0.63836908775993	0.43604340210188786	0.07552148614390992	0.25485346914692164	0.10566844681105625	1
1.000140015078902	1.0000377842508064	0.41593692135785115	0.12716720925613728	0.05253023317071045	0.306876514859182	0.0974891213561191	0.22247729503003372	0.44481083774198477	0.12780741089111977	0.0715568030048033	0.1333476533320586	0.1671186759270603	0.009780846421940197	0.0626361538895928	0.24370876109305564	0.05573880543748596	0.31453517085952487	0.1087169870123728	0.0362999867008398	0.1101815996705006	0.4108274370201159	0.16445579244985875	0.2119458190007237	0.6377974418138886	0.5573751942752156	0.45044179813270735	0.20946511473061577	0.6047325573653078	0.43330212616549707	0.08422157820742494	0.2100585958988434	0.1390219520592288	1
0.9999220764039438	1.0002516747132155	0.48634468596855684	0.07671455142703597	0.04622576993713596	0.29875011220436354	0.09196488046290771	0.3304606175753445	0.36125876615283536	0.07983965632568936	0.0639355819362835	0.1645053780098472	0.1970732702834701	0.007368401885315586	0.04674025782802807	0.2305737388181566	0.05726188804437048	0.3185657235028635	0.08082590123812423	0.026717241524780572	0.11569947811301518	0.42764700910162673	0.1380877892824947	0.2380570527746409	0.6788458107042868	0.5488611930268839	0.44855296548099954	0.2829044365130371	0.6414522182565185	0.4345492162362925	0.07305313272485199	0.24849982013171823	0.11299626337972223	1
1.0003113347658994	0.9981791860327537	0.45637367975402793	0.09445286196445866	0.05263110466436986	0.2994231326127458	0.0971192210043978	0.2888228778619613	0.3783557241750386	0.11085372852309176	0.06733427674913245	0.15463339269077597	0.19441276822254477	0.007992035280938874	0.04877047890470134	0.24919082323384037	0.049028909875621696	0.3077384305028467	0.08539917379267886	0.028636659607038643	0.11422989437246743	0.44360359145638517	0.13442808366830056	0.23388767617686806	0.6620104810370582	0.5478799087459191	0.4500108992667881	0.2543004496133284	0.6271502248066643	0.4338910457446248	0.0761200967704524	0.23935976817327176	0.11841118080090061	1
1.00217135904577	1.0042621802042524	0.4340772489676282	0.11070886100981864	0.05083396636655362	0.30444882567967985	0.09993109797631969	0.2659063109595568	0.4255801192291542	0.06635015902500574	0.08881441221415923	0.15334899857212414	0.18274289716040004	0.009199333436896563	0.05285841647607477	0.2566033669507937	0.04793511127531008	0.3043937138844408	0.09435002362474613	0.032292273711774795	0.1139748871043092	0.4393462641111937	0.1422851349000562	0.22792709753465035	0.6449362439763698	0.5347247565533992	0.4490426129720669	0.2360085360048304	0.6180042680024151	0.4344664335961265	0.08164014380499919	0.226615005780325	0.12621128401080234	1
0.9985410405910207	0.9995763484111441	0.47149944298157404	0.0872747087798167	0.04574688432517584	0.3016934263062447	0.09378553760718877	0.3132781766864268	0.3921634482788788	0.04455074391524564	0.08795738175279448	0.1620502493666543	0.20281351812613527	0.007036990099209042	0.04639188175121989	0.24460809435254036	0.054305792120909385	0.3055195593233841	0.07959216587399652	0.02616329402356759	0.11316087020303443	0.44742161247867557	0.13389795799490592	0.23116446822013637	0.6732710955343814	0.534732738310349	0.44769494549569755	0.2653795529270707	0.6326897764635353	0.43306306085065566	0.07137021436890952	0.24760964527165213	0.114083201210094	1
0.9997502002758322	1.0002712497136619	0.41968729010443717	0.11820504284571481	0.061521807054561964	0.30136985239950814	0.09921600759577784	0.27585902405862583	0.40369422342656336	0.10009318448716259	0.0717015869093288	0.1486519811183194	0.17958222790522244	0.009354651994304766	0.0534622106970158	0.2400611595670085	0.05631950091119708	0.31605386499178156	0.0955346373793688	0.03271777468804823	0.11244860924542166	0.4196433874722309	0.15185413829056588	0.22272596057454483	0.6541712981968619	0.5367523878093619	0.45043416554609483	0.23860629910887093	0.6193031495544354	0.43250261983502464	0.08236597252304359	0.2229554883983191	0.12718115891366194	1
0.9982075396582376	0.9993124038875217	0.4288602929490201	0.11361781773017218	0.04491450744382599	0.31116958454368043	0.10143779733330122	0.26494263085210823	0.4268364045842812	0.07065459344447261	0.08303191847476078	0.1545344526443772	0.20582460124392576	0.006994747130085879	0.048656382782766294	0.26449048305992073	0.043085965505957266	0.2913396431413926	0.08324607084814595	0.02759494093529378	0.11201323620065769	0.4703150843038465	0.1263320363541032	0.22976753963226806	0.6615370729721214	0.5417462130652281	0.4511291938199758	0.23945784497115213	0.6197289224855761	0.43406755252251117	0.07124002303430323	0.2406758491144122	0.12215168037379562	1
1.0021184436594652	1.0003307996314525	0.43324128203194345	0.11423605458403063	0.0476479363581668	0.3049137970472736	0.09996092997858565	0.24630233397717002	0.43950887048823967	0.08455836597789547	0.08179386558128834	0.14783656397540637	0.2064558960320941	0.006645582897777386	0.05120355902061962	0.25526626941200176	0.04659616187504774	0.2953298850468392	0.08541790786230893	0.027568765943911933	0.11093387977170821	0.46172216544409583	0.1320140697373567	0.22466415078377716	0.6686876205419499	0.5478233898124172	0.4515140764039187	0.22807129095331663	0.6140356454766583	0.434260184671501	0.06944838774958359	0.23969270045258506	0.1251190964693323	1
0.9970719988173529	0.9993694707695152	0.36941588204439774	0.1624878635669638	0.06884677053846212	0.300192180403091	0.09905730344708528	0.21206299156109326	0.48832483730082665	0.0879035333826212	0.08160030714459626	0.13010833061086263	0.1498676318462691	0.012086459862457545	0.06719608143704024	0.252374209042581	0.05210735715782261	0.3169422921405844	0.12177955963734999	0.042497018337852216	0.10692895017539285	0.4022418408888501	0.1738869167951726	0.20215675608564562	0.6103940627245846	0.5342641661582657	0.4514842688460085	0.19347194246737992	0.5967359712336899	0.4336295864862414	0.09365710425908924	0.19062820032410002	0.14934428190305216	1
0.9989580572932332	0.9989941568817605	0.5348397473719793	0.04766550776776807	0.04183089561904097	0.3015675223324083	0.07409632690880326	0.4424737947519346	0.2678954206008789	0.07470756601554321	0.055148098505869526	0.15977512012577375	0.2692690095332188	0.003938063764071953	0.025066845365715643	0.2454496869864842	0.05046642810788056	0.29105990990551145	0.04233174655405217	0.013326837424264569	0.10142321891285291	0.5147186965197029	0.09279817466193273	0.2320345918947553	0.7232829283366741	0.5488628293804378	0.45038992523029164	0.338468568259301	0.6692342841296505	0.433114583882299	0.05344028446932353	0.3041924515410242	0.07548184787195128	1
0.9973204304757609	1.0002625428596719	0.5615244454208475	0.03461308675279267	0.03458243789440555	0.3046881299179103	0.06459190001404415	0.4872520030443237	0.2523975862144474	6.316410273712944e-4	0.09724136411059715	0.16247740560326046	0.2893251548606193	0.0029592821159034615	0.020537608914866633	0.25924403761472986	0.04228719651312897	0.2808847303597737	0.03367890687169307	0.010182015840922976	0.0945799737800549	0.5485691924753492	0.07596610338482204	0.23165600628258687	0.7262353590611154	0.5399143182145121	0.4477293914076535	0.3581112376103805	0.6790556188051903	0.43232749162774864	0.04628304061241262	0.3208158616473736	0.06522858936796246	1
1.0006946112768933	1.0004954210842594	0.3727332218981759	0.1677065084465741	0.06601484982687272	0.2969974064054951	0.09654801342288205	0.16540438408046546	0.5262148698792525	0.10450581458048884	0.08994852515889008	0.11392640630090319	0.13981089639808628	0.014306589387420693	0.07000239371079132	0.2748477885014841	0.04313349030355173	0.30780412376454036	0.13072074851422183	0.046411765416009824	0.1036829525181157	0.4146586848995704	0.1738542388177736	0.1930809096246694	0.5806643016708342	0.5428376115859663	0.4490695231588245	0.16228033001975536	0.5811401650098776	0.43371717222023876	0.10181169545209137	0.17939282644003174	0.15251265032811562	1
1.0007623592994725	0.9972706907933762	0.47286475228302377	0.08277372857808014	0.055528753857450264	0.2943548027289854	0.0944779625524605	0.32543802001595273	0.37450774395522046	0.06306768069514514	0.07026938361566175	0.16671717171801992	0.21188843352998463	0.006471526000237574	0.042792768666867084	0.25037932031425597	0.048284876692575744	0.30257418535020136	0.0735447220551082	0.024280427388003543	0.11332846205787404	0.4622677538442406	0.12182959874768394	0.23877331707637997	0.6770283040576575	0.5427026621194798	0.4504208211794232	0.2786815552670577	0.6393407776335288	0.4337168446194358	0.0685070655317704	0.25562155119808216	0.10958822788958325	0
1.0004233163850154	1.0005542850899412	0.5461619406698207	0.04082475442112278	0.0436643745647814	0.30289220884220985	0.06645672150206508	0.498378720185586	0.24811755987870943	0.007453832354441099	0.08954608233478965	0.15650380524647384	0.2977870260849232	0.002984111358226224	0.019758198120006048	0.24546395617394168	0.04791084215020028	0.28307488474708836	0.03265448572589086	0.00991217624765859	0.09310880511795575	0.5432509822588649	0.08056532787609114	0.22252889421603728	0.740376501094683	0.5312640956380597	0.4484484864461288	0.35444298103985206	0.6772214905199261	0.4333005607284952	0.046488340367287134	0.32269196507845976	0.06412025528274833	1
1.0004435332911665	1.0002628026475366	0.537112079536595	0.04408286067877792	0.037830882428442	0.30712413644394915	0.07385004091223593	0.46909784844884184	0.26128255895874397	0.00766571535924879	0.09393026133493228	0.1680236158982331	0.2685967273386346	0.0033974000873116653	0.028810220850044147	0.24328807830158677	0.045113967876263324	0.2935767520050652	0.045857385424923854	0.013649764487568041	0.103567089053526	0.5118848056402214	0.09097135330118718	0.23996803760546384	0.7243763107231003	0.5313929094275182	0.45031664820183603	0.3465570956801653	0.6732785478400827	0.4355292527399277	0.04963519873653413	0.30533673616994433	0.08055731783344924	1
1.0008721280538029	1.000094333722468	0.5004029280991262	0.0631981020354118	0.04934806144523022	0.2991050772407389	0.08794583117949277	0.3831203894084356	0.31841881414492734	0.05306984216061273	0.0726599445432425	0.17273100974278188	0.22582733041003203	0.006706773418685772	0.033446507440573925	0.24890875272455626	0.04970654585539542	0.3011017330250844	0.06105355989892094	0.02090027903966124	0.1134020780860111	0.4747360831345883	0.11076010575431634	0.24727107852400457	0.6897030224243833	0.5357925879210715	0.44905496331681144	0.308252446898977	0.6541262234494885	0.4339712009611784	0.06970826102474467	0.27125276552765004	0.09301017440878362	1
0.9957078785296304	0.9968489984481506	0.4474915175360092	0.10224283058225579	0.05433700320006844	0.29931779724122826	0.09661085144043828	0.27660624280199453	0.40670616781766383	0.09518354188204711	0.07001248609469522	0.15149156140359935	0.21880240678273025	0.005400775918759681	0.04806733098977423	0.2498912735195156	0.04726768861411457	0.2973337826683466	0.0774876324572654	0.024019525548731498	0.10921721595802757	0.46869368030224584	0.12475532107137999	0.2258328306037881	0.6832529234207426	0.5453210003211445	0.4483510186561155	0.24476188261024492	0.6223809413051224	0.4318587373815366	0.06253886512988945	0.2508212271294218	0.11849864512222533	1
1.0012556385160776	1.0040214806106713	0.4074077175375581	0.13325952762126386	0.06170901098381648	0.3001267385622339	0.09749700529512778	0.24992214030726934	0.45385979622967976	0.05625277664476549	0.09903941237617334	0.14092587444211202	0.1356456483029413	0.014785254400902292	0.06425301054734135	0.2535648920300578	0.05367380933980722	0.3237155058068741	0.12351519928927307	0.04447693434102943	0.10988494523104657	0.389210540332999	0.1771890086290803	0.20921726476884955	0.5903514527124267	0.5253358027324375	0.44899814774541175	0.2157629285694343	0.6078814642847171	0.43360431312754827	0.10349832423969993	0.18892187855906806	0.14118411032878028	1
0.9980273698392859	1.000066098343716	0.4805394605784234	0.08985148925045366	0.054518111363369946	0.28360893403555826	0.09148200477219479	0.290535630190357	0.4158355629925824	0.06942142357635532	0.07118004668453706	0.15302733655616813	0.24320744386281368	0.0035808048244647013	0.04486762084949483	0.24661010041620604	0.049165479922971565	0.2881661961689463	0.06757369315151687	0.019125267477557335	0.10527708647754536	0.48981754427901975	0.11673917307448843	0.22012963299794178	0.7046464419329359	0.5467166247065364	0.44729595961642993	0.253519679249226	0.626759839624613	0.4333436915532307	0.05090424517966445	0.27023739880229203	0.11220204757127425	1
1.0001477943510932	1.0012296890333245	0.48416572668537716	0.08030235935358657	0.04579085141384507	0.29666038755741386	0.09308067498977735	0.3264986036975589	0.37080110871494937	0.0444296838491089	0.09401903510030332	0.16425156863807952	0.22121598009700333	0.0053704070252047036	0.04390619475521963	0.2654896100569762	0.04216828978005656	0.2882126564912944	0.07175581877778041	0.02247921699735608	0.11115764479688918	0.4867055901539795	0.11392410855783697	0.23603062371453845	0.6741787831087699	0.5321291166406111	0.45087386375169897	0.2721349121802234	0.6360674560901117	0.4340996703529493	0.06241707775352038	0.2617394716540316	0.10994312094539727	0
1.0005711337765129	0.9989422487092139	0.4881280259034278	0.0715638202247893	0.0398870241863937	0.308500890697691	0.09192023898769823	0.37382653585834597	0.3304828033832999	0.028893493466489065	0.09393219089539649	0.1728649763964686	0.2543305684596914	0.004821520475427346	0.03112404731202722	0.25361352552495964	0.042211587989647824	0.2878173814044288	0.0535557850984091	0.017610217310954537	0.10847115152286325	0.507944093984651	0.09576737308805693	0.2459050906299466	0.7076057013600892	0.526911266387331	0.44998453276936107	0.29858774776849895	0.6492938738842495	0.4355428682966307	0.059123303839520115	0.2851874145752018	0.09123214988190875	1
1.0031329535444398	1.0000097714531722	0.37922032882961904	0.1559210190507538	0.061739337404966156	0.30416777286217034	0.09895154185249071	0.21645761865311813	0.4851283579111626	0.060905299406310905	0.10564079148771545	0.13186793254169307	0.15486538844700226	0.01166693394915392	0.06552712200116585	0.2528870923063263	0.05261812993497656	0.3141133003704603	0.11813890206356878	0.040944846113249014	0.10737718687766584	0.4077524807533286	0.17075703199854533	0.20346721121909772	0.6162811398123061	0.5242787367600857	0.45029658533295996	0.1931491805032981	0.596574590251649	0.4331824521107379	0.09197965663059171	0.1950067439736553	0.14619605150649093	1
[truncated: 392 more rows]
