# Supplementary material for: Understanding indirect assortative mating and its intergenerational consequences for educational attainment
Source: Nat Commun. 2025 Jun 6;16:5264. doi: 10.1038/s41467-025-60483-0 (PMC12144155; doi:10.1038/s41467-025-60483-0)
Supplement: Supplementary file 4 — Source Data [file 41467_2025_60483_MOESM4_ESM.zip › Source Data/Simulations/cotssim_vars.csv]

VA1	VC1	VT1	VE1	VrGE1	VA1P	VP	VC1P	VF_cov	VF	VA2	VC2	VE2	VrGE2	VA1_s	VC1_s	VT1_s	VE1_s	VrGE1_s
0.45	0.1	0.049999999999999996	0.30199880189199746	0.0980011981080026	0.19999999999999998	0.007250000000000002	0.04850172865072141	0.027565845777938705	0.08331757442866011	0.25	0.049999999999999996	0.3036318593919132	0.11305056617942674	0.29999999999999993	0.4	0.049999999999999996	0.08996471363599035	0.1600352863640097
