# Supplementary material for: Understanding indirect assortative mating and its intergenerational consequences for educational attainment
Source: Nat Commun. 2025 Jun 6;16:5264. doi: 10.1038/s41467-025-60483-0 (PMC12144155; doi:10.1038/s41467-025-60483-0)
Supplement: Supplementary file 4 — Source Data [file 41467_2025_60483_MOESM4_ESM.zip › Source Data/Simulations/datasim_iamace.R]

addnoise <- function(x, alpha=.8) {
  return(sqrt(alpha)*x + rnorm(length(x),0,sqrt((1-alpha)*var(x))))  
}

sorter <- function(df, mu, varname = "X1") {
  return(df[order(sqrt(mu)*df[,varname]/sd(df[,varname]) + rnorm(nrow(df),0,sqrt(1-mu))),])
}

Pcalc <- function(data, P_beta, S_beta) { t(apply(data,1,function(x) c(x[1]*c(P_beta,S_beta),x[2]*c(P_beta,S_beta)))) }


#######################
sim.ace.fun <- function(
    nMZ = 1500,
    nDZ = 1500,
    nFS = 150000,
    
    
    ap = sqrt(.50),
    cp = sqrt(.10),
    tp = sqrt(.05),
    qp = sqrt(0), # stratification
    
    
    as = sqrt(.40),
    cs = sqrt(.45),
    ts = sqrt(.0),
    partner_cor = .45 # Focal phenotype
    ) {
  
require(MASS)
require(tidyverse)

if (1-ap^2-cp^2-tp^2-qp^2 < 0) stop("Phenotypic variance > 1")
ep <- sqrt(1-ap^2-cp^2-tp^2-qp^2)


if (1-as^2-cs^2-ts^2 < 0) stop("Sorting Factor variance > 1")
es <- sqrt(1-as^2-cs^2-ts^2)

V_p <- ap^2 + cp^2 + tp^2 + ep^2 + qp^2
V_s <- as^2 + cs^2 + ts^2 + es^2

sorting_cov <- ap*as + cp*cs + tp*ts + ep*es
sorting_cor <- sorting_cov/sqrt(V_p * V_s)
if (sorting_cor > 1) stop("Focal Phenotype - Sorting Factor correlation > 1, impossible parameters")


# Max partner cor: sorting_cor^2


partner_cov <- partner_cor*V_p

mu <- partner_cov/sorting_cov^2 # Sorting factor
mu_cor <- mu * V_s
if(mu_cor >= 1) stop("Implied partner correlation > 1, impossible parameters")


rho_s <- mu*as^2

# Genotypic correlations between siblings
f <- (1 + rho_s)/2


r_mz <- ap^2 + cp^2 + tp^2
r_dz <- f*ap^2 + cp^2  + tp^2
r_fs <- f*ap^2 + cp^2  

in_mz <- sorting_cor*mu*(as*ap + cs*cp + ts*tp)
in_dz <- sorting_cor*mu*(as*f*ap + cs*cp + ts*tp)
in_fs <- sorting_cor*mu*(as*f*ap + cs*cp)

cin_mz <- sorting_cor^2*mu^2*(as^2 + cs^2 + ts^2)
cin_dz <- sorting_cor^2*mu^2*(as^2*f + cs^2 + ts^2)
cin_fs <- sorting_cor^2*mu^2*(as^2*f + cs^2)


# Saves simulated parameters for comparison
simsP <- data.frame(VA_p = ap^2, VC_p = cp^2, VT_p = tp^2, VQ_p = qp^2, VE_p = ep^2)
simsS <- data.frame(VA_s = as^2, VC_s = cs^2, VT_s = ts^2, VE_s = es^2)
simsCov <- data.frame(r_s = mu_cor, r_p = partner_cor, r_ps = sorting_cor, r_a = mu*as^2)
simsHom <- data.frame(G_hom_std = ap*as/sorting_cov, S_hom_std = cp*cs/sorting_cov, T_hom_std = tp*ts/sorting_cov, E_hom_std = ep*es/sorting_cov)
sims_pars <<- rbind(t(simsP),t(simsS),t(simsCov),t(simsHom))

# Simulation....

mzData_A <- mvrnorm(nMZ, rep(0,2), matrix(c(1,1,1,1),2,2,T, dimnames = list(c("T1","T2"),c("T1","T2"))), empirical = T)
mzData_C <- mvrnorm(nMZ, rep(0,2), matrix(c(1,1,1,1),2,2,T, dimnames = list(c("T1","T2"),c("T1","T2"))), empirical = T)
mzData_T <- mvrnorm(nMZ, rep(0,2), matrix(c(1,1,1,1),2,2,T, dimnames = list(c("T1","T2"),c("T1","T2"))), empirical = T)
mzData_E <- mvrnorm(nMZ, rep(0,2), matrix(c(1,0,0,1),2,2,T, dimnames = list(c("T1","T2"),c("T1","T2"))), empirical = T)


mzData <- as.data.frame(Pcalc(mzData_A,ap,as) + Pcalc(mzData_C,cp,cs) + Pcalc(mzData_T,tp,ts) + Pcalc(mzData_E,ep,es) )
colnames(mzData) <- c("T1_p", "T1_s", "T2_p", "T2_s")

mz_S1 <- sorter(data.frame(S1_p = rnorm(nMZ,0,sqrt(V_p-qp^2))) %>% mutate(S1_s = addnoise(S1_p, alpha=sorting_cor^2)) ,mu=mu_cor,varname="S1_s")
mz_S2 <- sorter(data.frame(S2_p = rnorm(nMZ,0,sqrt(V_p-qp^2))) %>% mutate(S2_s = addnoise(S2_p, alpha=sorting_cor^2)) ,mu=mu_cor,varname="S2_s")


mzData <- sorter(mzData, mu=mu_cor, varname = "T1_s")
mzData <- cbind(mzData, mz_S1)
mzData <- sorter(mzData, mu=mu_cor, varname = "T2_s")
mzData <- cbind(mzData, mz_S2)
mzData <- mzData[,c("S1_p","T1_p","T2_p","S2_p")]
mzData <- mzData + qp*mvrnorm(nMZ, c(0,0,0,0), matrix(c(rep(1,16)),4,4, dimnames = list(c("S1","T1","T2","S2"),c("S1","T1","T2","S2"))), empirical = T)


# DZ
dzData_A <- mvrnorm(nDZ, c(0,0), matrix(c(1,f,f,1),2,2, dimnames = list(c("T1","T2"),c("T1","T2"))), empirical = T)
dzData_C <- mvrnorm(nDZ, c(0,0), matrix(c(1,1,1,1),2,2, dimnames = list(c("T1","T2"),c("T1","T2"))), empirical = T)
dzData_T <- mvrnorm(nDZ, c(0,0), matrix(c(1,1,1,1),2,2, dimnames = list(c("T1","T2"),c("T1","T2"))), empirical = T)
dzData_E <- mvrnorm(nDZ, c(0,0), matrix(c(1,0,0,1),2,2, dimnames = list(c("T1","T2"),c("T1","T2"))), empirical = T)


dzData <- as.data.frame(Pcalc(dzData_A,ap,as) + Pcalc(dzData_C,cp,cs) + Pcalc(dzData_T,tp,ts) + Pcalc(dzData_E,ep,es) )
colnames(dzData) <- c("T1_p", "T1_s", "T2_p", "T2_s")

dz_S1 <- sorter(data.frame(S1_p = rnorm(nDZ,0,sqrt(V_p-qp^2))) %>% mutate(S1_s = addnoise(S1_p, alpha=sorting_cor^2)) ,mu=mu_cor,varname="S1_s")
dz_S2 <- sorter(data.frame(S2_p = rnorm(nDZ,0,sqrt(V_p-qp^2))) %>% mutate(S2_s = addnoise(S2_p, alpha=sorting_cor^2)) ,mu=mu_cor,varname="S2_s")


dzData <- sorter(dzData, mu=mu_cor, varname = "T1_s")
dzData <- cbind(dzData, dz_S1)
dzData <- sorter(dzData, mu=mu_cor, varname = "T2_s")
dzData <- cbind(dzData, dz_S2)
dzData <- dzData[,c("S1_p","T1_p","T2_p","S2_p")]
dzData <- dzData + qp*mvrnorm(nDZ, c(0,0,0,0), matrix(c(rep(1,16)),4,4, dimnames = list(c("S1","T1","T2","S2"),c("S1","T1","T2","S2"))), empirical = T)


# FS
fsData_A <- mvrnorm(nFS, c(0,0), matrix(c(1,f,f,1),2,2, dimnames = list(c("T1","T2"),c("T1","T2"))), empirical = T)
fsData_C <- mvrnorm(nFS, c(0,0), matrix(c(1,1,1,1),2,2, dimnames = list(c("T1","T2"),c("T1","T2"))), empirical = T)
fsData_T <- mvrnorm(nFS, c(0,0), matrix(c(1,0,0,1),2,2, dimnames = list(c("T1","T2"),c("T1","T2"))), empirical = T)
fsData_E <- mvrnorm(nFS, c(0,0), matrix(c(1,0,0,1),2,2, dimnames = list(c("T1","T2"),c("T1","T2"))), empirical = T)

fsData <- as.data.frame(Pcalc(fsData_A,ap,as) + Pcalc(fsData_C,cp,cs) + Pcalc(fsData_T,tp,ts) + Pcalc(fsData_E,ep,es) )
colnames(fsData) <- c("T1_p", "T1_s", "T2_p", "T2_s")

fs_S1 <- sorter(data.frame(S1_p = rnorm(nFS,0,sqrt(V_p-qp^2))) %>% mutate(S1_s = addnoise(S1_p, alpha=sorting_cor^2)) ,mu=mu_cor,varname="S1_s")
fs_S2 <- sorter(data.frame(S2_p = rnorm(nFS,0,sqrt(V_p-qp^2))) %>% mutate(S2_s = addnoise(S2_p, alpha=sorting_cor^2)) ,mu=mu_cor,varname="S2_s")


fsData <- sorter(fsData, mu=mu_cor, varname = "T1_s")
fsData <- cbind(fsData, fs_S1)
fsData <- sorter(fsData, mu=mu_cor, varname = "T2_s")
fsData <- cbind(fsData, fs_S2)
fsData <- fsData[,c("S1_p","T1_p","T2_p","S2_p")]
fsData <- fsData + qp*mvrnorm(nFS, c(0,0,0,0), matrix(c(rep(1,16)),4,4, dimnames = list(c("S1","T1","T2","S2"),c("S1","T1","T2","S2"))), empirical = T)

return(list(MZ = mzData,
            DZ = dzData,
            FS = fsData))

}
