# Supplementary material for: Understanding indirect assortative mating and its intergenerational consequences for educational attainment
Source: Nat Commun. 2025 Jun 6;16:5264. doi: 10.1038/s41467-025-60483-0 (PMC12144155; doi:10.1038/s41467-025-60483-0)
Supplement: Supplementary file 4 — Source Data [file 41467_2025_60483_MOESM4_ESM.zip › Source Data/Simulations/datasim_iamcots.R]

message("Version 080824")
#set.seed(666)


sim.cots.fun <- function(
    ...,

  # SAMPLE SIZES -----------
  # Twin Fathers
  ff_mz = 1000,
  ff_dz = 1000, 
  
  # Twin Mothers
  mm_mz = 1000,
  mm_dz = 1000,
  
  # Full siblings 
  mm_fs = 1000,
  ff_fs = 1000,
  
  # Half siblings
  ff_ha = 0,mm_ha = 0,
  
  # Opposite Sex
  fm_dz = 0,mf_dz = 0,
  fm_fs = 0,mf_fs = 0,
  fm_ha = 0,mf_ha = 0,
  
  
  
  
  # PARAMETERS  -----------

  w = 0, # Gene-environment correlation in parent-generation, can be set to "auto" or a specific number.
  
  # Genetic and environmental contributions to parental phenotype
  a1  = sqrt(.50),           # Additive Genetic Effects
  c1  = sqrt(.05),           # Shared Environmental Effects
  t1  = sqrt(0),              # Twin-shared environmental effects


  # Influences on child phenotype CORRELATED with parental phenotype
  a1p = .15,                   # Additive Genetic Effects
  
  pf = .10,         # Paternal Phenotypic Transmission (Father)
  pm = .10,         # Maternal Phenotypic Transmission (Mother)
  
  c1pf = 0,         # Passive Environmental Transmission (Father's side)
  c1pm = 0,         # Passive Environmental Transmission (Mother's side)
  
  # Influences on child phenotype UNCORRELATED with parental phenotype
  a2 = sqrt(.42),              # Other Additive Genetic Effects
  c2 = sqrt(.10),              # Shared Environmental Effects (i.e., Shared with siblings)
  
  
  
  
  # ASSORTATIVE MATING PARAMETERS  -----------
  
  mu = 0, # Desired mate correlation  
  equilibrium = TRUE, # if TRUE, uses implied genotypic correlation between siblings for parent generation.
  
  indirect.assortment = FALSE,
  a1t = NULL, # if NULL, takes on value of a1
  c1t = NULL, # if NULL, takes on value of c1
  t1t = NULL, # if NULL, takes on value of t1
  
  
  
  
  # OTHER OPTIONS  -----------
  
  
  nchild = 2, # Number of children per nuclear family
  HS.C = 0, # Sibling-shared environmental correlation for half siblings
  
  
  parent_mean = 0,
  child_mean = 0,
  
  parent_ordinal = FALSE,
  child_ordinal = FALSE,
  # If ordinal:
  pat_thres = 1, # c(-Inf,-0.8,-0.2, 0.8, Inf), # Threshold (z-value) for phenotypes
  mat_thres = 1, # c(-Inf,-0.8,-0.2, 0.8, Inf), # Threshold (z-value) for phenotypes
  ch_thres = 1,               # Threshold (z-value) for phenotypes
  
  
  sex_invariant = TRUE,    # Column positions/names based on relation to child (mother vs. father) or sibling (sibling vs. in-law)?
  empirical = F
  
  
  
  
  
) {
  wrapr::stop_if_dot_args(substitute(list(...)), "Always name arguments!, ")
  require(MASS)
  require(tidyverse)
  
  
  if (indirect.assortment) {if (is.null(a1t) | is.null(c1t) | is.null(t1t)) {stop("Indirect Assortment coefficients not specified")}
  } else {a1t <- a1; c1t <- c1; t1t <- t1; true_mu <- mu    }
  

  
  
  #####################################################
  ####   Calculates implied parameters (E and rGE) ####
  #####################################################

  if (w == "auto") {
    
    if (indirect.assortment) {
      
      # Finds values for e1t and w so that variance of both sorting factor and phenotype is 1
      optim_w_e1t <-   optim(c(0,0), function(pars) {
            e1t <- pars[1]
            w <- pars[2]
            e1 <- sqrt(1 - a1^2 - c1^2 - 2*c1*w*a1  - t1^2)
            SortV <- a1*a1t + c1*c1t + e1*e1t + c1*w*a1t + c1t*w*a1 + t1*t1t
            true_mu <- mu/SortV^2
            
            e1t_solve <- abs((1 - a1t^2 - c1t^2 - 2*c1t*w*a1t - t1t^2) - e1t^2)
           
            w_implied <-  ((a1p*0.5*a1*pf 
                        + a1p*0.5*a1*pm  
                        + a1p*0.5*w*(c1pf + c1*pf)    
                        + a1p*0.5*w*(c1pm + c1*pm)
                        + (pf*SortV*    true_mu*(a1t+w*c1t)*0.5*a1p)  # Up through P
                        + (pm*SortV*    true_mu*(a1t+w*c1t)*0.5*a1p)  # Up through P 
                        + (c1pf*w*a1t*  true_mu*(a1t+w*c1t)*0.5*a1p)  # Up through P
                        + (c1pm*w*a1t*  true_mu*(a1t+w*c1t)*0.5*a1p)  # Up through P 
                        + (c1pf*c1t*    true_mu*(a1t+w*c1t)*0.5*a1p)  # Up through C
                        + (c1pm*c1t*    true_mu*(a1t+w*c1t)*0.5*a1p))) /  # Up through C
                         
                          (sqrt(a1p^2+a2^2)*sqrt((pf^2 + pm^2 + c1pf^2 + c1pm^2 
                                                 +2*pf*c1*c1pf
                                                 +2*pm*c1*c1pm
                                                 +2*c1pf*w*a1*pf
                                                 +2*c1pm*w*a1*pm 
                                                 +2*((pf*SortV + c1pf*c1t + c1pf*w*a1t)*true_mu*(SortV*pm + c1t*c1pm +a1t*w*c1pm)))+c2^2))
            
            w_solve <- abs(w_implied - w)
            
            # The function works by minimizing the sum of the "solve" functions
     
            return(w_solve^2 + e1t_solve)})$par

           e1t <- optim_w_e1t[1]
           w   <- optim_w_e1t[2]
           message("\nrGE in parents automatically set to ", round(w,3))
           if(1 - a1t^2 - c1t^2 - 2*c1t*w*a1t < 0) {stop("Indirect Assortments coefficients too high given implied rGE")}
           e1 <- sqrt(1 - a1^2 - c1^2 - 2*c1*w*a1 - t1^2)
           true_mu <- mu/(a1*a1t + c1*c1t + e1*e1t + c1*w*a1t + c1t*w*a1 + t1*t1t)^2

      
    } else {
      w <- optimize( function(w) {
        ((a1p*0.5*a1*pf 
          + a1p*0.5*a1*pm  
          + a1p*0.5*w*(c1pf + c1*pf)    
          + a1p*0.5*w*(c1pm + c1*pm)
          + (pf*         mu*(a1+w*c1)*0.5*a1p)  # Up through P
          + (pm*         mu*(a1+w*c1)*0.5*a1p)  # Up through P 
          + (c1pf*w*a1*  mu*(a1+w*c1)*0.5*a1p)  # Up through P
          + (c1pm*w*a1*  mu*(a1+w*c1)*0.5*a1p)  # Up through P 
          + (c1pf*c1*    mu*(a1+w*c1)*0.5*a1p)  # Up through C
          + (c1pm*c1*    mu*(a1+w*c1)*0.5*a1p)) /  # Up through C
           (sqrt(a1p^2+a2^2)*sqrt((pf^2+pm^2+c1pf^2+c1pm^2 
                                   +2*pf*c1*c1pf+2*pm*c1*c1pm+2*c1pf*w*a1*pf+2*c1pm*w*a1*pm 
                                   +2*((pf+c1pf*c1+c1pf*w*a1)*mu*(pm+c1*c1pm+a1*w*c1pm)))+c2^2))-w)^2}, 
        interval = c(-1,1))$minimum
      message("\nrGE in parents automatically set to ", round(w,3))
      e1 <- sqrt(1 - a1^2 - c1^2 - 2*c1*w*a1 - t1^2)
      e1t <- e1
    }
    
  } else if (!is.numeric(w)) {stop("'w' must be either numeric between -1 and 1, or set to 'auto'")
  } else if (w > 1 | w < -1) {stop("'w' must be either numeric between -1 and 1, or set to 'auto'")
  } else { #(If numeric)
    if (indirect.assortment) {
      e1 <- sqrt(1 - a1^2 - c1^2 - 2*c1*w*a1 - t1^2)
    
      if(1 - a1t^2 - c1t^2 - 2*c1t*w*a1t - t1t^2 < 0) {stop("Indirect Assortments coefficients too high given implied rGE")}
      e1t <- sqrt(1 - a1t^2 - c1t^2 - 2*c1t*w*a1t - t1t^2)
      if (mu > (a1*a1t + c1*c1t + e1*e1t + c1*w*a1t + c1t*w*a1 + t1*t1t)^2) {stop("Impossible parnter correlation given Indirect assortment coefficients")}
      true_mu <- mu/(a1*a1t + c1*c1t + e1*e1t + c1*w*a1t + c1t*w*a1 + t1*t1t)^2
    } else {
      e1 <- sqrt(1 - a1^2 - c1^2 - 2*c1*w*a1 - t1^2)
      e1t <- e1
    }
    message("\nrGE in parents set to ", round(w,3))
  }
  
 
  if (true_mu > 1) stop("Focal Phenotype - Sorting Factor correlation > 1, impossible parameters")
  

  
  #####################################################
  ####    Calculates other implied parameters      ####
  #####################################################
  
  
  # Genetic and environmental components of parental phenotype
  VA1 <- a1^2                 # Additive Genetic Effects
  VC1 <- c1^2                 # Siblings-shared Environmental Effects
  VrGE1 <- 2*c1*w*a1          # Gene-Environment Correlations
  VT1 <- t1^2                 # Twin-shared Environmental Effects
  VE1 <- 1-VA1-VC1-VrGE1-VT1  # Unique Environmental Effects
  
  var1 <- VA1+VC1+VrGE1+VE1 + VT1 # Phenotypic Variance
   
  
  
  # Genetic and environmental components of parental sorting factor
  VA1_s <- a1t^2              # Additive Genetic Effects
  VC1_s <- c1t^2              # Siblings-shared Environmental Effects
  VrGE1_s <- 2*c1t*w*a1t      # Gene-Environment Correlations
  VT1_s <- t1t^2              # Twin-shared Environmental Effects
  VE1_s <- 1-VA1_s-VC1_s-VrGE1_s-VT1_s      # Unique Environmental Effects
  
  
  SortV <- a1*a1t + c1*c1t + e1*e1t + c1*w*a1t + a1*w*c1t + t1*t1t # Covariance between focal phenotype and sorting factor
  partner_rG <- true_mu*(a1t + c1t*w)^2
  
  if (equilibrium) {
    FS_cor <- (1 + partner_rG)/2
    HS_cor <- (1 + 2*partner_rG + (true_mu^2)*(a1t + c1t*w)^2)/4 # TODO: Double check that this holds under Indirect assortment
    recomb_var <- 0.5 - partner_rG/2
  } else {
    FS_cor <- 0.5  
    HS_cor <- 0.25
    recomb_var <- 0.5
  }
  
  
  
  
  
  
  
  
  # Influences on child phenotype CORRELATED with parental phenotype
  VA1P <- a1p^2 * ( 0.5 + recomb_var + partner_rG/2) #   # Additive Genetic Effects (== a1p^2 under equilibrium)

  
  
  VP <- 
    var1*pf^2 +                        # Paternal Phenotypic Transmission
    var1*pm^2 +                        # Maternal Phenotypic Transmission
    2*(pf*SortV*true_mu*SortV*pm)                  # Assortative Mating inflation
  
  VC1P <- 
    c1pf^2 +                    # Extended Family Environment (Father's side)
    c1pm^2 +                    # Extended Family Environment (Mother's side)
    2*(c1pf*c1t*true_mu*c1t*c1pm)      # Assortative Mating Inflation
  
  # Correlations between phenotypic and passive environmental influences
  VF_cov <-                      
    2*pf*c1*c1pf +
    2*pm*c1*c1pm +
    2*c1pf*w*a1*pf +
    2*c1pm*w*a1*pm +
    
    2*((pf*SortV + c1pf*c1t + c1pf*w*a1t) * true_mu * (pm*SortV + c1t*c1pm + a1t*w*c1pm)) -
    
    (2*(pf*SortV*true_mu*SortV*pm) + 2*(c1pf*c1t*true_mu*c1t*c1pm)) # This is already counted above (in VP and VC1P), and must be subtracted
    
  
  VF <- VP + VC1P + VF_cov # Intergenerational environmental effects
  

  # Influences on child phenotype UNCORRELATED with parental phenotype
  VA2 <- a2^2        # Other Additive Genetic Effects
  VC2 <- c2^2        # Sibling-shared Environmental Effects (i.e., Shared with siblings)
  
  
  # Gene-Environment Covariance (must be subtracted from VE2)
  VrGE2 <-  2*(
              a1p*0.5*a1*pf                      # Covariance via paternal genes
             +a1p*0.5*a1*pm                      # Covariance via maternal genes
            
             +a1p*0.5*w*(c1pf + c1*pf)
             +a1p*0.5*w*(c1pm + c1*pm)
             
             
             # G-E covariance inflation due to AM
             + (pf*SortV*    true_mu*(a1t+w*c1t)*0.5*a1p)  # Up through P
             + (pm*SortV*    true_mu*(a1t+w*c1t)*0.5*a1p)  # Up through P 
             + (c1pf*(c1t + w*a1t)*  true_mu*(a1t+w*c1t)*0.5*a1p)  # Up through C
             + (c1pm*(c1t + w*a1t)*  true_mu*(a1t+w*c1t)*0.5*a1p)  # Up through C 
             )                        
  
   
  message("rGE in children simulated to ", round((VrGE2/2)/(sqrt(VA1P+VA2)*sqrt(VF+VC2)),3))
  
  
  VE2 <- 1 - VA2 - VC2 - VA1P - VF - VrGE2 ; e2 <- sqrt(VE2) # Unique Environmental Effects
  
  if (VE1 < 0) {stop("WARNING!!!! VE1 is below zero: ",round(VE1,3))} else {message("\nCheck OK: VE1 is: ",round(VE1,3))}
  if (VE2 < 0) {stop("WARNING!!!! VE2 is below zero: ",round(VE2,3))} else {message("Check OK: VE2 is: ",round(VE2,3))}
  if (1 - a1t^2 - c1t^2 - 2*c1t*w*a1t - t1t^2 < 0) {stop("WARNING!!!! Sorting variance is above 1: ",round(1 - a1t^2 - c1t^2 - 2*c1t*w*a1t - t1t^2,3))} else {message("Check OK: e1t^2 is: ",round(e1t^2,3))}
  
  var2 <- VA2 + VC2 + VA1P + VF + VrGE2 + VE1
  
  
  
  
  
  

  

  message("\nrG between parental and offspring phenotype simulated to ", round(sqrt(VA1P/(VA1P+VA2)),2))
  message("rG between full siblings simulated to ", round(FS_cor,3))
  
  
  
  #################################################################
  ####    Calculates implied parent-offspring correlation      ####
  #################################################################
  
  POcov_genetic <- (a1 + c1*w) * 0.5 * a1p
  POcov_pat_phenotypic <- var1*pf
  POcov_mat_phenotypic <- var1*pm
  POcov_pat_passive <- (c1 + a1*w) * c1pf
  POcov_mat_passive <- (c1 + a1*w) * c1pm
  
  POcov_pat_AM =  SortV*true_mu*((a1t + c1t*w)*0.5*a1p + (c1t + a1t*w)*c1pm + SortV*pm)
  POcov_mat_AM =  SortV*true_mu*((a1t + c1t*w)*0.5*a1p + (c1t + a1t*w)*c1pf + SortV*pf)
  
  cov_paternal <- POcov_genetic + POcov_pat_phenotypic  +  POcov_pat_passive 
  cov_maternal <- POcov_genetic + POcov_mat_phenotypic  +  POcov_mat_passive 
  
  cov_paternal_mu <- cov_paternal +  POcov_pat_AM  
  cov_maternal_mu <- cov_maternal +  POcov_mat_AM  
  
  
  if (cov_paternal_mu == cov_maternal_mu) {
    message("\nParent-Offspring Correlation simulated to ", round(cov_paternal_mu,2))
  } else {
    message("\nFather-Offspring Correlation: ", round(cov_paternal_mu,3), 
            "\nMother-Offspring Correlation: ", round(cov_maternal_mu,3))
    
  }
  
  
    
  
  sim_POpat <<- cbind(cov_paternal_mu, POcov_genetic, POcov_pat_passive, POcov_pat_phenotypic ,  POcov_pat_AM)
  sim_POmat <<- cbind(cov_maternal_mu, POcov_genetic, POcov_mat_passive, POcov_mat_phenotypic ,  POcov_mat_AM)
  
  sim_PO <<- data.frame(parameter = rep(c("Parent Offspring Correlation","Passive Genetic", "Passive Environmental", "Phenotypic"),2),
                        type= rep(c("raw","total"), each=4),
                        estimate = c(cov_paternal, POcov_genetic, POcov_pat_passive, POcov_pat_phenotypic,
                                     cov_paternal_mu, 
                                     POcov_genetic + SortV*true_mu*((a1t + c1t*w)*0.5*a1p), 
                                     POcov_pat_passive + SortV*true_mu*((c1t + a1t*w)*c1pf), 
                                     POcov_pat_phenotypic + SortV*true_mu*SortV*pf ))
  
  sim_vars <<- cbind(VA1,VC1,VT1,VE1,VrGE1,VA1P,VP,VC1P,VF_cov,VF,VA2,VC2,VE2,VrGE2,VA1_s,VC1_s,VT1_s,VE1_s,VrGE1_s)
  sim_paths <<- cbind(parent_mean,child_mean,pat_thres,mat_thres,ch_thres,mu,w,a1,c1,e1,a1p,pf,pm,c1pf,c1pm,a2,c2,e2, true_mu)
  
  ### ------
  
  #############################################################
  ########            SIMULATION STARTS HERE!          ########
  #############################################################
  
  # Simulation has three stages:
  # 1. Simulate parental generation
  # 2. Sort partners
  # 3. Simulate offspring
  
  
  #####################################################
  ####   SET NUMBER OF FAMILIES TO BE SIMULATED    #### 
  ##################################################
  #                                    ff  mm  fm  mf  rG     zyg  twin   n
  fam_types <- as.data.frame(matrix(c(1,  0,  0,  0,       1,    1,    1,  ff_mz,
                                      0,  1,  0,  0,       1,    1,    1,  mm_mz,
                                      
                                      1,  0,  0,  0,  FS_cor,  0.5,    1,  ff_dz,
                                      0,  1,  0,  0,  FS_cor,  0.5,    1,  mm_dz,
                                      0,  0,  1,  0,  FS_cor,  0.5,    1,  fm_dz,
                                      0,  0,  0,  1,  FS_cor,  0.5,    1,  mf_dz,
                                      
                                      1,  0,  0,  0,  FS_cor,  0.5,    0,  ff_fs,
                                      0,  1,  0,  0,  FS_cor,  0.5,    0,  mm_fs,
                                      0,  0,  1,  0,  FS_cor,  0.5,    0,  fm_fs,
                                      0,  0,  0,  1,  FS_cor,  0.5,    0,  mf_fs,
                                      
                                      1,  0,  0,  0,  HS_cor, 0.25,    0,  ff_ha,
                                      0,  1,  0,  0,  HS_cor, 0.25,    0,  mm_ha,
                                      0,  0,  1,  0,  HS_cor, 0.25,    0,  fm_ha,
                                      0,  0,  0,  1,  HS_cor, 0.25,    0,  mf_ha),
                                    ncol = 8, byrow = TRUE, 
                                    dimnames = list(NULL, c("ff", "mm", "fm", "mf", "rG", "zyg", "twin", "n")))) %>% 
    filter(n != 0)
  #ff/mm/fm/mf = who are siblings/twins? e.g., mm = mother-mother = female siblings
  
  nfam = sum(fam_types[,"n"]) # Number of families
  
  #####################################################
  ####      1. Simulates parental generation       ####
  #####################################################
  
  
  # Prepares empty objects  ------ (Twin 1, Twin 2, Spouse 1, Spouse 2)
  n_total <- 0
  T1            <- matrix(NA, nfam, 5, dimnames = list(NULL, c("T1","T1_A1","T1_A2","T1_C1", "T1_sort")))
  T2            <- matrix(NA, nfam, 5, dimnames = list(NULL, c("T2","T2_A1","T2_A2","T2_C1", "T2_sort")))
  S1            <- matrix(NA, nfam, 5, dimnames = list(NULL, c("S1","S1_A1","S1_A2","S1_C1", "S1_sort")))
  S2            <- matrix(NA, nfam, 5, dimnames = list(NULL, c("S2","S2_A1","S2_A2","S2_C1", "S2_sort")))
  fam_structure <- matrix(NA, nfam, 6, dimnames = list(NULL, c("ff", "mm", "fm", "mf", "zyg", "twin")))
  
  ### ----
  for(i in 1:nrow(fam_types)) { # For each family type...
    
    
    # Indicators for who is related
    ff <- fam_types[i,"ff"]
    mm <- fam_types[i,"mm"]
    fm <- fam_types[i,"fm"]
    mf <- fam_types[i,"mf"]
    
    # Relatedness coefficient
    z  <- fam_types[i,"zyg"]
    
    # AM-inflated relatedness coefficient
    z_am <- fam_types[i,"rG"]
    
    # Twin-shared environment correlation
    tw  <- fam_types[i,"twin"]
    
    # Number of families with this structure
    n  <- fam_types[i,"n"]
    
    if (z > .26) {
      rC <- 1
    } else {
      rC <- HS.C
    }
    
    
   
    
    
    
    # Sibling Genotypes and Environment
    A1C1 <- mvrnorm(n, c(0,0,0,0),  #   T1_A1     T1_C1             T2_A1           T2_C1
                  matrix(data = c(         1,         w,             z_am,       w*rC, #T1_A1
                                           w,         1,             w*rC,         rC, #T1_C1
                                   
                                        z_am,      w*rC,              1,          w,    #T2_A1
                                        w*rC,        rC,              w,          1),  #T2_C1
                         nrow = 4,  
                         ncol = 4,
                         byrow = T,
                         dimnames = list(c("T1_A1","T1_C1","T2_A1","T2_C1"),c("T1_A1","T1_C1","T2_A1","T2_C1"))),
                  empirical = empirical)
    
    # Twin-shared environment
    TW1 <- mvrnorm(n, c(0,0), 
                  matrix(data = c(         1,       tw,     
                                          tw,       1), 
                         nrow = 2, 
                         ncol = 2,
                         byrow = T,
                         dimnames = list(c("T1_T1","T2_T1"),c("T1_T1","T2_T1"))),
                  empirical = empirical)
    
    
    
    # Additive Genetic Effects for Child Phenotype, UNCORRELATED of Parental Phenotype
    # (Simulated so that it can be inherited properly...)
    A2 <- mvrnorm(n, c(0,0), 
                  matrix(data = c(         1,        z,     
                                           z,       1), 
                         nrow = 2, 
                         ncol = 2,
                         byrow = T,
                         dimnames = list(c("T1_A2","T2_A2"),c("T1_A2","T2_A2"))),
                  empirical = empirical)
    
    
    
    # Parental Non-shared environment
    E1 <- mvrnorm(n, c(0,0), 
                  matrix(data = c(         1,        0,     
                                           0,       1), 
                         nrow = 2, 
                         ncol = 2,
                         byrow = T,
                         dimnames = list(c("T1_E1","T2_E1"),c("T1_E1","T2_E1"))),
                  empirical = empirical)
    
 
    
    
    # Estimates twin/sibling phenotypes

    T1[(n_total+1):(n_total+n),1] = a1*A1C1[,"T1_A1"]   +   c1*A1C1[,"T1_C1"]   +   e1*E1[,"T1_E1"]  +   t1*TW1[,"T1_T1"]  # Phenotype T1
    T2[(n_total+1):(n_total+n),1] = a1*A1C1[,"T2_A1"]   +   c1*A1C1[,"T2_C1"]   +   e1*E1[,"T2_E1"]  +   t1*TW1[,"T2_T1"]  # Phenotype T2
    
    T1[(n_total+1):(n_total+n),2:4] <- cbind(A1C1[,"T1_A1"], A2[,"T1_A2"], A1C1[,"T1_C1"]) # Latent variables (used for offspring simulation later)
    T2[(n_total+1):(n_total+n),2:4] <- cbind(A1C1[,"T2_A1"], A2[,"T2_A2"], A1C1[,"T2_C1"])
    

    T1[(n_total+1):(n_total+n),5] <-   sqrt(true_mu)*( a1t*A1C1[,"T1_A1"] + c1t*A1C1[,"T1_C1"] + e1t*E1[,"T1_E1"] +   t1t*TW1[,"T1_T1"]) + rnorm(n,0,sqrt(1-true_mu)) # Assortment Variable (sorting factor + randomness)
    T2[(n_total+1):(n_total+n),5] <-   sqrt(true_mu)*( a1t*A1C1[,"T2_A1"] + c1t*A1C1[,"T2_C1"] + e1t*E1[,"T2_E1"] +   t1t*TW1[,"T2_T1"]) + rnorm(n,0,sqrt(1-true_mu))
    
    
    
    
    
    
    
    # Latent variables for spouses
    
    S1_A1C1A2E <-  mvrnorm(n, c(0,0,0,0),  #       A1         C1             A2           E1
                           matrix(data = c(         1,         w,             0,          0, #A1
                                                    w,         1,             0,          0, #C1
                                                    
                                                    0,         0,              1,         0,    #A2
                                                    0,         0,              0,         1), #E1
                                  nrow = 4,  
                                  ncol = 4,
                                  byrow = T,
                                  dimnames = list(c("S1_A1","S1_C1","S1_A2","S1_E1"),c("S1_A1","S1_C1","S1_A2","S1_E1"))),
                           empirical = empirical)
    
    S2_A1C1A2E <-  mvrnorm(n, c(0,0,0,0),  #       A1         C1             A2           E1
                           matrix(data = c(         1,         w,             0,          0, #A1
                                                    w,         1,             0,          0, #C1
                                                    
                                                    0,         0,              1,         0,    #A2
                                                    0,         0,              0,         1), #E1
                                  nrow = 4,  
                                  ncol = 4,
                                  byrow = T,
                                  dimnames = list(c("S2_A1","S2_C1","S2_A2","S2_E1"),c("S2_A1","S2_C1","S2_A2","S2_E1"))),
                           empirical = empirical)
    
    # Twin-shared environment for spouses
    STW1 <- mvrnorm(n, c(0,0), 
                  matrix(data = c(         1,       0,     
                                           0,       1), 
                         nrow = 2, 
                         ncol = 2,
                         byrow = T,
                         dimnames = list(c("S1_T1","S2_T1"),c("S1_T1","S2_T1"))),
                  empirical = empirical)
    
    
    # Estimates spousal phenotypes
    S1[(n_total+1):(n_total+n),1] = a1*S1_A1C1A2E[,"S1_A1"]   +   c1*S1_A1C1A2E[,"S1_C1"]   +   e1*S1_A1C1A2E[,"S1_E1"] +   t1*STW1[,"S1_T1"]
    S2[(n_total+1):(n_total+n),1] = a1*S2_A1C1A2E[,"S2_A1"]   +   c1*S2_A1C1A2E[,"S2_C1"]   +   e1*S2_A1C1A2E[,"S2_E1"] +   t1*STW1[,"S2_T1"]
    
    S1[(n_total+1):(n_total+n),2:4] <- cbind(S1_A1C1A2E[,"S1_A1"], S1_A1C1A2E[,"S1_A2"], S1_A1C1A2E[,"S1_C1"]) # Latent variables (used for offspring simulation later)
    S2[(n_total+1):(n_total+n),2:4] <- cbind(S2_A1C1A2E[,"S2_A1"], S2_A1C1A2E[,"S2_A2"], S2_A1C1A2E[,"S2_C1"])
    
    S1[(n_total+1):(n_total+n),5] <-   sqrt(true_mu)*( a1t*S1_A1C1A2E[,"S1_A1"] + c1t*S1_A1C1A2E[,"S1_C1"] + e1t*S1_A1C1A2E[,"S1_E1"] +   t1t*STW1[,"S1_T1"]) + rnorm(n,0,sqrt(1-true_mu)) # Phenotypic Assortment Variable
    S2[(n_total+1):(n_total+n),5] <-   sqrt(true_mu)*( a1t*S2_A1C1A2E[,"S2_A1"] + c1t*S2_A1C1A2E[,"S2_C1"] + e1t*S2_A1C1A2E[,"S2_E1"] +   t1t*STW1[,"S2_T1"]) + rnorm(n,0,sqrt(1-true_mu))
    
    
    
    
    
    
    
    
   
    fam_structure[(n_total+1):(n_total+n),] <- cbind(rep(ff,n), # Family Structure
                                                     rep(mm,n),
                                                     rep(fm,n),
                                                     rep(mf,n),
                                                     rep(z,n),
                                                     rep(tw,n)) 
    
    n_total <- n_total + n # Moves counter for indexes  
    
  }
  
  dt_twins <- data.frame(T1,T2,fam_structure) # Compiles simulated data into one data frame
  
  
  
  
  
  
  
  
  
  
  #####################################################
  ####           2. Sorts partners                 ####
  #####################################################

  
  
  # First, the spouses are sorted by the sorting variables (sorting factor + noise)
  # The twin/sibling data frame are then sorted by sibling 1 sorting variable
  # Spouse 1 (for Twin 1) is then joined with the twin/sibling data frame.
  # The result should be that the sorting variable for sibling 1 and partner 1 is about perfectly correlated (r>.99, Spearman r = 1)
  # The process is then repeated for sibling 2
  
  # Sorts spouses on sorting variable
  S1 <- S1 %>% as.data.frame() %>% arrange(desc(S1_sort))  
  S2 <- S2 %>% as.data.frame() %>% arrange(desc(S2_sort))  
  
  
  dt_sorted <- dt_twins %>% 
    arrange(desc(T1_sort)) %>% 
    cbind(S1) %>% 
    arrange(desc(T2_sort)) %>% 
    cbind(S2) %>%  
    dplyr::select(c(colnames(T1),colnames(T2),colnames(S1),colnames(S2),colnames(fam_structure))) %>% # Sorts columns by the original column order
    dplyr::select(-ends_with("sort")) # Removes sorting phenotypes
  
  
  
  
  
  
  message("\n\nEmpirical Partner Correlation: ", round(cor(dt_sorted[,"T1"],dt_sorted[,"S1"]),2))
  
  
  
  
  
  #####################################################
  ####          3. Simulates offspring             ####
  #####################################################
  
  
  
  # Rearranges columns to allow for Parent-of-Origin effects 
  # That is, renames columns to Mother / Father, instead of Twin / Spouse
  dt_FF <- dt_sorted %>% 
    filter(ff == 1) %>% 
    rename_with(~ gsub("T1","F1", .x)) %>% 
    rename_with(~ gsub("T2","F2", .x)) %>% 
    rename_with(~ gsub("S1","M1", .x)) %>% 
    rename_with(~ gsub("S2","M2", .x))

  dt_MM <- dt_sorted %>% 
    filter(mm == 1) %>% 
    rename_with(~ gsub("T1","M1", .x)) %>% 
    rename_with(~ gsub("T2","M2", .x)) %>% 
    rename_with(~ gsub("S1","F1", .x)) %>% 
    rename_with(~ gsub("S2","F2", .x))
  
  dt_FM <- dt_sorted %>% 
    filter(fm == 1) %>% 
    rename_with(~ gsub("T1","F1", .x)) %>% 
    rename_with(~ gsub("T2","M2", .x)) %>% 
    rename_with(~ gsub("S1","M1", .x)) %>% 
    rename_with(~ gsub("S2","F2", .x))
  
  dt_MF <- dt_sorted %>% 
    filter(mf == 1) %>% 
    rename_with(~ gsub("T1","M1", .x)) %>% 
    rename_with(~ gsub("T2","F2", .x)) %>% 
    rename_with(~ gsub("S1","F1", .x)) %>% 
    rename_with(~ gsub("S2","M2", .x))
  
      
    
  
  dt_parents_sorted <- rbind(dt_FF,dt_MM,dt_FM,dt_MF)[,colnames(dt_FF)] 
  
  
  
  # Generates variable names depending on number of children per generation
  varnames <- c(paste("CH",1:nchild,"_FAM1",sep=""),paste("CH",1:nchild,"_FAM2",sep="")) 
  
  
  # Offspring Genotypes CORRELATED with parental phenotype
  A1P <- matrix(c(rep(0.5 * (dt_parents_sorted[,"F1_A1"] + dt_parents_sorted[,"M1_A1"]),nchild) + rnorm(nchild*nfam,0,sqrt(recomb_var)),
                  rep(0.5 * (dt_parents_sorted[,"F2_A1"] + dt_parents_sorted[,"M2_A1"]),nchild) + rnorm(nchild*nfam,0,sqrt(recomb_var))),
                nrow = nfam,
                ncol = nchild*2,
                dimnames = list(NULL,varnames))
 # message("Empirical offspring genetic variance: ", round(c(var(A1P[,1])),3))
 # message("Empirical offspring sibling genetic covariance: ", round(c(cov(A1P[,1],A1P[,2])),3))  
 # message("Empirical offspring cousin genetic covariance: ", round(c(cov(A1P[,1],A1P[,3])),3))  
  
  # Offspring Genotypes UNCORRELATED with parental phenotypes
  A2P <- matrix(c(rep(0.5 * (dt_parents_sorted[,"F1_A2"] + dt_parents_sorted[,"M1_A2"]),nchild) + rnorm(nchild*nfam,0,sqrt(0.5)),
                  rep(0.5 * (dt_parents_sorted[,"F2_A2"] + dt_parents_sorted[,"M2_A2"]),nchild) + rnorm(nchild*nfam,0,sqrt(0.5))),
                nrow = nfam,
                ncol = nchild*2,
                dimnames = list(NULL,varnames))
  
  #message("Empirical offspring sibling genetic covariance (noAM): ", round(c(cov(A2P[,1],A2P[,2])),3))  
  #message("Empirical offspring cousin genetic covariance (noAM): ", round(c(cov(A2P[,1],A2P[,3])),3))  
  
  
  # Shared Environmental Effects on Child Phenotype UNCORRELATED with Parental Phenotype
  C2 <- matrix(c(mvrnorm(nfam,rep(0,nchild), matrix(1,nchild,nchild), empirical = empirical),
                 mvrnorm(nfam,rep(0,nchild), matrix(1,nchild,nchild), empirical = empirical)),
               nrow = nfam,
               ncol = nchild*2,
               dimnames = list(NULL,varnames))
  
  # Unique Environmental Effects on Child Phenotype 
  E2 <- matrix(c(mvrnorm(nfam,rep(0,nchild), diag(nchild), empirical = empirical),
                 mvrnorm(nfam,rep(0,nchild), diag(nchild), empirical = empirical)),
               nrow = nfam,
               ncol = nchild*2,
               dimnames = list(NULL,varnames))
  
  
  message("Empirical genotypic PO genetic correlation: ", round(c(cor(A1P[,1],dt_parents_sorted[,"F1_A1"])),3))  

  
  
  # Generates children in family 1 (sibling 1 + partner 1)  
  CH_FAM1 <- 
    a2    *  A2P[,1:nchild] + 
    c2    *  C2[,1:nchild]  + 
    a1p   *  A1P[,1:nchild] + 
    pf    *  dt_parents_sorted[,"F1"] + 
    pm    *  dt_parents_sorted[,"M1"] + 
    c1pf  *  dt_parents_sorted[,"F1_C1"] + 
    c1pm  *  dt_parents_sorted[,"M1_C1"] + 
    e2    *  E2[,1:nchild]
  
  # Generates children in family 2 (sibling 2 + partner 2)
  CH_FAM2 <- 
    a2    *  A2P[,(nchild+1):(nchild*2)] + 
    c2    *  C2[,(nchild+1):(nchild*2)]  + 
    a1p   *  A1P[,(nchild+1):(nchild*2)] + 
    pf    *  dt_parents_sorted[,"F2"] + 
    pm    *  dt_parents_sorted[,"M2"] + 
    c1pf  *  dt_parents_sorted[,"F2_C1"] + 
    c1pm  *  dt_parents_sorted[,"M2_C1"] + 
    e2    *  E2[,(nchild+1):(nchild*2)]
  
  
  
  
  # Creates the final data set
  dt_c <- data.frame(dt_parents_sorted,CH_FAM1,CH_FAM2) %>% 
    dplyr::select(F1,F2,M1,M2,starts_with("CH"),ff,mm,fm,mf,zyg,twin)
  

  

  if (parent_ordinal) { dt_c[,1:2] <- apply(dt_c[,1:2], 2, cut,                     breaks=c(-Inf,pat_thres,Inf), labels = FALSE)}
  if (parent_ordinal) { dt_c[,3:4] <- apply(dt_c[,3:4], 2, cut,                     breaks=c(-Inf,mat_thres,Inf), labels = FALSE)}
  if (child_ordinal) {dt_c[,5:(4+nchild*2)] <- apply(dt_c[,5:(4+nchild*2)], 2, cut, breaks=c(-Inf,ch_thres,Inf), labels = FALSE)}

  
  
  
  # Renames and structures data set
  
  
    cohort <- dt_c %>% mutate(Gr1 = case_when(zyg == 1 ~ "MZ",
                                              zyg == 0.5 & twin == 1 ~ "DZ",
                                              zyg == 0.5 & twin == 0 ~ "FS",
                                              zyg == 0.25 ~ "HS"),
                            Gr2 = case_when(ff == 1 ~ "ff",
                                            fm == 1 ~ "fm",
                                            mf == 1 ~ "mf",
                                            mm == 1 ~ "mm")) %>% 
     
      mutate(fam.type = paste(Gr1,Gr2,sep="_")) %>%
      
   
      dplyr::select(-c(Gr1,Gr2,zyg,twin,ff,mm,fm,mf)) %>% 
      
    rename(FAM1_F = F1,
           FAM2_F = F2,
           FAM1_M = M1,
           FAM2_M = M2) %>% 
      rename_with(~ str_replace_all(., "(CH\\d+)_(FAM)(\\d+)", "\\2\\3_\\1"))
  
  if (sex_invariant) {
    # Rearranges columns back to Twin / Spouse (instead of Mother Father)
    cohortFF <- cohort %>% 
      filter(grepl("ff", fam.type)) %>% 
      rename(FAM1_Sib = FAM1_F,
             FAM2_Sib = FAM2_F,
             FAM1_Spouse = FAM1_M,
             FAM2_Spouse = FAM2_M)
    
    
    cohortMM <- cohort %>% 
      filter(grepl("mm", fam.type)) %>% 
      rename(FAM1_Sib = FAM1_M,
             FAM2_Sib = FAM2_M,
             FAM1_Spouse = FAM1_F,
             FAM2_Spouse = FAM2_F)
    
    cohortFM <- cohort %>% 
      filter(grepl("fm", fam.type)) %>% 
      rename(FAM1_Sib = FAM1_F,
             FAM2_Sib = FAM2_M,
             FAM1_Spouse = FAM1_M,
             FAM2_Spouse = FAM2_F)
    
    
    cohortMF <- cohort %>% 
      filter(grepl("mf", fam.type)) %>% 
      rename(FAM1_Sib = FAM1_M,
             FAM2_Sib = FAM2_F,
             FAM1_Spouse = FAM1_F,
             FAM2_Spouse = FAM2_M)
    
    cohort <- rbind(cohortFF,cohortMM,cohortFM,cohortMF)[,colnames(cohortFF)] 
  }
  
  message("\n",nfam," extended families simulated successfully")
  return(cohort)
}
