# Supplementary material for: Understanding indirect assortative mating and its intergenerational consequences for educational attainment
Source: Nat Commun. 2025 Jun 6;16:5264. doi: 10.1038/s41467-025-60483-0 (PMC12144155; doi:10.1038/s41467-025-60483-0)
Supplement: Supplementary file 4 — Source Data [file 41467_2025_60483_MOESM4_ESM.zip › Source Data/Simulations/plotsim_ace.R]

source("../MiscFunctions.R")
library(cowplot)

var.results <- read_csv("acesim_results.csv")
sim.results <- read_csv("acesim_vars.csv")

exclude <- which(var.results$Code > 1)
nrow(var.results) - length(exclude)
exclude <- append(exclude, which(var.results$VA_p > 1))
var.results[which(var.results$VA_p > 1),]

a1s_results <- data.frame(Simulated = sim.results$VA_s, Estimated = var.results$VA_s)[-exclude,]
c1s_results <- data.frame(Simulated = sim.results$VC_s, Estimated = var.results$VC_s)[-exclude,]
rs_results <- data.frame(Simulated = sim.results$r_s, Estimated = var.results$r_s)[-exclude,]


(p1 <- ggplot(a1s_results, aes(x=Simulated, y=Estimated)) +
    geom_abline(slope=1, intercept=0, linewidth = 1, color = "gray25") +
    geom_point(size=1, color= clrs.drk[1]) +
  
  custom_theme(base_size = 15, base_family = "Open Sans") +
    theme(panel.grid.major.x = element_line(linetype="dotted", color="gray80"),
          panel.grid.major.y = element_line(linetype="dotted", color="gray80")) +
  scale_x_continuous(labels = function(x) paste0(round(x*100),"%"), breaks=(0:5)/10) +
  scale_y_continuous(labels = function(x) paste0(round(x*100),"%"), breaks=(0:5)/10) +
  
  labs(title = "Genetic Homogamy") +
    coord_cartesian(ylim = c(-.1,.6), xlim = c(-.1,.6) ,clip = "off")
)

(p2 <- ggplot(c1s_results, aes(x=Simulated, y=Estimated)) +
    
    geom_abline(slope=1, intercept=0, linewidth = 1, color = "gray25") +
    geom_point(size=1, color= clrs.drk[2]) +
  
  custom_theme(base_size = 15, base_family = "Open Sans") +
    
    theme(panel.grid.major.x = element_line(linetype="dotted", color="gray80"),
          panel.grid.major.y = element_line(linetype="dotted", color="gray80")) +
  scale_x_continuous(labels = function(x) paste0(round(x*100),"%"), breaks=(0:5)/10) +
  scale_y_continuous(labels = function(x) paste0(round(x*100),"%"), breaks=(0:5)/10) +
  
  labs(title = "Social Homogamy") +
    coord_cartesian(ylim = c(-.1,.6), xlim = c(-.1,.6) ,clip = "off")
)


(p3 <- ggplot(rs_results , aes(x=Simulated, y=Estimated)) +
    geom_abline(slope=1, intercept=0, linewidth = 1, color = "gray25") +
    geom_point(size=1) +
  
  custom_theme(base_size = 15, base_family = "Open Sans") +
    
    theme(panel.grid.major.x = element_line(linetype="dotted", color="gray80"),
          panel.grid.major.y = element_line(linetype="dotted", color="gray80")) +
    
    scale_x_continuous(labels = function(x) numformat(x), breaks=seq(.5,1,.1)) +
    scale_y_continuous(labels = function(x) numformat(x), breaks=seq(.5,1,.1)) +
  labs(title = "Sorting Factor Partner Correlation")+
    coord_cartesian(ylim = c(.4,1.1), xlim = c(.4,1.1) ,clip = "off")
)


var.results.long <- var.results[-exclude,] %>% 
  as.data.frame() %>% 
  pivot_longer(cols = -Code, names_to = "Parameter", values_to = "Estimate") 

var.sim.long <- sim.results[1,] %>% 
  as.data.frame() %>% 
  pivot_longer(cols = everything(), names_to = "Parameter", values_to = "Estimate") 


(p4 <- filter(var.results.long, Parameter %in% c("VA_p", "VC_p", "VT_p", "VE_p")) %>% 
    mutate(Parameter = factor(Parameter, levels = c("VA_p", "VC_p", "VT_p", "VE_p"))) %>% 
    ggplot(aes(x = Parameter, 
               y = Estimate, 
               color = Parameter))  +
    
    stat_summary(fun.data = function(y) {
      return(data.frame(
        y = median(y),
        ymin = quantile(y, 0.25),
        ymax = quantile(y, 0.75)
      ))
    }, geom = "linerange", linewidth = 2, position = position_nudge(x=-.30)) +  
    stat_summary(fun.data = function(y) {
      return(data.frame(
        y = median(y),
        ymin = quantile(y, 0.025),
        ymax = quantile(y, 0.975)
      ))
    }, geom = "linerange", linewidth = 1, position = position_nudge(x=-.30)) +
    
    geom_jitter(width=.2, height=0, size=1, alpha=.25) +
    geom_point(data = filter(var.sim.long, grepl("_p", Parameter) & !grepl("r_", Parameter) & !grepl("Q_", Parameter)),
               color="black", size=4, position = position_nudge(x=.25)) +
    
    geom_text(data = filter(var.sim.long, grepl("_p", Parameter) & !grepl("r_", Parameter) & !grepl("Q_", Parameter)),
              mapping = aes(label=paste0(round(Estimate*100),"%")),
              color="black", size=4, position = position_nudge(x=.25), vjust=-1, hjust=0.1) +
  stat_summary(fun.data = function(y) {
    return(data.frame(
      ymin = median(y),
      ymax = median(y)
    ))
  }, geom = "errorbar", linewidth = 1, color = "gray25", linetype ="dashed") +
    
    
    scale_fill_manual(values = clrs.drk[c(1,2,5,6,4)], guide="none") +
    scale_color_manual(values = clrs.drk[c(1,2,5,6,4)], guide="none") +
    scale_y_continuous(labels = function(x) paste0(round(x*100),"%")) +
    scale_x_discrete(labels = c(VA_p = expression(V[A]),
                                VC_p = expression(V[C]),
                                VT_p = expression(V[T]),
                                VE_p = expression(V[E]),
                                VrGE1 = expression(V[rGE]))) +
    custom_theme(base_size = 15, base_family = "Open Sans") +
    geom_hline(yintercept = c(0,1), linewidth =1.5) +
    #guides(fill = guide_legend(override.aes = list(shape = NA)) ) +
    labs(title = "Focal Phenotype", subtitle = "",
         y= "Variance Explained",
         x = "",
         fill = ""
    ) 
)


(p5 <- plot_grid(p4, p3, p1, p2, ncol=2, labels = c("a", "b", "c","d"), label_size = 20, label_fontfamily = "Open Sans", align = "hv" ))
ggsave("acesim_fig.svg",p5,device=svg,       height=10, width=10)
ggsave("acesim_fig.pdf",p5,device=cairo_pdf, height=10, width=10)
