# Supplementary material for: Understanding indirect assortative mating and its intergenerational consequences for educational attainment
Source: Nat Commun. 2025 Jun 6;16:5264. doi: 10.1038/s41467-025-60483-0 (PMC12144155; doi:10.1038/s41467-025-60483-0)
Supplement: Supplementary file 4 — Source Data [file 41467_2025_60483_MOESM4_ESM.zip › Source Data/Simulations/plotsim_cots.R]

source("../MiscFunctions.R")
library(cowplot)
var.results <- read_csv("cotssim_results.csv")
sim_vars <- read_csv("cotssim_vars.csv")
sim_PO <- read_csv("cotssim_PO.csv")
colnames(sim_PO)[c(1,3)] <- c("Parameter", "Estimate")


exclude <- which(var.results$Code > 1)


var.results.long <- var.results %>% 
  as.data.frame() %>% 
  pivot_longer(cols = -Code, names_to = "Parameter", values_to = "Estimate")

var.sim.long <- as.data.frame(t(sim_vars)) %>% mutate(Parameter = rownames(.)) %>% rename(Estimate = V1)


(p1 <- filter(var.results.long, 
              Parameter %in% c("VA1","VC1","VT1","VrGE1", "VE1")) %>% 
    mutate(
      Generation = factor(ifelse( Parameter %in% c("VA1","VC1","VT1","VrGE1","VE1","VSH1"), "Parent Phenotype", "Offspring Phenotype"), levels=c("Parent Phenotype", "Offspring Phenotype")),
      Parameter = factor(Parameter, levels = c("VA1P","VA1","VA2","VC1","VT1","VF","VC2","VE1","VE2","VrGE1","VrGE2","VSH1","VSH1p", "VSH2"))) %>% 
    
    ggplot(aes(x = Parameter, 
               y = Estimate, 
               color = Parameter))  +

        stat_summary(fun.data = function(y) {
      return(data.frame(
        ymin = quantile(y, 0.25),
        ymax = quantile(y, 0.75)
      ))
    }, geom = "linerange", linewidth = 2, position = position_nudge(x=-.30)) +  
    stat_summary(fun.data = function(y) {
      return(data.frame(
        ymin = quantile(y, 0.025),
        ymax = quantile(y, 0.975)
      ))
    }, geom = "linerange", linewidth = 1, position = position_nudge(x=-.30)) +
    
    geom_jitter(width=.2, height=0, size=1, alpha=.25) +
    geom_point(data = filter(var.sim.long, Parameter %in% c("VA1","VC1","VT1","VrGE1", "VE1")),
               color="black", size=4, position = position_nudge(x=.25)) +
    
    geom_text(data = filter(var.sim.long, Parameter %in% c("VA1","VC1","VT1","VrGE1", "VE1")),
              mapping = aes(label=paste0(round(Estimate*100),"%")),
              color="black", size=4, position = position_nudge(x=.25), vjust=-1, hjust=0.1) +
    
    stat_summary(fun.data = function(y) {
      return(data.frame(
        ymin = median(y),
        ymax = median(y)
      ))
    }, geom = "errorbar", linewidth = 1, color = "gray25", linetype ="dashed") +  
    
    scale_fill_manual(values = clrs.drk[c(1,2,5,6,4)], guide="none") +
    scale_color_manual(values = clrs.drk[c(1,2,5,6,4)], guide="none") +
    scale_y_continuous(labels = function(x) paste0(round(x*100),"%")) +
    scale_x_discrete(labels = c(VA1 = expression(V[A]),
                                VC1 = expression(V[C]),
                                VT1 = expression(V[T]),
                                VE1 = expression(V[E]),
                                VrGE1 = expression(V[rGE]))) +
    custom_theme(base_size = 15, base_family = "Open Sans") +
    geom_hline(yintercept = c(0,1), linewidth =1.5) +
    theme(axis.title.x = element_blank()) +
    #guides(fill = guide_legend(override.aes = list(shape = NA)) ) +
    labs(title = "Focal Phenotype", 
         y= "Variance Explained",
         fill = ""
    ) +
    coord_cartesian(clip = 'off') 
)


(p2 <- filter(var.results.long, 
              Parameter %in% c("Phenotypic","Passive Genetic","Passive Environmental")) %>% 
    
    ggplot(aes(y = Parameter, 
               x = Estimate, 
               color = Parameter))  +
    
    geom_jitter(width=0, height=.2, size=1, alpha=.25) +
    stat_summary(fun.data = function(y) {
      return(data.frame(
        y = median(y),
        ymin = quantile(y, 0.25),
        ymax = quantile(y, 0.75)
      ))
    }, geom = "linerange", linewidth = 2, position = position_nudge(y=-.30)) +
    stat_summary(fun.data = function(y) {
      return(data.frame(
        y = median(y),
        ymin = quantile(y, 0.025),
        ymax = quantile(y, 0.975)
      ))
    }, geom = "linerange", linewidth = 1, position = position_nudge(y=-.30)) +

    geom_point(data = filter(sim_PO,  type=="total" & Parameter %in% c("Phenotypic","Passive Genetic","Passive Environmental")),
               color="black", size=4, position = position_nudge(y=.25)) +
    
    geom_text(data = filter(sim_PO,  type=="total" & Parameter %in% c("Phenotypic","Passive Genetic","Passive Environmental")),
              mapping = aes(label=numformat(Estimate,2)),
              color="black", size=4, position = position_nudge(y=.25), vjust=0, hjust=-.5) +
    stat_summary(fun.data = function(y) {
      return(data.frame(
        ymin = median(y),
        ymax = median(y)
      ))
    }, geom = "errorbar", linewidth = 1, color = "gray25", linetype ="dashed") +  
    
    scale_fill_manual(values = clrs.drk[c(2,1,6,4)], guide="none") +
    scale_color_manual(values = clrs.drk[c(2,1,6,4)], guide="none") +
    scale_x_continuous(expand = c(0,0), limits=c(-.1,.42), labels=function(x) numformat(x), breaks=seq(-1,1,.05)) +
    scale_y_discrete(labels = function(x) paste0(x," Transmission")) +
    
    custom_theme(base_size = 15, base_family = "Open Sans") +
    geom_vline(xintercept = c(0), linewidth =1.5) +
    #guides(fill = guide_legend(override.aes = list(shape = NA)) ) +
    labs(title = "Parent-Offspring Correlation",
         y= "",x="Correlation",
         fill = ""
    ) 
)

(p3 <- filter(var.results.long, 
              Parameter %in% c("VA1P","VA2","VF","VC2","VrGE2", "VE2")) %>% 
    mutate(
      Generation = factor(ifelse( Parameter %in% c("VA1","VC1","VT1","VrGE1","VE1","VSH1"), "Parent Phenotype", "Offspring Phenotype"), levels=c("Parent Phenotype", "Offspring Phenotype")),
      Parameter = factor(Parameter, levels = c("VA1P","VA1","VA2","VC1","VT1","VF","VC2","VE1","VE2","VrGE1","VrGE2","VSH1","VSH1p", "VSH2"))) %>% 
    
    ggplot(aes(x = Parameter, 
               y = Estimate, 
               color = Parameter))  +
    
    stat_summary(fun.data = function(y) {
      return(data.frame(
        y = median(y),
        ymin = quantile(y, 0.25),
        ymax = quantile(y, 0.75)
      ))
    }, geom = "linerange", linewidth = 2, position = position_nudge(x=-.30)) +  # IQR with thinner line
    stat_summary(fun.data = function(y) {
      return(data.frame(
        y = median(y),
        ymin = quantile(y, 0.025),
        ymax = quantile(y, 0.975)
      ))
    }, geom = "linerange", linewidth = 1, position = position_nudge(x=-.30)) +
    
    
    geom_jitter(width=.2, height=0, size=1, alpha=.25) +
    geom_point(data = filter(var.sim.long, Parameter %in% c("VA1P","VA2","VF","VC2","VrGE2", "VE2")),
               color="black", size=4, position = position_nudge(x=.25)) +
    
    geom_text(data = filter(var.sim.long, Parameter %in% c("VA1P","VA2","VF","VC2","VrGE2", "VE2")),
              mapping = aes(label=paste0(round(Estimate*100),"%")),
              color="black", size=4, position = position_nudge(x=.25), vjust=-1, hjust=0.1) +
    stat_summary(fun.data = function(y) {
      return(data.frame(
        ymin = median(y),
        ymax = median(y)
      ))
    }, geom = "errorbar", linewidth = 1, color = "gray25", linetype ="dashed") +  
    
    
    scale_fill_manual(values = clrs.drk[c(1,1,2,2,6,4)], guide="none") +
    scale_color_manual(values = clrs.drk[c(1,1,2,2,6,4)], guide="none") +
    scale_y_continuous(labels = function(x) paste0(round(x*100),"%")) +
    scale_x_discrete(labels = c(VA1P = expression(V["A1'"]),                              
                                VA2 = expression(V[A2]),                              
                                VF = expression(V[F]),
                                VC2 = expression(V[C2]),
                                VE2 = expression(V[E]),
                                VrGE2 = expression(V[rGE]))) +
    
    custom_theme(base_size = 15, base_family = "Open Sans") +
    theme(axis.title.x = element_blank()) +
    geom_hline(yintercept = c(0,1), linewidth =1.5) +
    labs(title = "Offspring Phenotype",
         y= "Variance Explained",
         fill = ""
    ) +
    coord_cartesian(clip = 'off') )


(p4 <- filter(var.results.long, 
              Parameter %in% c("VA1_s","VC1_s","VT1_s","VrGE1_s", "VE1_s")) %>% 
    mutate(Parameter = factor(Parameter, levels = c("VA1P","VA1_s","VA2","VC1_s","VT1_s","VF","VC2","VE1_s","VE2","VrGE1_s","VrGE2","VSH1","VSH1p", "VSH2"))) %>% 
    
    ggplot(aes(x = Parameter, 
               y = Estimate, 
               color = Parameter))  +
    
    stat_summary(fun.data = function(y) {
      return(data.frame(
        y = median(y),
        ymin = quantile(y, 0.25),
        ymax = quantile(y, 0.75)
      ))
    }, geom = "linerange", linewidth = 2, position = position_nudge(x=-.30)) + 
    stat_summary(fun.data = function(y) {
      return(data.frame(
        y = median(y),
        ymin = quantile(y, 0.025),
        ymax = quantile(y, 0.975)
      ))
    }, geom = "linerange", linewidth = 1, position = position_nudge(x=-.30)) +
    
    
    geom_jitter(width=.2, height=0, size=1, alpha=.25) +
    geom_point(data = filter(var.sim.long, Parameter %in% c("VA1_s","VC1_s","VT1_s","VrGE1_s", "VE1_s")),
               color="black", size=4, position = position_nudge(x=.25)) +
    
    geom_text(data = filter(var.sim.long, Parameter %in% c("VA1_s","VC1_s","VT1_s","VrGE1_s", "VE1_s")),
              mapping = aes(label=paste0(round(Estimate*100),"%")),
              color="black", size=4, position = position_nudge(x=.25), vjust=-1, hjust=.1) +
    stat_summary(fun.data = function(y) {
      return(data.frame(
        ymin = median(y),
        ymax = median(y)
      ))
    }, geom = "errorbar", linewidth = 1, color = "gray25", linetype ="dashed") +  
    
    scale_fill_manual(values = clrs.drk[c(1,2,5,6,4)], guide="none") +
    scale_color_manual(values = clrs.drk[c(1,2,5,6,4)], guide="none") +
    scale_y_continuous(labels = function(x) paste0(round(x*100),"%")) +
    scale_x_discrete(labels = c(VA1_s = expression(V[A]),
                                VC1_s = expression(V[C]),
                                VT1_s = expression(V[T]),
                                VE1_s = expression(V[E]),
                                VrGE1_s = expression(V[rGE]))) +
    custom_theme(base_size = 15, base_family = "Open Sans") +
    geom_hline(yintercept = c(0,1), linewidth =1.5) +
    theme(axis.title.x = element_blank()) +
    labs(title = "Sorting Factor", 
         y= "Variance Explained",
         fill = ""
    ) +
    coord_cartesian(clip = 'off'))

(p5 <- plot_grid(p1, p4, p3, ncol=3, labels = c("a", "b", "c"), label_size = 20, label_fontfamily = "Open Sans", align = "h" ))
(p6 <- plot_grid(p5, p2, ncol=1, labels = c("", "d"), label_size = 20, label_fontfamily = "Open Sans", rel_heights = c(1.7,1)))
ggsave("cotssim_fig.svg",p6,device=svg,       height=9, width=13)
ggsave("cotssim_fig.pdf",p6,device=cairo_pdf, height=9, width=13)
