# Supplementary material for: Understanding indirect assortative mating and its intergenerational consequences for educational attainment
Source: Nat Commun. 2025 Jun 6;16:5264. doi: 10.1038/s41467-025-60483-0 (PMC12144155; doi:10.1038/s41467-025-60483-0)
Supplement: Supplementary file 4 — Source Data [file 41467_2025_60483_MOESM4_ESM.zip › Source Data/Simulations/runsim_iamace.R]

source("datasim_iamace.R")
source("iam.ace.fun.R")
set.seed(1)
library(OpenMx)
mxOption(key="Default optimizer", value="NPSOL")


n_sims <- 1000
var.results <- NULL
sim.results <- NULL
i <- 1
while (i <= n_sims) {
  cat(paste("...",i))
  dta <- try(suppressMessages(suppressWarnings(
    sim.ace.fun(
    nMZ = 3000,
    nDZ = 3000,
    nFS = 150000,
    
    partner_cor = .50,
    
    ap = sqrt(.50),
    cp = sqrt(.10),
    tp = sqrt(.05),
    qp = sqrt(0), # stratification
    
    
    as = sqrt(runif(1,0,.5)),
    cs = sqrt(runif(1,0,.5)),
    ts = sqrt(0)
    ) )))
  

  if (!inherits(dta, "try-error")) { # Simulation may return error if parameters are impossible (e.g., implied partner correlation >1)
  
   fit <- iAMmodel(dta$FS, dta$MZ, dta$DZ, 
                   ap.free = T,ap.val = .15, 
                   cp.free = T,cp.val = .15, 
                   tp.free = T,tp.val = .0,
                   
                   as.free = T,
                   cs.free = T, 
                   ts.free = T) 
   fit <- suppressMessages(suppressWarnings( mxRun(fit) ))
   if ( fit$output$status$code > 1) { fit <-  suppressMessages(suppressWarnings( mxTryHard(fit) )) }

   
   results <- cbind(fit$resultsP$result,fit$resultsS$result,fit$resultsCov$result, fit$resultsHom$result, data.frame("Code" = fit$output$status$code))
   var.results <- rbind(var.results, results)
   sim.results <- rbind(sim.results, t(sims_pars))
   i <- i + 1 # Only advances if simulation succeeded
  }  }
write_csv(as.data.frame(var.results), "acesim_results.csv")
write_csv(as.data.frame(sim.results), "acesim_vars.csv")
