# Supplementary material for: Understanding indirect assortative mating and its intergenerational consequences for educational attainment
Source: Nat Commun. 2025 Jun 6;16:5264. doi: 10.1038/s41467-025-60483-0 (PMC12144155; doi:10.1038/s41467-025-60483-0)
Supplement: Supplementary file 4 — Source Data [file 41467_2025_60483_MOESM4_ESM.zip › Source Data/Simulations/runsim_iamcots.R]

source("datasim_iamcots.R")
source("iam.cots.fun.R")
set.seed(1)
library(OpenMx)
mxOption(key="Default optimizer", value="NPSOL")

n_sims <- 1000
var.results <- NULL
i <- 1
while (i <= n_sims) {
  dta <-  try(suppressMessages(
    sim.cots.fun(
                          ff_mz = 1500, 
                          mm_mz = 1500, 
                          ff_fs = 75000, 
                          mm_fs = 75000,
                          ff_dz = 1500, 
                          mm_dz = 1500,
                          
                          # Parent generation
                          mu= 0.45,
                          w = "auto",
                          a1 = sqrt(0.45),
                          c1 = sqrt(0.10),
                          t1 = sqrt(.05),
                          
                          # Offspring generation
                          a2 = sqrt(0.25),
                          c2 = sqrt(0.05),
                          
                          # Intergenerational
                          a1p = sqrt(.20), 
                          c1pf = sqrt(.02), 
                          c1pm = sqrt(.02),
                          pf= .05, 
                          pm= .05, 
                          
                          
                          indirect.assortment = T,
                          a1t = sqrt(.30),
                          c1t = sqrt(.40),
                          t1t = sqrt(.05),
                          
                          empirical = F
  )), silent = T)
  
  if (!inherits(dta, "try-error")) {
    
    fit <- suppressMessages(suppressWarnings(
      iam.cots.fun(dta, 
                        
                        t1.free = T,
                        
                        indirect.assortment = T,
                        c1s.free = T,
                        a1s.free = T,
                        t1s.free = T,
                        e1s.free = F,VarS_constraint = F,
                        
                        parental_rGE = T
                        )
    ))
    if ( fit$output$status$code > 1) { fit <-  suppressMessages(suppressWarnings( mxTryHard(fit) )) }
    
    results <- c(fit$est_var$result[1,], fit$est_PO$result[3,], c("Code" = fit$output$status$code))
    var.results <- rbind(var.results, results)
    i <- i+1
  }
  
}
write_csv(as.data.frame(var.results), "cotssim_results.csv")
write_csv(as.data.frame(sim_vars), "cotssim_vars.csv")
write_csv(sim_PO, "cotssim_PO.csv")
