# Supplementary material for: Understanding indirect assortative mating and its intergenerational consequences for educational attainment
Source: Nat Commun. 2025 Jun 6;16:5264. doi: 10.1038/s41467-025-60483-0 (PMC12144155; doi:10.1038/s41467-025-60483-0)
Supplement: Supplementary file 4 — Source Data [file 41467_2025_60483_MOESM4_ESM.zip › Source Data/supfig11.R]

source("MiscFunctions.R")
library(reshape2)
library(cowplot)


intergen_cormatrices <- readRDS("result_files/intergen_cormatrices.rds")


MZmat <- intergen_cormatrices$MZ$r
DZmat <- intergen_cormatrices$DZ$r
FSmat <- intergen_cormatrices$FS$r

MZmat[upper.tri(MZmat)] <- intergen_cormatrices$MZ$n[upper.tri(intergen_cormatrices$MZ$n)]
DZmat[upper.tri(DZmat)] <- intergen_cormatrices$DZ$n[upper.tri(intergen_cormatrices$DZ$n)]
FSmat[upper.tri(FSmat)] <- intergen_cormatrices$FS$n[upper.tri(intergen_cormatrices$FS$n)]

rownames(MZmat) <- colnames(MZmat) <- c("Twin 1", "Twin 2", "Partner 1", "Partner 2", "Child 1(1)", "Child 2(1)", "Child 1(2)", "Child 2(2)")
rownames(DZmat) <- colnames(DZmat) <- c("Twin 1", "Twin 2", "Partner 1", "Partner 2", "Child 1(1)", "Child 2(1)", "Child 1(2)", "Child 2(2)")
rownames(FSmat) <- colnames(FSmat) <- c("Sibling 1", "Sibling 2", "Partner 1", "Partner 2", "Child 1(1)", "Child 2(1)", "Child 1(2)", "Child 2(2)")


MZmat <- melt(MZmat) %>% mutate(Var1 = factor(Var1, levels=rev(unique(Var1))), 
                                label1 = ifelse(value>1,paste0("n = \n",numformat(value)),""),
                                label2 = ifelse(value<1,numformat(value),""),
                                cor = ifelse(value < 1, value, NA))
DZmat <- melt(DZmat) %>% mutate(Var1 = factor(Var1, levels=rev(unique(Var1))), 
                                label1 = ifelse(value>1,paste0("n = \n",numformat(value)),""),
                                label2 = ifelse(value<1,numformat(value),""),
                                cor = ifelse(value < 1, value, NA))
FSmat <- melt(FSmat) %>% mutate(Var1 = factor(Var1, levels=rev(unique(Var1))), 
                                label1 = ifelse(value>1,paste0("n = \n",numformat(value)),""),
                                label2 = ifelse(value<1,numformat(value),""),
                                cor = ifelse(value < 1, value, NA))


(pMZ <- ggplot(data = MZmat, aes(Var2, Var1, 
                                     fill = cor,
                                     label = label2)) +
  geom_tile(color = "white", linewidth = 1) +
  geom_text(size = 5, family = "Open Sans", color = "black") +
  geom_text(mapping = aes(label = label1), size = 3, family = "Open Sans", color = "black") +
  scale_fill_gradient2(low = clrs.drk[2], high = clrs.drk[1], mid = "white", na.value = "transparent",
                       midpoint = 0, limit = c(-1, 1), space = "Lab", 
                       name = "Pearson\nCorrelation", guide="none") +
  scale_x_discrete(position="top") +
  custom_theme(base_size = 15, base_family = "Open Sans") +
  theme(axis.text.x = element_text(angle = 90, vjust = .5, hjust = 0)) +
  coord_fixed() +
  labs(x = "", y = "", 
       title = "Monozygotic Twin Families"))

(pDZ <- ggplot(data = DZmat, aes(Var2, Var1, 
                                 fill = cor,
                                 label = label2)) +
    geom_tile(color = "white", linewidth = 1) +
    geom_text(size = 5, family = "Open Sans", color = "black") +
    geom_text(mapping = aes(label = label1), size = 3, family = "Open Sans", color = "black") +
    scale_fill_gradient2(low = clrs.drk[2], high = clrs.drk[1], mid = "white", na.value = "transparent",
                         midpoint = 0, limit = c(-1, 1), space = "Lab", 
                         name = "Pearson\nCorrelation", guide="none") +
    scale_x_discrete(position="top") +
    custom_theme(base_size = 15, base_family = "Open Sans") +
    theme(axis.text.x = element_text(angle = 90, vjust = .5, hjust = 0)) +
    coord_fixed() +
    labs(x = "", y = "", 
         title = "Dizygotic Twin Families"))

(pFS <- ggplot(data = FSmat, aes(Var2, Var1, 
                                 fill = cor,
                                 label = label2)) +
    geom_tile(color = "white", linewidth = 1) +
    geom_text(size = 5, family = "Open Sans", color = "black") +
    geom_text(mapping = aes(label = label1), size = 3, family = "Open Sans", color = "black") +
    scale_fill_gradient2(low = clrs.drk[2], high = clrs.drk[1], mid = "white", na.value = "transparent",
                         midpoint = 0, limit = c(-1, 1), space = "Lab", 
                         name = "Pearson\nCorrelation", guide="none") +
    scale_x_discrete(position="top") +
    custom_theme(base_size = 15, base_family = "Open Sans") +
    theme(axis.text.x = element_text(angle = 90, vjust = .5, hjust = 0)) +
    coord_fixed() +
    labs(x = "", y = "", 
         title = "Full Sibling Families"))

(p1 <- plot_grid(pMZ,pDZ,pFS, ncol=3,  labels = c("a", "b", "c", "d"), label_size = 20, label_fontfamily = "Open Sans", align = "h" ))

ggsave("supfig11.svg",p1, device = svg, width=15,height=6)
ggsave("supfig11.pdf",p1, device = cairo_pdf, width=15,height=6)
