# Supplementary material for: Understanding indirect assortative mating and its intergenerational consequences for educational attainment
Source: Nat Commun. 2025 Jun 6;16:5264. doi: 10.1038/s41467-025-60483-0 (PMC12144155; doi:10.1038/s41467-025-60483-0)
Supplement: Supplementary file 4 — Source Data [file 41467_2025_60483_MOESM4_ESM.zip › Source Data/supfig12.R]

source("MiscFunctions.R")
library(cowplot)
library(ggrepel)


implied_cors_dAM_ACE <- read_csv("result_files/implied_cors_dAM_ACE.csv")
implied_cors_iAM_ACE <- read_csv("result_files/implied_cors_iAM_ACE.csv")
implied_cors_dAM_COTS <- read_csv("result_files/implied_cors_dAM_COTS.csv")
implied_cors_iAM_COTS <- read_csv("result_files/implied_cors_iAM_COTS.csv")


smpl_x <- sample(c(0,.4),21,T)
smpl_y <- ifelse(smpl_x==0,.4,0)


(p1 <- implied_cors_dAM_ACE %>% 
    ggplot(aes(x=Observed, y=Implied,label=Relation, xmin=Obs_LB, xmax=Obs_UB, ymin=Imp_LB, ymax=Imp_UB, color=Relation)) +
    geom_abline(linewidth=.5) +
    geom_label_repel(family="Open Sans", size=4, segment.size=.7,segment.color="black",  max.overlaps = Inf, nudge_x = smpl_x[1:10], nudge_y=smpl_y[1:10],box.padding=unit(.4, "lines")) +
    geom_point(size=4, shape=16) +
    geom_errorbar(linewidth=1, width=0) +
    geom_errorbarh(linewidth=1, height=0) +
    
    custom_theme(base_size = 15, base_family = "Open Sans") +
    theme( panel.background = element_rect(fill="gray95", color="black", linewidth = 1),
           text = element_text(size=5*.pt),
           axis.text = element_text(size=5*.pt),
           plot.margin = unit(c(1,1,1,1), "lines")) +
    coord_fixed(ylim=c(0,1), xlim=c(0,1), expand=F) +
    scale_color_discrete(guide="none") +
    scale_y_continuous(labels=function(x) numformat(x)) +
    scale_x_continuous(labels=function(x) numformat(x)) +
  labs(title="dAM-ACE", x="Observed Correlation", y="Implied Correlations"))


(p2 <- implied_cors_iAM_ACE %>% 
    ggplot(aes(x=Observed, y=Implied,label=Relation, xmin=Obs_LB, xmax=Obs_UB, ymin=Imp_LB, ymax=Imp_UB, color=Relation)) +
    geom_abline(linewidth=.5) +
    geom_label_repel(family="Open Sans", size=4, segment.size=.7,segment.color="black",  max.overlaps = Inf,nudge_x = smpl_x[1:10], nudge_y=smpl_y[1:10],box.padding=unit(.4, "lines")) +
    geom_point(size=4, shape=16) +
    geom_errorbar(linewidth=1, width=0) +
    geom_errorbarh(linewidth=1, height=0) +
    
    custom_theme(base_size = 15, base_family = "Open Sans") +
    theme( panel.background = element_rect(fill="gray95", color="black", linewidth = 1),
           text = element_text(size=5*.pt),
           axis.text = element_text(size=5*.pt),
           plot.margin = unit(c(1,1,1,1), "lines")) +
    coord_fixed(ylim=c(0,1), xlim=c(0,1), expand=F) +
    scale_color_discrete(guide="none") +
    scale_y_continuous(labels=function(x) numformat(x)) +
    scale_x_continuous(labels=function(x) numformat(x)) +
    labs(title="iAM-ACE", x="Observed Correlation", y="Implied Correlations"))


(p3 <- implied_cors_dAM_COTS %>% 
    ggplot(aes(x=Observed, y=Implied,label=Relation, xmin=Obs_LB, xmax=Obs_UB, ymin=Imp_LB, ymax=Imp_UB, color=Relation)) +
    geom_abline(linewidth=.5) +
    geom_label_repel(family="Open Sans", size=4, segment.size=.7,segment.color="black",  max.overlaps = Inf, nudge_x = smpl_x, nudge_y=smpl_y,box.padding=unit(.4, "lines")) +
    geom_point(size=4, shape=16) +
    geom_errorbar(linewidth=1, width=0) +
    geom_errorbarh(linewidth=1, height=0) +
    
    custom_theme(base_size = 15, base_family = "Open Sans") +
    theme( panel.background = element_rect(fill="gray95", color="black", linewidth = 1),
           text = element_text(size=5*.pt),
           axis.text = element_text(size=5*.pt),
           plot.margin = unit(c(1,1,1,1), "lines")) +
    coord_fixed(ylim=c(0,1), xlim=c(0,1), expand=F) +
    scale_color_discrete(guide="none") +
    scale_y_continuous(labels=function(x) numformat(x)) +
    scale_x_continuous(labels=function(x) numformat(x)) +
    labs(title="dAM-COTS", x="Observed Correlation", y="Implied Correlation"))


(p4 <- implied_cors_iAM_COTS %>% 
    ggplot(aes(x=Observed, y=Implied,label=Relation, xmin=Obs_LB, xmax=Obs_UB, ymin=Imp_LB, ymax=Imp_UB, color=Relation)) +
    geom_abline(linewidth=.5) +
    geom_label_repel(family="Open Sans", size=4, segment.size=.7,segment.color="black",  max.overlaps = Inf, nudge_x = smpl_x, nudge_y=smpl_y,box.padding=unit(.4, "lines")) +
    geom_point(size=4, shape=16) +
    geom_errorbar(linewidth=1, width=0) +
    geom_errorbarh(linewidth=1, height=0) +
    
    custom_theme(base_size = 15, base_family = "Open Sans") +
    theme( panel.background = element_rect(fill="gray95", color="black", linewidth = 1),
           text = element_text(size=5*.pt),
           axis.text = element_text(size=5*.pt),
           plot.margin = unit(c(1,1,1,1), "lines")) +
    coord_fixed(ylim=c(0,1), xlim=c(0,1), expand=F) +
    scale_color_discrete(guide="none") +
    scale_y_continuous(labels=function(x) numformat(x)) +
    scale_x_continuous(labels=function(x) numformat(x)) +
    labs(title="iAM-COTS", x="Observed Correlation", y="Implied Correlation"))

  
  
  (p5 <- plot_grid(p1, p2, p3,p4, ncol=2, labels = c("a", "b", "c", "d"), label_size = 20, label_fontfamily = "Open Sans", align = "h" , rel_widths = c(5,5,4)))


ggsave("supfig12.svg",p5, device = svg, width=13,height=13)
ggsave("supfig12.pdf",p5, device = cairo_pdf, width=13,height=13)
