# Supplementary material for: Understanding indirect assortative mating and its intergenerational consequences for educational attainment
Source: Nat Commun. 2025 Jun 6;16:5264. doi: 10.1038/s41467-025-60483-0 (PMC12144155; doi:10.1038/s41467-025-60483-0)
Supplement: Supplementary file 4 — Source Data [file 41467_2025_60483_MOESM4_ESM.zip › Source Data/supfig13.R]

source("MiscFunctions.R")
library(reshape2)
library(cowplot)

mods_vcov <- readRDS("result_files/mods_vcov.rds")

ace_vcov <- mods_vcov$iAM_ACE |> cov2cor()
cots_vcov<- mods_vcov$iAM_COTS|> cov2cor()

ace_vcov[upper.tri(ace_vcov)] <- NA
cots_vcov[upper.tri(cots_vcov)] <- NA


ace_vcov <- melt(ace_vcov) %>% mutate(Var1 = factor(Var1, levels=rev(unique(Var1)))) %>%  na.omit()
cots_vcov <- melt(cots_vcov) %>% mutate(Var1 = factor(Var1, levels=rev(unique(Var1)))) %>%  na.omit()


pars_ACE <- c(
  mean = expression(bar(X)),
  a1   = expression(a),
  c1   = expression(c),
  t1   = expression(t),
  e1   = expression(e),
  c_s  = expression(tilde(c)),
  t_s  = expression(tilde(t)),
  e_s  = expression(tilde(e)),
  mu1  = expression(mu)
)


(pACE <- ggplot(data = ace_vcov, aes(Var2, Var1, 
                                     fill = value,
                                     label = numformat(value))) +
  geom_tile(color = "white", linewidth = 1) +
  geom_text(size = 5, family = "Open Sans", color = "black") +
  
    scale_fill_gradient2(low = clrs.drk[2], high = clrs.drk[1], mid = "white", na.value = "transparent",
                       midpoint = 0, limit = c(-1, 1), space = "Lab", 
                       name = "Correlation", guide="none") +
  scale_x_discrete(position="top", labels=pars_ACE) +
    scale_y_discrete(labels=pars_ACE) +
  custom_theme(base_size = 15, base_family = "Open Sans") +
  coord_fixed() +
  labs(x = "", y = "", 
       title = "iAM-ACE"))

pars_COTS <- c(
  est_a1      = expression(a[1]),
  est_c1      = expression(c[1]),
  est_t1      = expression(t[1]),
  est_e1      = expression(e[1]),
  est_a1p     = expression(a[1]*"'"),
  est_p       = expression(p),
  est_c1p     = expression(c[1]*"'"),
  est_a2      = expression(a[2]),
  est_c2      = expression(c[2]),
  est_e2      = expression(e[2]),
  est_c1s     = expression(tilde(c[1])),
  est_t1s     = expression(tilde(t[1])),
  est_e1s     = expression(tilde(e[1])),
  mu1         = expression(mu),
  parent_mean = expression(bar(X)[parent]),
  child_mean  = expression(bar(X)[child]),
  w_est       = expression(omega)
)


(pCOTS <- ggplot(data = cots_vcov, aes(Var2, Var1, 
                                              fill = value,
                                              label = numformat(value))) +
    geom_tile(color = "white", linewidth = 1) +
    geom_text(size = 5, family = "Open Sans", color = "black") +
    
    scale_fill_gradient2(low = clrs.drk[2], high = clrs.drk[1], mid = "white", na.value = "transparent",
                         midpoint = 0, limit = c(-1, 1), space = "Lab", 
                         name = "Correlation", guide="none") +
    scale_x_discrete(position="top",labels=pars_COTS) +
    scale_y_discrete(labels=pars_COTS) +
    
    custom_theme(base_size = 15, base_family = "Open Sans") +
    coord_fixed() +
    labs(x = "", y = "", 
         title = "iAM-COTS"))


(p1 <- plot_grid(pACE,pCOTS, ncol=2,  labels = c("a", "b"), label_size = 20, label_fontfamily = "Open Sans", align = "h" ,rel_widths = c(1,2)))

ggsave("supfig13.svg",p1, device = svg, width=15,height=10)
ggsave("supfig13.pdf",p1, device = cairo_pdf, width=15,height=10)
