# Supplementary material for: Understanding indirect assortative mating and its intergenerational consequences for educational attainment
Source: Nat Commun. 2025 Jun 6;16:5264. doi: 10.1038/s41467-025-60483-0 (PMC12144155; doi:10.1038/s41467-025-60483-0)
Supplement: Supplementary file 4 — Source Data [file 41467_2025_60483_MOESM4_ESM.zip › Source Data/Table COTS Equations.R]

library(tidyverse)
library(flextable)
library(ftExtra)
library(equatags)
library(officer)


tbl2 <- data.frame(Name = c(
  "Useful Shorthands",
  "Variance Components in Parent generation",
  #------
  "Additive genetic variance",
  "Sibling-shared environmental variance",
  "Twin-shared environmental variance",
  "Gene-Environment covariance",
  "Non-shared environmental variance",

  "Variance Components in Offspring generation",
  "Additive genetic variance  \n associated with parental phenotype",
  "Family variance  \n associated with parental phenotype",
  "Additive genetic variance  \n independent of parental phenotype",
  "Shared environmental variance  \n independent of parental phenotype",
  "Gene-Environment covariance",
  "Unique environmental variance",
  
  "Other useful Shorthands",
  #------
  "Correlation between P and S",
  "Sibling Correlation between P and S",
  "Sibling Correlation between S and S",
  "Genotypic correlation between full siblings",
  "Focal Phenotype - Offspring Covariance  \n w/o assortative mating",
  "Sorting Factor - Offspring Covariance \n w/o assortative mating",
  
  "Cells in Covariance Matrix",
  "Variances",
  #------
  "Observed Parental Phenotype",
  "Offspring Phenotype",
  
  
  "Covariances in Parent Generation",
  #------
  "Siblings/Twins",
  "Partners",
  "Siblings-in-law",
  "Co-siblings-in-law",
  
  "Intergenerational Covariances",
  "Parent-Offspring",
  
  "Avuncular",
  "Avuncular-in-law ",
  "Covariances in Offspring Generation",
  "Siblings",
  "Cousins"),
  Shorthand = c(
    "","",
    "V_{A1} =","V_{C1} =","V_{T1} =","V_{rGE1} =","V_{E1} =",
    "","V_{A1P} =","V_{F} =","V_{A2} =","V_{C2} =","V_{rGE2} =","V_{E2} =",
    "",
    "\\sigma_{PS} =",
    "\\delta_{PS} =",
    "\\delta_{SS} =",
    "f_{FS} =",
    "\\lambda_{PO} =",
    "\\lambda_{SO} =", 
    "","",
    "\\sigma_p^2 =",
    "\\sigma_o^2 =",
    "", 
    "\\delta_{PP} =",
    "",
    "",
    "",
    "",
    "",
    "\\tau =",
    "",
    "",
    "",
    ""),
    
  Equation = c(
    "","",
    "a_1^2","c_1^2","t_{1}^2","2\\omega a_{1} c_{1}","e_{1}^2",
    "",
    "a\\prime_{1} ^2 (f_{FS} + k)",
    "2\\sigma_p^2p^2 + 2c\\prime_{1}^2 + 4p(c_1 + a_1\\omega)c\\prime_{1} + 2\\mu(c\\prime_{1}(c_1 + a_1\\omega) + \\sigma_{PS} p)^2",
    "a_2^2","c_2^2",
    "2p(a_1 + c_1\\omega)a\\prime_{1} + 2a\\prime_{1}\\omega c\\prime_{1} + 2a\\prime_{1}(\\tilde{a}_1 + \\tilde{c}_1\\omega)\\mu((\\tilde{c}_1 + \\tilde{a}\\omega)c\\prime_{1} + \\sigma_{PS}p)",
    "e_2^2",
    "",
    
    
    
    "(\\tilde{a}_{1} + \\tilde{c}_{1}\\omega)a_{1} + (\\tilde{c}_{1} + \\tilde{a}_{1}\\omega)c_{1} + t_{1}\\tilde{t}_{1} + e_{1}\\tilde{e}_{1} ",
    "(f\\tilde{a}_{1} + \\tilde{c}_{1} \\omega) a_{1}  + (\\tilde{c}_{1} + \\tilde{a}_{1} \\omega) c_{1} + \\tilde{t}_{1} r_{t} t_{1}",
    "f\\tilde{a}_{1}^2   + \\tilde{c}_{1}^2  + 2\\tilde{a}_{1}\\omega\\tilde{c}_{1} + r_{t}\\tilde{t}_{1}^2",
    "\\frac{1 + \\mu(\\tilde{a}_{1}+\\tilde{c}_{1}\\omega)^2}{2}",
    "\\frac{(a_{1} + c_{1}\\omega) a\\prime_{1}}{2} + (c_{1} + a_{1}\\omega)c\\prime_{1} + \\sigma_p ^2 p",
    "\\frac{(\\tilde{a}_{1} + \\tilde{c}_{1}\\omega)a\\prime_{1}}{2} + (\\tilde{c}_{1} + \\tilde{a}_{1}\\omega)c\\prime_{1} + \\sigma_{PS} p",
    "","",
    "V_{A1} +V_{C1} + V_{T1} + V_{rGE1} + V_{E1}",
    "V_{A1P} + V_{F} + V_{A2} + V_{C2} + V_{rGE2} + V_{E2}",
    
    "",
    "f V_{A1} + r_{t}V_{T1} + V_{rGE1} + V_{C1}",
    "\\sigma_{PS} ^2 \\mu",
    "\\sigma_{PS} \\mu \\delta_{PS}",
    "\\sigma_{PS} ^2 \\mu ^2 \\delta_{SS}",
    "",
    "\\lambda_{PO} + \\sigma_{PS} \\mu \\lambda_{SO}",
    "\\frac{(fa_1 + c_1\\omega) a\\prime_{1}}{2} + (c_1 + a_1\\omega) c\\prime_{1} + \\delta_{PP} p + \\delta_{PS} \\mu \\lambda_{SO}", #Avuncular
    "\\sigma_{PS} \\mu \\left( (\\frac{(f\\tilde{a}_{1} + \\tilde{c}_{1}\\omega)a\\prime_{1}}{2} + (\\tilde{c}_{1} + \\tilde{a}_{1}\\omega)c\\prime_{1}   + \\delta_{PS}p) 
    + \\delta_{SS}\\mu\\lambda_{SO}  \\right) ",
    "",
    "f_{FS} a\\prime_{1}^2 + \\frac{V_{A2}}{2} + V_F + V_{C2} + V_{rGE2}",
    "\\frac{f a\\prime_{1}^2}{4} + qV_{A2} + \\delta_{PP}p^2 + c\\prime_{1}^2 
    + 2p(c_1 + a_1\\omega)c\\prime_{1} + p(fa_1 + c_1\\omega) a\\prime_{1} + a\\prime_{1}\\omega c\\prime_{1} 
    + 2 \\lambda_{SO} \\mu (  \\frac{(f\\tilde{a}_{1} + \\tilde{c}_{1}\\omega)a\\prime_{1}}{2} + (\\tilde{c}_{1} + \\tilde{a}_{1}\\omega)c\\prime_{1}   + \\delta_{PS}p )
    + \\lambda_{SO}^2 \\mu^2 \\delta_{SS}"
  ),
  Note = c(
    "","","","","r_{t}_{MZ} = r_{t}_{DZ} = 1; r_{t}_{FS} = 0",
    "","","",
    "f_{FS} + k = 1",
    "Both direct and passive environmental effects",
    "","","","",
    #------
    "",
    "Focal phenotype - Sorting factor correlation",
    "Correlation between focal phenotype \nand their siblings sorting factor",
    "Correlation between siblings' sorting factors",
    "f_{FS}=f_{DZ}",
    "Correlation between parental (focal) phenotype \nand offspring phenotype",
    "Correlation between parental sorting factor \nand offspring phenotype",
    "",
    #------
    "","",
    #------
    "","",
    "",
    "","","",  "",  "",
   
    
    "The genetically related uncle/aunt",
    "The non-genetically related uncle/aunt",
    
    "",  "",
    "")
  
  )


(ft_tbl2 <- tbl2 %>% 
  flextable() %>% 
  theme_booktabs(bold_header = TRUE) %>% 
  align(align = "center", part="all") %>% 
  
   # bg(i = seq(2,nrow(.$body$dataset),2), bg = "#f5f5f5") %>% 
    bg(i = c(seq(3,37,2)), bg = "#f2f2f2") %>% 
    
    
    add_header_row(values="Equations implied by the iAM-COTS model in Figure S20",
                   colwidths = 4) %>% 
    compose(j = "Shorthand",
          value = as_paragraph(as_equation(Shorthand))) %>% 
    compose(j = "Equation",
            value = as_paragraph(as_equation(Equation))) %>% 
    compose(i=5,j = "Note",
            value = as_paragraph(as_equation("r_{t_{MZ}} = r_{t_{DZ}} = 1; r_{t_{FS}} = 0 "))) %>% 
    compose(i=9,j = "Note",
            value = as_paragraph(as_equation("f_{FS}+k = 1"))) %>% 
    compose(i=19,j = "Note",
            value = as_paragraph(as_equation("f_{FS} = f_{DZ}"))) %>% 
    flextable::font(fontname = "EB Garamond", part= "all") %>% 
    italic(j=4, part = "body") %>%
    
    # "Main headings
    bold(i = c(1,22),j=1) %>%
    color(i = c(1,22),j=1, color="white") %>%
    #hline(i = c(1,18,19), border = fp_border_default()) %>% 
    bg(i = c(1,22), bg = "#000000") %>% 
    merge_at(i=1, j =c(1:4), part = "body") %>% 
    merge_at(i=22, j =c(1:4), part = "body") %>% 
    
    #Subheadings
    italic(i = c(2,8,15,23,26,31,35),j=1) %>%
    bold(  i = c(2,8,15,23,26,31,35),j=1) %>%
    align( i = c(2,8,15,23,26,31,35), align = "left", part="body") %>% 
    hline( i = c(2,8,15,23,26,31,35),j=1, border = fp_border_default()) %>% 
    merge_at(i=2, j =c(1:4), part = "body") %>% 
    merge_at(i=8, j =c(1:4), part = "body") %>% 
    merge_at(i=15, j =c(1:4), part = "body") %>%
    merge_at(i=23, j =c(1:4), part = "body") %>%
    merge_at(i=26, j =c(1:4), part = "body") %>%
    merge_at(i=31, j =c(1:4), part = "body") %>%
    merge_at(i=35, j =c(1:4), part = "body") %>%
    autofit())  


save_as_docx(ft_tbl2,
             path = "iAM-COTS-equations.docx")
