# Supplementary material for: Understanding indirect assortative mating and its intergenerational consequences for educational attainment
Source: Nat Commun. 2025 Jun 6;16:5264. doi: 10.1038/s41467-025-60483-0 (PMC12144155; doi:10.1038/s41467-025-60483-0)
Supplement: Supplementary file 4 — Source Data [file 41467_2025_60483_MOESM4_ESM.zip › Source Data/Table_cors.R]

library(tidyverse)
library(flextable)
library(officer)
library(ftExtra)


numformat <- function(val) { sub("^(-?)0.", "\\1.", sprintf("%.3f", val)) }


intergen_cors <- read_csv("result_files/correlations_mx.csv")
order_y <- c(unique(intergen_cors$Relation)[2],unique(intergen_cors$Relation)[1],unique(intergen_cors$Relation)[-(1:2)])
intergen_cors <- intergen_cors %>% 
  mutate(Cor_Lab = numformat(Correlation)) %>% 
  mutate(Generation = factor(Generation, levels = unique(Generation)),
         Relation = factor(Relation, levels = rev(order_y)),
         Zygosity = factor(Zygosity, levels = c("Monozygotic", "Full Sibling", "Dizygotic")))

df_par <- intergen_cors %>% 
  mutate("ests" = paste0(numformat(Correlation)," <br> *(",numformat(lbound),", ",numformat(ubound),")*")) %>% 
  select(-c(Generation, Correlation, lbound, ubound))  %>% 
  pivot_wider(id_cols = c(Relation), names_from = Zygosity, values_from = ests) %>% 
  arrange(desc(Relation))

(ft <- df_par  %>% 
    flextable() %>% 

    theme_booktabs(bold_header = TRUE) %>% 
    align(align = "center", part="all") %>% 
    
    bg(i = seq(2,nrow(.$body$dataset),2), bg = "#f2f2f2") %>% 
    colformat_md() %>% 

  add_header_row(values="Supplementary Table: Correlations (95% Confidence Intervals)",
                   colwidths = 4) %>%  
  flextable::font(fontname = "EB Garamond", part= "all") %>% 
    autofit()
)  


save_as_docx(ft, path = "Table_Correlations.docx")
