# Supplementary material for: Understanding indirect assortative mating and its intergenerational consequences for educational attainment
Source: Nat Commun. 2025 Jun 6;16:5264. doi: 10.1038/s41467-025-60483-0 (PMC12144155; doi:10.1038/s41467-025-60483-0)
Supplement: Supplementary file 4 — Source Data [file 41467_2025_60483_MOESM4_ESM.zip › Source Data/Table_sup.R]

library(tidyverse)
library(flextable)
library(ftExtra)
library(equatags)
library(officer)


singlegen_results <- readRDS("result_files/singlegen_results.rds")
intergen_modelcomparison <- readRDS("result_files/intergen_modelcomparison.rds")


expSup <- function(x, digits = 3) {
  y <- as.integer( floor(log10(abs(x))) )
  sprintf(paste0("%5.", digits, "f $\\times$ 10^%d^"), x / 10^y, y)
}


dt1 <- singlegen_results$Model_Comparison %>% 
  select(-c(AIC, fit, fitUnits, diffFit, chisq, SBchisq)) %>% 
  .[c(5:6,2:4),] %>% 
  mutate(p = ifelse( p==0, "0",  ifelse(!is.na(p), expSup(p) , "")),
         diffLL = round(diffLL, 1)) %>% 
  rename(Base = base,
         Comparison = comparison,
         Parameters = ep,
         "-2LL" = minus2LL,
         "*p*" = p,
         "$\\Delta$df" = diffdf,
         "$\\Delta$LL" = diffLL)

dt1[,"Base"] <- c(rep("\\+ Stratification",2),rep("Full iAM-ACE model",3))
dt1["Comparison"] <- c("", "Full iAM-ACE model",
                           "Direct Assortment + Measurement Error", "Direct Assortment", "No Assortment ($\\mu = 0$)")


(tbl1 <-  dt1 %>% 
    flextable() %>% 
    theme_booktabs(bold_header = TRUE) %>% 
    align(align = "center", part="all") %>% 
    bg(i = seq(2,nrow(.$body$dataset),2), bg = "#f2f2f2") %>% 
    
    colformat_md(part = "header") %>% 
    
    colformat_md(part = "body") %>% 
    bold(i=2, part="body") %>% 
    footnote(i = 2, j = 2, value = as_paragraph("Reported parameters are from this model"), ref_symbols = "a") %>% 
    add_header_row(values="Supplementary Table: Testing parameters in the iAM-ACE model",
                   colwidths = 8) %>%  
    flextable::font(fontname = "Garamond EB", part= "all") %>% 
    autofit()
)


dt2 <- rbind(intergen_modelcomparison$parameters,
             intergen_modelcomparison$assortment_type) %>% 
  select(-c(AIC, fit, fitUnits, diffFit, chisq, SBchisq)) %>% 
  .[c(1:4,7,6),] %>% 
  mutate(p = ifelse( p==0, "0",  ifelse(!is.na(p), expSup(p) , "")),
         diffLL = round(diffLL, 1)) %>% 
  rename(Base = base,
         Comparison = comparison,
         Parameters = ep,
         "-2LL" = minus2LL,
         "*p*" = p,
         "$\\Delta$df" = diffdf,
         "$\\Delta$LL" = diffLL) 

dt2[,"Base"] <- "Full iAM-COTS model"
dt2["Comparison"] <- c("", 
                       "$a_1 '  = 0$", "$c_1 ' = 0$", "$p = 0$",
                       "Direct Assortment + Measurement Error", "Direct Assortment")


(tbl2 <- dt2 %>% 
  flextable() %>% 
  theme_booktabs(bold_header = TRUE) %>% 
  align(align = "center", part="all") %>% 
  bg(i = seq(2,nrow(.$body$dataset),2), bg = "#f2f2f2") %>% 

  colformat_md(part = "header") %>% 
  
  colformat_md(part = "body") %>% 
  bold(i=1, part="body") %>% 
  footnote(i = 1, j = 1, value = as_paragraph("Reported parameters are from this model"), ref_symbols = "a") %>% 
  add_header_row(values="Supplementary Table: Testing parameters in the iAM-COTS model",
                 colwidths = 8) %>%  
  flextable::font(fontname = "Garamond EB", part= "all") %>% 
  autofit()
)


save_as_docx(tbl1,path = "Table_ACEfit.docx")
save_as_docx(tbl2,path = "Table_COTSfit.docx")
