# Supplementary material for: Understanding indirect assortative mating and its intergenerational consequences for educational attainment
Source: Nat Commun. 2025 Jun 6;16:5264. doi: 10.1038/s41467-025-60483-0 (PMC12144155; doi:10.1038/s41467-025-60483-0)
Supplement: Supplementary file 4 — Source Data [file 41467_2025_60483_MOESM4_ESM.zip › all_data.xlsx]

## Sheet: correlations_mx
Zyg

## Sheet: implied_cors_dAM_ACE
Relation

## Sheet: implied_cors_dAM_COTS
Relation

## Sheet: implied_cors_iAM_ACE
Relation

## Sheet: implied_cors_iAM_COTS
Relation

## Sheet: intergen_cormatrices_MZ_r
FAM1_Sib

## Sheet: intergen_cormatrices_MZ_n
FAM1_Sib

## Sheet: intergen_cormatrices_MZ_se
FAM1_Sib

## Sheet: intergen_cormatrices_DZ_r
FAM1_Sib

## Sheet: intergen_cormatrices_DZ_n
FAM1_Sib

[truncated: 16 more sheets: intergen_cormatrices_DZ_se, intergen_cormatrices_FS_r, intergen_cormatrices_FS_n, intergen_cormatrices_FS_se, intergen_dAM_results_Variance, intergen_dAM_results_PO_cor, intergen_dAM_results_parameter, intergen_iAM_results_Variance, intergen_iAM_results_PO_cor, intergen_iAM_results_parameter, intergen_modelcomparison_parame, intergen_modelcomparison_assort, mods_vcov_iAM_ACE, mods_vcov_iAM_COTS, singlegen_results_Model_Compari, singlegen_results_estimates]
